# Supplementary material for: Dissecting genotype-specific effects of disease-associated genetic variants
Source: iScience. 2026 Jun 1;29(6):116143. doi: 10.1016/j.isci.2026.116143 (PMC13253082; doi:10.1016/j.isci.2026.116143)
Supplement: Table S1. Variant details and CRISPR design details [file mmc2.xlsx]

## Sheet: Supplementary table 1
SNP	Genes within 1Mb	MAF (Eur)	OR (PD)	Chr.	Chr. Position (hg38)	Ref	Alt	KOLF2.1 (J)	Edit achieved	sgRNA sequence	sgRNA orientation	Off-targets	sgRNA GC%	MIT | CFD scores	Predicted efficiency	IDT on |off target scores	ssODN sequence	Reverse CRISPR sgRNA	PCR FWD primer	PCR RVS primer	Amplicon length	Sequencing primer	Frozen clones	Affinity Purification Oligonucleotides
rs11610045	EP400; EP400P1; SNORA49; DDX51; NOC4L; GALNT9; GALNT9-AS1; LINC02361; FBRSL1; LCORL1; P2RX2; POLE; PXMP2; PGAM5; ANKLE2; GOLGA3; CHFR; CHFR-DT; ZNF605; ZNF26	0.485	1.062	12	132487182	G	A	1/1	GG (0/0)	AAAGCACCCCATCCTGCCCA	sense	0-0-1-7-130	65	78 | 87	61 | 61	47 | 46	TTGGACCTCCTGTGCTTGTTTGGTTTTTCAGTTTGTGTGCTCACACATCTGCCCTCTCTTGCCCCGGGCAGGATGGGGTGCTTTGGAAGGTAGAGACTGCAG	AAAGCACCCCATCCTGCCCG	CTCATAGCACCACTCAGGGC	GATGCGTACTTGCCTGCTTG	1139	GTTGGACCTCCTGTGCTTGT (fwd)	A4, A5, A8, A12	CCTTCCAAAGCACCCCATCCTGCCC(G/A)GGGCAAGAGAGGGCAGATGTGTGA
rs10847864	CLIP1; CLIP1-AS1; ZCCHC8; RSRC2; KNTC1; HCAR2; DENR; CCDC62; HIP1R; VPS37B; ABSB9; OGFOD2; ARL6IP4; PITPNM2; PITPNM2-AS1; MPHOSPH9; MTRFR; CDK2AP1; SBNO1	0.318	1.159	12	122842051	G	T	1/1	GT (0/1)	CCGCCTCGCTGCTTTGCTTG	sense	0-0-0-5-65	70	90 | 95	53 | 66	0 | 83	TCAAAGGCCATTGACAGAGCAAACACAGGGTTTCTGTAGCTGAGGAGGCCGGGATATGGCCACACGCAAAGCAGCGAGGCGGACAGCTGGGTCAGCTCCA		GATGAGTGGATGCTCAGGGG	CCTCCAACCCCCGAATACAG	1100	TCAGGCGGCAACATTGTAAC (fwd)	Heterozygous: C1, C2, C5
rs1450522	PPM1L; B3GALNT1; NMD3; SPTSSB; LINC02067; OTOL1	0.317	1.064	3	161359842	A	G	0/1 (12,15)	AA (0/0)	GATCATTTCGCGAAGGAGCA	antisense	0-0-0-7-69	45	79 | 87	59 | 31	54 | 55	GTGATATAATCAGAATTTACTTGCCTAAGAAAGTCCAGGTCTGGTTCTTCAGCCTTGCTCCTTCACGAAATGATCCTGTGTGGGTTAGTTCTCCTCTCTG		TGTCGAAACACAAGCAGCCT	CTCCCTTTGTCCCTCCTTGG	1182	TTGCTGGCTGCTTAGGAGAG (fwd)	A5, A6
rs34311866	ABCA11; ZNF721; PIGG; PDE6B; PDE6B-AS1; ATP5ME; MYL5; SLC49A3; PCGF3; PCGF3-AS1; CPLX1; GAK; TMEM175; DGKQ; SLC26A1; IDUA; FGFRL1; RNF212; LOC105374344; TMED11P; SPON2; LOC100130872; CTBP1; CTBP1-AS; CTBP1-DT; MAEA; UVSSA; NKX1-1	0.286	1.237	4	958159	T	C	0/0	CC (1/1)	GCATCTTCCAGCTGGCCATG	sense	0-0-1-22-181	60	61 | 79	62 | 37	44 | 12	TCCCGGCCGCCAAACCACACCGAGGGCTGCAGCGTCTCCGCCTGGTGCAGCAGCGCCGTGGTCCACGTGGCCAGCTGGAAGATGCTGGCCAGGAAGATGATG	GCATCTTCCAGCTGGCCACG	GGGCTCCCATTAGCACAGAG	TAAAACCAGGCCACGCAAGA	1038	TAGCCTACCAGCAGACCTCG (fwd)	D1, D11
rs6854006	USO1; PPEF2; NAAA; SDAD1; SDAD1-AS1; ART3; CXCL10; CXCL11; NUP54; SCARB2; FAM47E-STBD1; FAM47E; STBD1; CCDC158; SHROOM3; SHROOM3-AS1	0.358	0.9128	4	76276901	C	T	0/1 (17,12)	CC (0/0)	CGCTCCAAGAAAGAGAGAAT	antisense	0-0-2-19-147	50	62 | 81	49 | 48	53 | 26	CAGAGAGATCACAATGCTGAATCCAGCTCTGGAAGAGATTTCCCTCCCGTCTCCTCTGTCCCATCCTCTCTTTCTTGGAGCGTATCTGGCTCGACTCTAG		CGGCCCAGGGTTACCATT	CTCAGCCTTGCACATGCTAC	947	ATGCTGAATCCAGCTCTGGAAGA (fwd)	A1, A5, B3
rs2904880	NPIPB7; CLB3; APOBR; IL27; NUPR1; SGF29; SULT1A2; SULT1A1; NPIPB8; EIF3C; NPIPB9; ATXN2L; SH2B1; ATP2A1; ATP2A1-AS1; CD19; NFATC2IP; SPNS1; LAT; RRN3P2; LOC101928188; SNX29P2; NPIPB11	0.708	0.9371	16	28933075	C	G	1/1	CC (0/0)	TCCCTCGGTGGGACACACGG	antisense	0-1-3-5-68	70	67 | 87	66 | 76	61 | 72	GAGCCCCAAGCTGTATGTGTGGGCCAAAGACCGCCCTGAGATCTGGGAGGGAGAGCCTCCGTGTCTCCCACCGAGGGACAGCCTGAACCAGAGCCTCAGC		AGGGATTGAGGGCGAAACTC	CACAGATGCCTCCCAGTTGA	832	GTTCCGGTGGAATGTTTCGG (fwd)	A1, A7, A8-1, A8-3
rs9628662	KCNN3; PMVK; PBXIP1; PYGO2; SHC1; LOC101928120; CKS1B; FLAD1; LENEP; ZBTB7B; DCST2; DCST1; ADAM15; ADAM15-EFNA4; EFNA4-EFNA3; DCST1-AS1; KRTCAP2; TRIM46; MUC1; DPM3; EFNA1; SLC50A1; THBS3; MTX1; GBA1LP; GBA1; ENTREP3; SCAMP3; CLK2; FDPS; RUSC1-AS1; RUCS1; ASH1L; PKLR; HCN3; ASH1L-AS1; MSTO1; YY1AP1; SCARNA26A; DAP3	0.296	-	1	155236550	T	G	0/0	GG (1/1)	GTTGTAGGAATCCTGGAGTT	sense	0-0-0-7-144	45	69 | 84	56 | 68	54 | 15	TCCTGTCTCAAAAACAAAAAAAAATCTCCCCAAACCTCTCTAGTTGCATTCTTCCCGTCACCCACCTCCAGGATTCCTACAACAGGAACTAGAAGTTCCAGA	GTTGTAGGAATCCTGGAGGT	CATGGTTCCCCAGAGTTGCT	AGAGCGATTTCTCTACCCAACT	1160	CTGGGTCTGTCAGTACCTGC (fwd)	A4, A5, B3, B4
