# Supplementary material for: Dissecting genotype-specific effects of disease-associated genetic variants
Source: iScience. 2026 Jun 1;29(6):116143. doi: 10.1016/j.isci.2026.116143 (PMC13253082; doi:10.1016/j.isci.2026.116143)
Supplement: Table S2. rs11610045 DEGs compared to all other targets (log2FC > 0; p > 0.05) [file mmc3.xlsx]

## Sheet: Supplementary table 2
gene	baseMean	log2FoldChange	lfcSE	pvalue	padj
ZIC1	2009.72	-5.89313	1.29074	1.04508e-08	0.000203185
OLIG3	282.708	-5.79601	1.31417	1.63838e-08	0.000318535
LHX5	255.995	-5.59759	1.09616	2.08948e-09	4.06237e-05
LHX5-AS1	58.3901	-5.56761	1.68453	1.53034e-07	0.00297529
IRX1	326.101	-4.65718	1.54266	4.3852e-07	0.00852571
FEZF1	519.609	-4.23538	0.882391	1.53619e-09	2.98665e-05
PAX5	306.425	-4.20986	1.6963	1.38597e-06	0.026946
HHEX	137.027	-3.81763	1.04819	5.70657e-08	0.00110947
FEZF1-AS1	157.732	-3.41158	1.34295	1.44579e-06	0.0281091
NDP	13.9658	-3.18504	1.05289	3.20863e-07	0.00623823
FOXB1	541.658	-2.74203	0.539583	2.59752e-11	5.0501e-07
SEZ6L	94.7009	-2.6682	0.848988	2.82107e-07	0.00548472
FOXA2	23.8251	-2.58576	1.00994	2.17483e-06	0.042283
LRRTM3	34.5627	-2.34406	0.783887	9.58505e-07	0.0186353
POU3F4	239.265	-2.23996	0.559869	3.65878e-08	0.00071134
BHLHE40	558.163	-2.19069	0.348558	3.10656e-13	6.03978e-09
BMP3	23.4726	-2.18297	0.658057	5.77871e-07	0.011235
TMPRSS11E	34.0764	-2.13703	0.483577	1.05238e-08	0.000204603
NR3C1	422.065	-2.11465	0.227427	2.66942e-23	5.1899e-19
ENSG00000270571	13.9075	-1.99178	0.551544	5.1392e-07	0.00999163
KLHL4	1501.72	-1.95224	0.188534	2.06922e-27	4.02298e-23
RORB	400.548	-1.94851	0.550889	8.0165e-07	0.0155857
KCNH5	112.909	-1.93145	0.401475	5.73193e-09	0.00011144
BNIP3	5131.03	-1.92811	0.481789	1.80024e-07	0.00350003
H3C10	94.9275	-1.87693	0.305891	5.54236e-12	1.07755e-07
HES1	786.152	-1.87475	0.317566	2.29825e-11	4.46826e-07
DDIT4	4878.75	-1.87393	0.343063	2.86394e-10	5.56807e-06
ZNF225-AS1	106.195	-1.84189	0.308846	1.93015e-11	3.75259e-07
SLC16A12	390.269	-1.83784	0.507665	1.04342e-06	0.0202863
DPPA3	106.267	-1.82017	0.417076	7.66949e-08	0.0014911
PPP1R1B	830.823	-1.80857	0.385385	1.95767e-08	0.00038061
ENSG00000282564	117.278	-1.73763	0.348741	7.21928e-09	0.000140357
ATP8B1	294.706	-1.72679	0.296441	8.16826e-11	1.58807e-06
LMO3	787.794	-1.70499	0.295065	1.19965e-10	2.33237e-06
VIPR2	189.396	-1.68115	0.426828	7.56308e-07	0.0147041
SLC12A1	24.7321	-1.67384	0.415408	5.67422e-07	0.0110318
PRSS35	172.22	-1.65491	0.191398	1.28524e-19	2.49876e-15
ENSG00000272157	80.7734	-1.65455	0.403532	4.77829e-07	0.00928995
LRRC10B	42.0744	-1.63629	0.379842	2.34134e-07	0.00455203
H2AC6	637.611	-1.62468	0.342791	3.92177e-08	0.00076247
KLHL14	199.612	-1.62067	0.41017	9.40489e-07	0.018285
ARRDC3	624.205	-1.58982	0.264338	5.19214e-11	1.00946e-06
H2BC26	33.1411	-1.58039	0.416731	1.88365e-06	0.0366218
ENSG00000285939	39.0926	-1.57737	0.31847	1.7817e-08	0.000346398
MID2	122.471	-1.56311	0.403522	1.54274e-06	0.029994
SERPINA11	17.6725	-1.56289	0.401342	1.44177e-06	0.0280309
BARX1	68.207	-1.55363	0.396436	1.37369e-06	0.0267073
P3H2	1242.33	-1.546	0.271635	4.21679e-10	8.19828e-06
RBBP8NL	24.5115	-1.54242	0.399462	1.73948e-06	0.0338189
H4C8	102.265	-1.5343	0.38295	1.09231e-06	0.0212367
PFKFB4	687.177	-1.53359	0.267775	3.63111e-10	7.0596e-06
MCC	971.779	-1.50734	0.229082	2.0801e-12	4.04414e-08
EFNB1	749.277	-1.49996	0.388246	2.01465e-06	0.0391688
CLDN1	240.43	-1.4822	0.2851	7.81489e-09	0.000151937
ENSG00000289399	1569.45	-1.45534	0.281941	1.04286e-08	0.000202753
H2AC25	441.674	-1.45024	0.263443	1.76572e-09	3.43291e-05
GLB1L3	1077.24	-1.44242	0.371002	2.24999e-06	0.0437444
DGKI	25.5043	-1.41675	0.336782	7.8703e-07	0.0153014
SLC1A3	1333.94	-1.39528	0.332714	8.8036e-07	0.017116
THSD7A	38.3061	-1.38784	0.252088	2.20213e-09	4.28138e-05
GNG3	93.3138	-1.37295	0.277338	3.84182e-08	0.000746926
LDHA	42681.1	-1.34827	0.256177	8.90476e-09	0.000173126
FMO5	33.743	-1.34382	0.314576	7.51514e-07	0.0146109
NEGR1	228.752	-1.32341	0.264511	3.4269e-08	0.000666257
WDFY3-AS2	90.2913	-1.31781	0.153952	1.18683e-18	2.30743e-14
RHOH	383.474	-1.2817	0.269956	1.21434e-07	0.00236092
MLLT11	2129.39	-1.2809	0.146318	2.46901e-19	4.80025e-15
FEZ1	2120.83	-1.25163	0.293051	9.09916e-07	0.0176906
TUBA1A	22245.3	-1.2343	0.198273	5.21633e-11	1.01416e-06
BNIPL	69.5338	-1.22541	0.28292	7.49442e-07	0.0145706
ENC1	1223.44	-1.2228	0.243199	3.71846e-08	0.000722943
LSS	6354.65	-1.21191	0.301715	2.44811e-06	0.0475962
CAPN1-AS1	72.3002	-1.19195	0.282026	1.1641e-06	0.0226324
C1QL3	48.0858	-1.18614	0.277862	9.96044e-07	0.0193651
ENSG00000279827	84.1517	-1.18419	0.28772	1.76823e-06	0.034378
GABRB3	8878.46	-1.17186	0.153794	3.83122e-15	7.44866e-11
IRF2BPL	5687.85	-1.16931	0.250958	2.06921e-07	0.00402296
PEG10	8340.84	-1.16865	0.271174	8.62973e-07	0.0167779
H4C9	48.8814	-1.15864	0.285238	2.19365e-06	0.042649
FLRT2	220.01	-1.14444	0.237942	1.08327e-07	0.00210609
FERMT1	1112.47	-1.14148	0.275467	1.64205e-06	0.0319248
EFNB2	1562.89	-1.13662	0.265249	9.63487e-07	0.0187321
SEMA3D	130.858	-1.13347	0.224826	3.73404e-08	0.000725972
PERP	3495.57	-1.13164	0.194767	6.89672e-10	1.34086e-05
TMEM132B	3200.58	-1.13066	0.132872	3.04627e-18	5.92255e-14
NDUFB8	25.9108	-1.13066	0.27811	2.19757e-06	0.0427252
MAP3K4-AS1	97.4547	-1.12801	0.253473	5.01936e-07	0.00975864
FZD8	387.673	-1.12751	0.186022	1.6171e-10	3.14397e-06
SOX9	363.867	-1.12209	0.158631	2.26397e-13	4.40161e-09
GALNT7	4593.43	-1.11675	0.147239	5.40458e-15	1.05076e-10
STMN3	1581.68	-1.11462	0.192033	7.14903e-10	1.38991e-05
FGFBP3	3681.8	-1.11208	0.260467	1.02657e-06	0.0199586
BMAL1	201.409	-1.10864	0.222341	4.83292e-08	0.000939616
SAP30	439.308	-1.10823	0.18454	2.25255e-10	4.37941e-06
ENSG00000286707	124.916	-1.09254	0.162493	2.51436e-12	4.88843e-08
ERBB2	12794.5	-1.09039	0.186441	5.53611e-10	1.07633e-05
EZH2	1660.66	-1.08913	0.184148	3.79581e-10	7.37981e-06
STXBP5L	175.14	-1.08557	0.160364	1.85004e-12	3.59684e-08
PCDHB5	1005.92	-1.07815	0.267706	2.53184e-06	0.049224
UBALD2	539.261	-1.06776	0.246215	7.77646e-07	0.015119
ZSWIM5	278.462	-1.05047	0.14863	2.34948e-13	4.56787e-09
HAS3	2657.96	-1.04849	0.16236	1.37336e-11	2.6701e-07
HNRNPM	20898.5	-1.03649	0.18674	2.67965e-09	5.20978e-05
COL21A1	209.597	-1.02807	0.218719	1.62991e-07	0.00316887
BORCS6	171.547	-0.995319	0.225783	5.33078e-07	0.0103641
PRLR	61.765	-0.991886	0.189305	1.20607e-08	0.000234485
PHLDB2	1575.8	-0.985878	0.238163	1.53236e-06	0.0297921
NCAM1	249.791	-0.980937	0.171159	8.79624e-10	1.71017e-05
ZFP36L2	3252.21	-0.967608	0.117692	3.07616e-17	5.98066e-13
ENSG00000290791	81.5567	-0.955861	0.226048	1.02223e-06	0.0198741
ABHD5	564.366	-0.951799	0.127365	9.96897e-15	1.93817e-10
MEGF10	1243.95	-0.950116	0.138223	6.93145e-13	1.34761e-08
FOXO4	1478.35	-0.949061	0.229577	1.46576e-06	0.0284973
SLC7A8	12854.4	-0.924464	0.0925157	2.57938e-24	5.01483e-20
PPP2R5B	203.285	-0.915144	0.156424	3.46805e-10	6.74258e-06
INSIG2	489.925	-0.910452	0.219434	1.26469e-06	0.0245881
LINC01415	66.0155	-0.910293	0.219629	1.28667e-06	0.0250154
USP51	234.133	-0.909236	0.177572	1.64147e-08	0.000319135
ARMT1	3381.87	-0.904095	0.199732	2.55667e-07	0.00497068
FAM111B	710.2	-0.903201	0.194157	1.46244e-07	0.00284328
RHBDL3	597.019	-0.898467	0.172975	1.08349e-08	0.000210653
CDH1	15313.6	-0.895999	0.142832	2.55912e-11	4.97545e-07
CFAP95	650.366	-0.895178	0.167887	5.27691e-09	0.000102594
HECTD2	405.655	-0.890922	0.194992	2.02661e-07	0.00394014
TMEM154	57.6417	-0.888454	0.184205	6.29979e-08	0.00122481
BTF3	16226.2	-0.887046	0.198331	3.05454e-07	0.00593864
MFSD6	177.844	-0.88679	0.188532	1.08836e-07	0.002116
RABIF	265.717	-0.880441	0.159147	1.69733e-09	3.29994e-05
EFNA3	270.114	-0.861383	0.18352	1.02888e-07	0.00200035
PCDHB15	416.124	-0.858945	0.129421	1.99892e-12	3.8863e-08
RBM47	3540.44	-0.857035	0.180293	7.64756e-08	0.00148684
C4orf3	2487.3	-0.85693	0.183829	1.17086e-07	0.00227638
PTN	933.241	-0.851124	0.126777	1.13806e-12	2.21262e-08
PIK3R3	628.399	-0.850959	0.176071	5.1149e-08	0.000994438
CDC42EP4	832.553	-0.847905	0.118614	5.58581e-14	1.08599e-09
CCNG2	923.562	-0.846763	0.208946	1.57104e-06	0.0305441
MAP3K1	884.873	-0.845154	0.196662	5.62808e-07	0.0109421
ZDHHC22	2760.83	-0.843725	0.197903	6.4802e-07	0.0125988
TRIM13	837.998	-0.841864	0.106739	2.11934e-16	4.12042e-12
DHRS13	862.354	-0.805556	0.172503	9.0238e-08	0.00175441
DSC2	1893.86	-0.800598	0.151855	4.3292e-09	8.41684e-05
AXIN2	644.933	-0.785601	0.197012	1.72516e-06	0.0335407
SEPHS1	27855	-0.783534	0.122127	4.71228e-12	9.16162e-08
PDK3	2217.77	-0.77474	0.179922	4.23356e-07	0.00823088
SOX11	3003.78	-0.770974	0.187274	9.5797e-07	0.0186248
PNRC1	919.066	-0.77043	0.192502	1.55758e-06	0.0302825
DOCK4	709.668	-0.770247	0.125307	2.32598e-11	4.52218e-07
NECTIN3	1993.46	-0.757649	0.195426	2.54345e-06	0.0494498
LXN	121.982	-0.755449	0.172727	2.91781e-07	0.00567281
DDX46	4276.47	-0.753847	0.109686	1.73491e-13	3.37302e-09
TNFAIP8	734.909	-0.752424	0.138005	1.22683e-09	2.38521e-05
PCYT1B	1388.43	-0.749724	0.0986107	8.09453e-16	1.57374e-11
KIF21A	1073.7	-0.748378	0.17464	4.25669e-07	0.00827585
RRM2	7997.82	-0.744694	0.175147	4.89116e-07	0.00950939
TPI1	34629.4	-0.735204	0.163126	1.46394e-07	0.00284619
LBR	4484.75	-0.733059	0.148103	1.63398e-08	0.000317679
ASB8	214.225	-0.72638	0.168002	3.34636e-07	0.006506
CYB5D1	90.3717	-0.725479	0.185416	2.04623e-06	0.0397829
ZHX3	203.68	-0.716562	0.179368	1.41497e-06	0.0275098
WDR47	227.573	-0.71565	0.165847	3.38026e-07	0.00657189
B3GALT1	958.463	-0.708443	0.15018	4.81911e-08	0.000936932
CAPN1	7709.69	-0.704239	0.146764	3.16287e-08	0.000614925
ETV1	3436.95	-0.701065	0.0959231	4.92471e-15	9.57463e-11
GABRQ	668.609	-0.688408	0.127602	1.2317e-09	2.39467e-05
HBP1	1612.45	-0.686729	0.130244	2.42324e-09	4.71126e-05
TRIM36	576.204	-0.681403	0.170555	1.34202e-06	0.0260915
POLR3G	7193.09	-0.681218	0.142229	3.10215e-08	0.00060312
ANP32E	8042.37	-0.678388	0.0941144	8.93547e-15	1.73723e-10
ALDH16A1	730.672	-0.672503	0.11652	1.2972e-10	2.52201e-06
KAT7	11550.2	-0.665719	0.15719	4.48499e-07	0.00871973
FUT8	934.374	-0.665519	0.12043	5.40781e-10	1.05139e-05
NFKBIA	487.779	-0.659962	0.160605	7.95522e-07	0.0154665
SCNN1A	2960.33	-0.656814	0.100374	8.88446e-13	1.72732e-08
SEPHS2	2546.69	-0.656225	0.0989391	4.84037e-13	9.41065e-09
TNFSF11	273.497	-0.654305	0.106192	1.09084e-11	2.12081e-07
GON7	220.38	-0.651682	0.150701	2.9344e-07	0.00570505
DOP1A	437.539	-0.650817	0.100831	1.58907e-12	3.08947e-08
SCAND1	1540.7	-0.649525	0.15789	7.78277e-07	0.0151313
KLF6	899.684	-0.645412	0.13822	5.43421e-08	0.00105652
CRMP1	7654.16	-0.645081	0.113894	2.31333e-10	4.49758e-06
TSPAN5	1581.24	-0.644169	0.110901	9.68316e-11	1.8826e-06
MTMR8	140.246	-0.642829	0.162293	1.54732e-06	0.0300831
UPRT	765.208	-0.641578	0.109649	7.43523e-11	1.44556e-06
TMEM167A	8120.53	-0.640726	0.148779	3.1928e-07	0.00620744
PPP3CA	3170.16	-0.639626	0.091111	3.02241e-14	5.87618e-10
C11orf71	151.346	-0.638947	0.137831	6.43409e-08	0.00125092
CPNE1	4066.05	-0.634033	0.125896	8.03428e-09	0.000156203
RMST	363.413	-0.633707	0.160669	1.67809e-06	0.0326255
LLGL1	4186.16	-0.633088	0.122857	4.25765e-09	8.27773e-05
CNTNAP2	3643.34	-0.628247	0.117696	1.52079e-09	2.95671e-05
BNC2	861.051	-0.628056	0.106564	5.67344e-11	1.10303e-06
MACO1	512.603	-0.624669	0.0960736	1.11371e-12	2.16527e-08
CREM	503.827	-0.622653	0.139941	1.63308e-07	0.00317503
SSH2	568.609	-0.621195	0.117887	2.2452e-09	4.36512e-05
CHRNA5	905.524	-0.617043	0.129231	3.22634e-08	0.000627266
DNAJB2	1032.64	-0.613145	0.117116	2.74265e-09	5.33225e-05
KCNN2	464.897	-0.610226	0.108334	2.79472e-10	5.43349e-06
ADAMTS3	257.057	-0.607464	0.142554	4.1248e-07	0.00801944
VPS26B	1740.46	-0.603223	0.122895	1.6495e-08	0.000320695
GAPDH	143616	-0.602913	0.096165	5.33594e-12	1.03741e-07
CLDN6	27676.9	-0.59548	0.151577	1.94042e-06	0.0377257
TNIK	3194.78	-0.595417	0.126328	4.64339e-08	0.000902768
CLIC1	8891.5	-0.588997	0.0785729	8.9569e-16	1.7414e-11
NPEPPS	4677.5	-0.586913	0.0711406	2.06105e-18	4.00708e-14
PGAM1	24640.3	-0.586514	0.130608	1.4584e-07	0.00283542
CELF2	1055.51	-0.580509	0.14647	1.75266e-06	0.0340752
CNPPD1	1140.94	-0.577906	0.136685	5.30592e-07	0.0103158
FBXO8	234.702	-0.577612	0.132886	3.03335e-07	0.00589744
MRPL57	1333.85	-0.576526	0.109126	2.35388e-09	4.57642e-05
GSPT2	1355.51	-0.573723	0.0945551	2.18915e-11	4.25615e-07
AP5M1	1785.62	-0.569336	0.117476	2.59926e-08	0.000505348
PEX3	416.149	-0.569007	0.0978	1.06298e-10	2.06664e-06
CDS1	911.516	-0.568318	0.119408	4.09851e-08	0.000796832
NREP	12273.5	-0.567718	0.0991369	1.86524e-10	3.6264e-06
RSPRY1	1308.56	-0.565569	0.0757222	1.24939e-15	2.42907e-11
ESYT1	6689.23	-0.564262	0.101863	5.78345e-10	1.12442e-05
FEN1	345.902	-0.563966	0.116945	3.03007e-08	0.000589106
LRRC8A	4685.64	-0.56111	0.10029	4.25822e-10	8.27882e-06
PJA1	2487.03	-0.556836	0.125195	2.07193e-07	0.00402825
GPI	9210	-0.545503	0.136087	1.71112e-06	0.0332676
ENO1	88025.8	-0.544394	0.134484	1.44405e-06	0.0280753
VSIG10	2738.62	-0.544184	0.133449	1.26455e-06	0.0245855
LIN28B	6425.72	-0.543585	0.132284	1.10142e-06	0.0214137
ENHO	548.015	-0.537278	0.13297	1.5642e-06	0.0304112
AMMECR1	1417.18	-0.535743	0.0929502	1.88562e-10	3.66603e-06
MARCKS	10283.1	-0.535241	0.0716637	1.62133e-15	3.15218e-11
ZBTB33	1046.87	-0.534695	0.116193	1.13013e-07	0.0021972
ZNF649	2024.88	-0.533777	0.118363	1.79143e-07	0.0034829
HNRNPK	38571.3	-0.531684	0.0798169	5.95768e-13	1.15829e-08
ZNF615	393.516	-0.527962	0.127079	9.99582e-07	0.0194339
NUDT10	929.221	-0.526039	0.105835	1.83449e-08	0.000356662
SMAP1	1580.74	-0.520465	0.0650003	2.69596e-17	5.24148e-13
FANCG	1531.86	-0.5189	0.101683	9.63278e-09	0.000187281
LAPTM4B	28763.4	-0.514629	0.124387	1.20219e-06	0.023373
GPM6B	4737.37	-0.50786	0.106473	6.14665e-08	0.00119503
CXXC5	3207.18	-0.505809	0.11741	5.93548e-07	0.0115398
NCAPG	2859.97	-0.505123	0.0875929	2.52653e-10	4.91208e-06
TRIB1	1974.19	-0.502505	0.0903164	8.62895e-10	1.67764e-05
AP3B1	2910.89	-0.502031	0.0556627	5.35125e-21	1.04039e-16
SREBF2	10654.1	-0.501116	0.0967065	7.53061e-09	0.00014641
ABHD8	460.182	-0.500688	0.115491	5.48431e-07	0.0106626
ERBB3	1473.5	-0.499704	0.0852905	1.54076e-10	2.99554e-06
AP2M1	13561.1	-0.498508	0.103416	5.22335e-08	0.00101552
TBCK	719.583	-0.497314	0.0996629	2.1942e-08	0.000426597
DCAF5	1082.98	-0.497179	0.122034	1.8618e-06	0.0361971
ENSG00000233757	525.111	-0.496274	0.121653	1.83389e-06	0.0356544
MLH1	1901.92	-0.493477	0.0952104	8.14184e-09	0.000158294
UFC1	1857.74	-0.493237	0.0773314	6.22412e-12	1.21009e-07
PDS5B	1750.82	-0.493096	0.118078	1.2269e-06	0.0238535
SWT1	281.624	-0.490016	0.0811734	5.79059e-11	1.12581e-06
C1orf112	1154.89	-0.489493	0.118398	1.53272e-06	0.0297991
RDX	3399.05	-0.48653	0.0757181	4.9675e-12	9.65781e-08
LAPTM4A	10232.2	-0.485147	0.0987699	3.77542e-08	0.000734017
TSPAN6	3954.89	-0.483897	0.0972509	2.74646e-08	0.000533966
SPCS2	3204.37	-0.482971	0.115464	1.3162e-06	0.0255895
HMGA2	9701.76	-0.482874	0.0869787	1.1678e-09	2.27043e-05
HNRNPH2	3683.8	-0.482796	0.076558	1.14027e-11	2.21692e-07
MARCKSL1	20946.4	-0.477135	0.106045	3.22296e-07	0.00626607
EIF2AK3	898.905	-0.476151	0.0940174	1.8847e-08	0.000366423
ALG12	919.273	-0.474709	0.114433	1.67442e-06	0.0325541
HMMR	2800.98	-0.474669	0.0957155	3.33734e-08	0.000648846
ENOX2	445.974	-0.472977	0.0901535	7.35113e-09	0.000142921
MTCH2	3724.03	-0.471827	0.106768	5.00048e-07	0.00972193
USP7	8784.65	-0.471434	0.109492	8.51286e-07	0.0165507
NDN	1678.32	-0.468673	0.111933	1.50268e-06	0.029215
EXOC2	2827.19	-0.467812	0.0977866	8.87904e-08	0.00172626
HDAC6	675.98	-0.46635	0.0861171	3.12941e-09	6.0842e-05
DARS2	2439.95	-0.464112	0.0970414	9.34762e-08	0.00181736
PPP2R1A	18622.6	-0.463509	0.106881	8.0649e-07	0.0156798
IGF2R	4478.43	-0.4603	0.0688945	1.27449e-12	2.47787e-08
PMVK	970.919	-0.45639	0.0939045	6.94362e-08	0.00134998
RETREG2	1880.59	-0.455144	0.0927032	5.47548e-08	0.00106454
NOVA1	342.446	-0.450297	0.097861	2.70208e-07	0.00525339
HNRNPLL	3243.01	-0.445967	0.0706694	1.83902e-11	3.57543e-07
FAM171A2	869.465	-0.441492	0.0914736	9.93365e-08	0.0019313
IQGAP1	8021.06	-0.437699	0.100724	1.05014e-06	0.0204168
RRM1	5215.46	-0.435074	0.0638296	7.20746e-13	1.40127e-08
ZNF606	576.662	-0.435068	0.101916	1.53479e-06	0.0298394
BTRC	1336.99	-0.433818	0.103393	2.15894e-06	0.0419742
ITPRIP	876.451	-0.433797	0.0740204	3.62341e-10	7.04463e-06
CERT1	2526.19	-0.432551	0.0750072	6.45378e-10	1.25474e-05
PSMD2	13691.5	-0.432069	0.0854873	3.47989e-08	0.000676561
COPS4	1549.52	-0.431385	0.101774	1.83731e-06	0.0357209
SRI	3829.77	-0.430708	0.0903832	1.54661e-07	0.00300691
RNF13	1078.67	-0.426917	0.090626	2.12506e-07	0.00413155
SAP30L	702.9	-0.426368	0.0971942	9.98236e-07	0.0194077
ORC1	2280.05	-0.423016	0.0754361	1.86398e-09	3.62395e-05
WBP1L	1242.02	-0.423014	0.0945646	6.966e-07	0.0135433
GLMP	1385.69	-0.422792	0.0902439	2.54016e-07	0.00493857
ATXN7L3B	5616.91	-0.419995	0.0702356	2.1201e-10	4.1219e-06
RNF14	683.79	-0.419284	0.0993731	2.31887e-06	0.0450836
TXNRD1	6883.33	-0.419199	0.0878381	1.72972e-07	0.00336292
MELK	2262.82	-0.418418	0.0713383	4.34353e-10	8.44468e-06
DHX40	1913.04	-0.41839	0.0870733	1.48584e-07	0.00288876
FZR1	914.432	-0.416116	0.0986525	2.42366e-06	0.0471208
GPRC5B	5455.37	-0.415564	0.0726541	1.07232e-09	2.08479e-05
TLE1	3756.42	-0.415464	0.066341	3.83201e-11	7.45018e-07
KHDRBS3	765.445	-0.415004	0.0833832	6.48542e-08	0.00126089
HNRNPF	14399.9	-0.412616	0.0847697	1.16932e-07	0.00227339
NRDC	8192.03	-0.411908	0.0866921	2.10573e-07	0.00409396
IREB2	5139.1	-0.411802	0.0562646	2.68219e-14	5.21471e-10
XRCC5	37151.5	-0.410597	0.0700852	5.02444e-10	9.76852e-06
VPS26A	2202.6	-0.408302	0.0711403	1.05239e-09	2.04606e-05
USP6NL	1238.83	-0.405879	0.0504659	1.03055e-16	2.00359e-12
CTCF	3696.01	-0.405867	0.0698596	7.16395e-10	1.39281e-05
DDR1	7154.57	-0.405084	0.074535	6.30918e-09	0.000122663
RNF24	635.158	-0.404872	0.0828516	1.17117e-07	0.00227699
HNRNPD	26486.8	-0.399807	0.0713273	2.56893e-09	4.99451e-05
TOB2	2900.04	-0.399166	0.0556715	9.54882e-14	1.85648e-09
SLAIN1	1050.83	-0.39625	0.0678374	6.73251e-10	1.30894e-05
RNPEP	2501.05	-0.393752	0.0831783	2.88291e-07	0.00560496
SYPL1	3322.28	-0.393563	0.0687868	1.41655e-09	2.75406e-05
PLPP6	674.905	-0.392427	0.0895744	1.55537e-06	0.0302394
CTBP2	7740.59	-0.392284	0.0446271	2.11188e-19	4.10591e-15
MGAT2	980.803	-0.391047	0.0846035	5.12254e-07	0.00995923
YEATS4	1227.58	-0.390622	0.0849626	5.79046e-07	0.0112578
PDCD6IP	3613.46	-0.388195	0.083566	4.74371e-07	0.00922272
DPAGT1	1675.44	-0.386355	0.0812362	2.83225e-07	0.00550645
MAGEF1	1880.87	-0.383592	0.0747948	4.37578e-08	0.000850739
PCYOX1	2830.93	-0.383489	0.0862225	1.27564e-06	0.0248011
WDR44	758.265	-0.381873	0.0734406	3.06074e-08	0.000595068
GABPB1	1350.53	-0.378407	0.0834509	9.04303e-07	0.0175815
USP47	1281.99	-0.378103	0.0785321	2.34037e-07	0.00455014
IPO8	3248.34	-0.37635	0.0631833	4.30483e-10	8.36946e-06
YWHAB	13062.8	-0.375456	0.0841719	1.3217e-06	0.0256964
USO1	10193.3	-0.372789	0.0796608	4.83246e-07	0.00939527
UBE2E3	3227.91	-0.371784	0.0810188	7.5602e-07	0.0146985
DDB1	17889.3	-0.371681	0.0768573	2.27003e-07	0.0044134
ESRP1	6935.45	-0.371206	0.0703779	2.3257e-08	0.000452162
ZSCAN2	1563.6	-0.371003	0.080657	7.24358e-07	0.014083
NRSN2	722.936	-0.370552	0.0836496	1.61283e-06	0.0313566
DYNC1I2	3788.95	-0.368268	0.082131	1.28954e-06	0.0250713
USP33	2722.95	-0.364611	0.0784861	6.26343e-07	0.0121774
ERLIN2	2947.75	-0.358332	0.0674234	2.16679e-08	0.000421267
LMNB1	9841.08	-0.353491	0.0692831	7.13956e-08	0.00138807
DPYSL3	35914.8	-0.35327	0.0777771	1.16267e-06	0.0226046
YWHAZ	38671.6	-0.352278	0.0638994	7.68992e-09	0.000149507
CAPNS1	5747.3	-0.351531	0.0675649	4.27524e-08	0.000831191
HNRNPA2B1	61001.2	-0.351108	0.0687359	7.10167e-08	0.00138071
IARS2	4599.17	-0.350677	0.0518972	3.20191e-12	6.22516e-08
SF3B3	13699.4	-0.344761	0.0703954	2.25098e-07	0.00437636
FBXO42	896.181	-0.344238	0.0781965	2.44942e-06	0.0476215
RBM15B	4758.29	-0.341262	0.0756076	1.51056e-06	0.0293683
VEZT	1731.4	-0.340122	0.0699016	2.77287e-07	0.00539102
VPS35	3402.23	-0.339022	0.0663201	7.90758e-08	0.00153739
PARP4	1812.61	-0.336424	0.0642096	4.11582e-08	0.000800197
SNX6	2716.55	-0.332714	0.0648398	7.60803e-08	0.00147915
DONSON	1093.27	-0.329903	0.0717396	1.13513e-06	0.0220692
NDRG3	1590.01	-0.3275	0.0704882	9.25749e-07	0.0179984
ABI1	1482.48	-0.323867	0.0665918	3.29636e-07	0.00640879
FBXO33	546.828	-0.320718	0.0686994	8.87553e-07	0.0172558
MCL1	12589.5	-0.318714	0.0715935	2.51689e-06	0.0489333
TBC1D22A	687.429	-0.317561	0.0695807	1.5062e-06	0.0292836
BFAR	3660.67	-0.316453	0.0694502	1.57565e-06	0.0306339
MCMBP	3812.55	-0.314419	0.0703182	2.39142e-06	0.0464939
SMNDC1	1893.7	-0.312791	0.0665562	8.20815e-07	0.0159583
TOLLIP	935.756	-0.310707	0.0681448	1.63716e-06	0.0318296
KBTBD2	1535.55	-0.310092	0.0670754	1.21696e-06	0.0236602
SLC37A3	1308.57	-0.304107	0.066966	1.89148e-06	0.0367742
CDCA7L	5875.21	-0.302356	0.0513532	1.38988e-09	2.70221e-05
HSD17B4	12011.3	-0.301911	0.0569462	4.04164e-08	0.000785776
PGAP4	1200.24	-0.299314	0.0612824	3.69893e-07	0.00719146
ELAVL1	7015.51	-0.298538	0.0541491	1.28171e-08	0.000249191
MAPK1	3963.59	-0.296643	0.0564225	5.36609e-08	0.00104327
MTDH	2368.49	-0.296405	0.0639185	1.27871e-06	0.0248607
PI4KA	1242.69	-0.294943	0.0616728	6.37702e-07	0.0123982
RAB3GAP2	2080.2	-0.294902	0.0639441	1.46189e-06	0.0284222
PDSS2	928.459	-0.293753	0.0620477	8.15883e-07	0.0158624
SLC39A6	1970.29	-0.291568	0.0631906	1.4861e-06	0.0288927
SPPL3	1574.04	-0.287671	0.0619259	1.31899e-06	0.0256438
CUL2	1810.85	-0.28293	0.0576146	3.68354e-07	0.00716154
UBE4B	4643.9	-0.279771	0.0593705	1.0132e-06	0.0196987
RTN3	10796.7	-0.277366	0.0437893	1.03375e-10	2.00981e-06
MATR3	22277.3	-0.27389	0.0599009	2.07495e-06	0.0403411
SUDS3	3874.75	-0.259335	0.0552076	1.25759e-06	0.0244501
MORF4L2	9034.84	-0.255246	0.0512551	3.13574e-07	0.00609651
HNRNPA3	38658.6	-0.251906	0.0472994	5.08784e-08	0.000989178
RAP1GDS1	1215.02	-0.250054	0.0478073	8.64521e-08	0.0016808
SNRNP200	14253.7	-0.245207	0.0485194	2.27435e-07	0.00442178
RNF8	1411.33	-0.24446	0.0474012	1.32364e-07	0.00257341
ZNF131	1118.68	-0.221949	0.0482115	2.46559e-06	0.047936
CHID1	2227.01	0.253313	0.04898	1.16079e-07	0.0022568
SNAP47	1260.54	0.269971	0.0440227	3.93323e-10	7.64698e-06
TRAP1	7986.65	0.275543	0.0559225	3.57786e-07	0.00695608
CCDC9	804.243	0.287537	0.0636191	2.4002e-06	0.0466647
QSOX2	1248.63	0.293336	0.0576652	1.3685e-07	0.00266064
B4GALT2	2640.82	0.298187	0.0663037	2.44415e-06	0.0475192
RNF166	562.971	0.302398	0.0655373	1.35823e-06	0.0264067
GYG2	2102.25	0.309566	0.0693041	2.55252e-06	0.049626
EXOSC7	1664.24	0.312501	0.0679419	1.3324e-06	0.0259044
CNBP	14671.7	0.313025	0.0669651	9.25551e-07	0.0179946
MCUR1	1475.1	0.323199	0.0573243	5.05253e-09	9.82312e-05
TRAF6	383.067	0.324822	0.0725718	2.12363e-06	0.0412876
MKRN2	704.775	0.345723	0.0711725	2.72456e-07	0.00529709
METTL22	625.161	0.346124	0.0744706	7.59731e-07	0.0147707
XPNPEP1	2008.92	0.346977	0.0765708	1.30816e-06	0.0254332
CCS	505.997	0.351127	0.0718513	2.21858e-07	0.00431336
TMEM241	345.848	0.352123	0.0750772	5.80518e-07	0.0112864
RECQL5	538.838	0.367473	0.076472	2.77722e-07	0.00539946
EARS2	2662.94	0.367992	0.051439	1.58802e-13	3.08743e-09
DBF4B	635.641	0.377546	0.0858111	1.706e-06	0.033168
ANKS6	1949.8	0.379463	0.0693074	6.95676e-09	0.000135253
COPS7B	2119.5	0.379595	0.0558316	1.71743e-12	3.33903e-08
REEP2	1079.14	0.386149	0.0829647	4.65657e-07	0.00905331
LY6E	2966.74	0.391561	0.0783114	7.76004e-08	0.00150871
MTBP	429.615	0.391723	0.0805791	1.56973e-07	0.00305188
DYNC1LI2	2361.53	0.405905	0.0956734	2.46069e-06	0.0478407
ZNF331	550.718	0.407835	0.0675965	1.79664e-10	3.49302e-06
BPHL	970.502	0.409964	0.0939048	1.34559e-06	0.0261609
NFS1	545.376	0.413528	0.0654018	2.66878e-11	5.18863e-07
TNFRSF21	2593.35	0.417071	0.081875	3.43323e-08	0.000667488
SH2B1	836.667	0.41816	0.0686067	1.06554e-10	2.07162e-06
PACS1	1325.58	0.418747	0.096001	1.22886e-06	0.0238916
HPS4	1088.15	0.419331	0.0990287	2.1669e-06	0.0421289
SH3GLB2	944.092	0.420502	0.0685151	7.91572e-11	1.53897e-06
VAMP3	1589.98	0.42094	0.0983929	1.74777e-06	0.0339802
MECP2	864.691	0.421752	0.096445	1.12566e-06	0.0218851
TRAIP	391.663	0.42224	0.0899767	2.46266e-07	0.00478791
SLC45A3	362.463	0.423347	0.0890513	1.7974e-07	0.0034945
CEP85	1430.69	0.426297	0.0551487	9.42976e-16	1.83333e-11
FARP2	863.321	0.427833	0.0711893	1.58359e-10	3.07881e-06
KLHL26	417.076	0.429903	0.0932521	3.33815e-07	0.00649004
INPP5B	806.143	0.434475	0.0991612	9.25825e-07	0.0179999
SLC7A6	1176.34	0.434804	0.0859033	3.23056e-08	0.000628086
GMDS	1213.94	0.44186	0.0849034	1.3777e-08	0.000267852
RPL17	342.996	0.443665	0.104573	1.5585e-06	0.0303003
ZNF473	357.451	0.446293	0.0998314	5.29813e-07	0.0103006
CRISPLD1	1164.64	0.449195	0.0802284	1.37605e-09	2.67532e-05
PIPOX	993.395	0.451994	0.0986174	2.88829e-07	0.00561542
ENDOV	123.349	0.452475	0.108779	2.03665e-06	0.0395965
ENSG00000285756	512.959	0.457155	0.109924	1.93719e-06	0.0376628
DNPH1	725.554	0.463135	0.10712	8.60529e-07	0.0167304
HSPA12A	239.301	0.463517	0.100135	2.01538e-07	0.0039183
MFSD12	924.804	0.463944	0.0988706	1.46796e-07	0.002854
ICA1	909.841	0.468407	0.0740664	1.23219e-11	2.39562e-07
LPCAT4	697.687	0.469417	0.0999901	1.36094e-07	0.00264594
ST6GALNAC6	1544.45	0.470774	0.0710789	1.63329e-12	3.17543e-08
AIP	565.711	0.472466	0.11437	1.85205e-06	0.0360076
GALNT8	212.35	0.475621	0.102695	1.72953e-07	0.00336256
CCNL1	621.258	0.475697	0.0726621	2.56018e-12	4.9775e-08
RRAGB	147.859	0.478028	0.0934643	1.41112e-08	0.00027435
TP73-AS1	1345.94	0.478968	0.0902944	4.95763e-09	9.63863e-05
ZBTB48	344.059	0.495973	0.0867998	3.84888e-10	7.483e-06
PKP4	3124.79	0.498507	0.0841629	1.05474e-10	2.05062e-06
NECTIN2	4735.78	0.500445	0.072927	2.10009e-13	4.083e-09
NOD1	210.568	0.504154	0.116463	5.46888e-07	0.0106326
RBL2	599.012	0.504257	0.10401	4.2689e-08	0.00082996
STAG3L4	270.773	0.512214	0.098402	5.89492e-09	0.000114609
AP3M2	523.441	0.514165	0.0976768	4.18298e-09	8.13256e-05
NECAB3	301.314	0.514214	0.113989	2.09334e-07	0.00406987
ZDHHC23	290.148	0.514298	0.111391	1.24429e-07	0.00241916
TIAM2	526.924	0.514301	0.122285	8.83084e-07	0.0171689
LAMC2	546.88	0.516842	0.108531	5.86858e-08	0.00114097
SNX21	263.151	0.518629	0.0753359	1.44419e-13	2.80779e-09
IFFO2	641.598	0.520786	0.122604	6.89646e-07	0.0134081
SCMH1	467.513	0.523212	0.0731414	1.96575e-14	3.82182e-10
USP45	719.144	0.527182	0.103183	8.63591e-09	0.000167899
CRIM1	740.734	0.527549	0.130327	1.62236e-06	0.0315419
AGRN	4340.87	0.528753	0.103937	9.59306e-09	0.000186508
IFITM2	4139.42	0.531439	0.10838	2.49108e-08	0.000484315
ENSG00000268119	1055.61	0.532473	0.0922961	1.8795e-10	3.65412e-06
AP3S2	666.003	0.533275	0.135312	2.49615e-06	0.0485301
CXorf38	403.646	0.534833	0.129929	1.13124e-06	0.0219935
OTUD3	364.72	0.537896	0.131383	1.22478e-06	0.0238122
SNHG8	715.573	0.547077	0.0946938	1.58027e-10	3.07236e-06
MYADM	2278.06	0.548706	0.116305	5.70238e-08	0.00110866
HP1BP3	1368.02	0.54961	0.0721987	4.65738e-16	9.05488e-12
JPH1	718.879	0.550652	0.120395	1.16059e-07	0.00225642
PPP1R16B	594.812	0.555086	0.132723	7.35009e-07	0.01429
GSTO2	413.357	0.555987	0.136771	1.24833e-06	0.02427
ZNF519	494.956	0.558679	0.1197	6.9147e-08	0.00134436
PPM1F	867.438	0.5613	0.120753	7.49449e-08	0.00145708
CST3	459.947	0.566019	0.106344	1.99221e-09	3.87325e-05
PROCR	559.008	0.566809	0.140778	1.40525e-06	0.0273208
MTSS2	929.516	0.571339	0.125403	1.12724e-07	0.00219158
RGS2	448.195	0.571528	0.111332	5.53351e-09	0.000107583
GUSBP1	145.494	0.57374	0.126854	1.31307e-07	0.00255287
AGK	1271.4	0.578495	0.0594184	2.65218e-24	5.15637e-20
CCNE2	194.817	0.580571	0.139597	7.23206e-07	0.0140606
STK32C	465.342	0.58224	0.101325	1.53921e-10	2.99252e-06
AKAP8L	1857.07	0.582765	0.110663	2.51838e-09	4.89624e-05
GPR89B	148.515	0.587824	0.135603	3.08278e-07	0.00599355
CLPB	485.301	0.59348	0.152451	2.28381e-06	0.0444019
TUB	1401.2	0.594029	0.0992547	3.38434e-11	6.57984e-07
TAMM41	643.551	0.598743	0.0722526	1.45324e-18	2.82538e-14
FGD5	1222.41	0.599131	0.151859	1.78272e-06	0.0346596
SDC2	3241.16	0.60625	0.133952	1.15588e-07	0.00224726
TMEM120B	766.971	0.607119	0.108608	3.6215e-10	7.04093e-06
PNPLA5	151.372	0.607718	0.153741	1.68627e-06	0.0327844
CHCHD6	832.877	0.608206	0.0993775	1.38775e-11	2.69806e-07
MTX3	1219.69	0.611572	0.122515	1.04054e-08	0.000202303
POMZP3	138.218	0.613301	0.108014	2.12527e-10	4.13196e-06
DDHD2	784.988	0.613649	0.137946	1.66354e-07	0.00323425
MGMT	605.263	0.617656	0.148975	6.90734e-07	0.0134292
SS18L1	402.586	0.618779	0.108127	1.61515e-10	3.14018e-06
DDX3Y	2945.46	0.630908	0.134665	5.033e-08	0.000978516
HRH2	379.145	0.647445	0.166824	2.19075e-06	0.0425926
CCDC14	649.88	0.647906	0.109819	5.57058e-11	1.08303e-06
RAI14	2837.03	0.649432	0.097409	3.74456e-13	7.28017e-09
B9D1	415.05	0.654211	0.138568	4.20435e-08	0.00081741
DNAJB5	1387.57	0.65876	0.151366	2.58089e-07	0.00501777
CEBPA-DT	100.937	0.664745	0.130871	6.55765e-09	0.000127494
PROCA1	140.733	0.668716	0.15825	4.69685e-07	0.00913162
NT5DC3	388.73	0.676018	0.175751	2.54716e-06	0.049522
PGS1	845.569	0.677759	0.0663587	2.57518e-26	5.00667e-22
CDC42EP3	919.95	0.678957	0.158435	3.60287e-07	0.00700469
GFPT2	4978.49	0.680689	0.114904	5.29759e-11	1.02996e-06
WTIP	339.224	0.690695	0.154417	1.5169e-07	0.00294917
TAF1D	1720.57	0.69101	0.104496	6.49934e-13	1.2636e-08
RPS27L	1723.99	0.694511	0.151073	8.37903e-08	0.00162905
THY1	14863.8	0.697348	0.154817	1.32436e-07	0.00257482
ELK4	695.254	0.700711	0.176295	1.50365e-06	0.029234
KANK1	1167.84	0.70261	0.102089	1.08751e-13	2.11435e-09
NKTR	501.397	0.7033	0.136331	4.79534e-09	9.32309e-05
COX19	219.803	0.707132	0.15151	6.15082e-08	0.00119584
UGGT2	544.29	0.711509	0.135652	3.10659e-09	6.03984e-05
SHROOM4	189.009	0.711833	0.17046	6.30856e-07	0.0122651
VAMP1	106.07	0.713345	0.170263	5.95144e-07	0.0115708
TNFRSF1B	83.3855	0.717374	0.168948	4.65467e-07	0.00904962
TSPO	317.083	0.720338	0.136302	2.60272e-09	5.06021e-05
KLF15	368.954	0.724741	0.126655	2.22687e-10	4.32949e-06
ACTN4	7774.29	0.732134	0.165881	2.24607e-07	0.00436682
CPNE8	173.533	0.733917	0.152446	3.25999e-08	0.000633806
PRKY	144.213	0.738744	0.134144	8.33098e-10	1.61971e-05
THNSL2	245.154	0.741794	0.176619	6.1139e-07	0.0118866
KTN1-AS1	177.852	0.742891	0.164779	1.49372e-07	0.00290409
ZNG1C	25.9106	0.74981	0.19075	1.9959e-06	0.0388043
TNC	123.247	0.750188	0.179788	7.06796e-07	0.0137415
ENSG00000286129	216.991	0.753702	0.183335	9.34302e-07	0.0181647
EMSLR	1760.8	0.764103	0.161902	5.91719e-08	0.00115042
SLC16A5	363.403	0.764133	0.165039	9.10864e-08	0.0017709
NINJ2-AS1	134.633	0.765337	0.192703	1.7475e-06	0.0339749
SLC16A1-AS1	131.513	0.766657	0.158939	3.59446e-08	0.000698834
AIG1	925.095	0.767927	0.173499	2.39994e-07	0.00466595
ENSG00000111788	54.2454	0.771324	0.182588	6.00634e-07	0.0116775
TTC39C	1216.94	0.772648	0.189583	1.14896e-06	0.0223381
WASHC1	85.5576	0.773429	0.177336	3.28676e-07	0.00639013
HLA-L	32.4366	0.77434	0.191232	1.29103e-06	0.0251002
LINC00877	247.578	0.78246	0.152693	8.47782e-09	0.000164826
ZNF853	221.898	0.786195	0.186588	6.61233e-07	0.0128557
RABL2A	137.991	0.786468	0.138251	4.00103e-10	7.77879e-06
CROCCP2	220.429	0.787131	0.18545	5.79671e-07	0.01127
RAB2B	373.28	0.787656	0.190415	9.26139e-07	0.018006
RAB20	417.996	0.787669	0.157537	1.64977e-08	0.000320749
ENSG00000224848	112.379	0.793589	0.198444	1.6816e-06	0.0326936
TDRP	2875.17	0.794134	0.169996	8.51055e-08	0.00165462
PPP1R3B-DT	38.5044	0.794835	0.196184	1.3565e-06	0.026373
TPT1-AS1	173.371	0.795529	0.188579	6.67379e-07	0.0129752
NAV3	54.2416	0.795558	0.169317	7.52792e-08	0.00146358
GPC4	15270.3	0.796977	0.137027	2.05725e-10	3.99971e-06
HLA-B	1283.29	0.800082	0.135952	1.40455e-10	2.73072e-06
EOGT	548.29	0.803017	0.13453	8.71478e-11	1.69433e-06
PODXL	40977.5	0.805147	0.168657	5.48752e-08	0.00106688
FOXJ1	137.42	0.814502	0.16658	3.27394e-08	0.00063652
SPOCK1	620.788	0.816493	0.144428	5.95682e-10	1.15813e-05
GARIN5A	241.213	0.817207	0.191595	5.87002e-07	0.0114125
PVT1	350.3	0.817215	0.132571	2.96157e-11	5.75789e-07
KDELR3	349.829	0.818144	0.182633	2.28619e-07	0.0044448
ARNT2-DT	55.7828	0.818922	0.184267	2.68973e-07	0.00522938
TLR2	40.255	0.820562	0.175991	9.97816e-08	0.00193995
AK5	286.476	0.824317	0.111884	9.45134e-15	1.83753e-10
CSNK1E	1677.76	0.824856	0.129882	9.82125e-12	1.90945e-07
NBPF11	122.051	0.825912	0.205508	1.69818e-06	0.033016
ZBTB47	108.438	0.826078	0.164773	1.88084e-08	0.000365674
FBXL2	94.0171	0.830497	0.200614	1.04505e-06	0.0203179
FGF2	2414.15	0.831306	0.204188	1.3916e-06	0.0270554
PTPN3	128.985	0.835303	0.181016	1.32781e-07	0.00258152
ITGA7	609.199	0.835626	0.116786	4.82779e-14	9.38618e-10
DDAH1	1651.59	0.837375	0.203459	1.17985e-06	0.0229387
PNMA2	387.981	0.847801	0.192271	3.49977e-07	0.00680426
GLUL	11888.2	0.850669	0.117472	2.93648e-14	5.70911e-10
GARNL3	135.278	0.851694	0.115415	1.08675e-14	2.11285e-10
TMEM8B	485.984	0.854733	0.209679	1.45865e-06	0.0283591
RFLNB	1246.47	0.859549	0.153396	1.02466e-09	1.99215e-05
CAMTA2	209.76	0.861311	0.153016	8.99643e-10	1.74909e-05
MYRIP	41.445	0.861374	0.217877	2.42787e-06	0.0472026
ROBO3	114.749	0.86563	0.190239	2.00698e-07	0.00390197
RIPK1	727.893	0.868045	0.115731	5.02795e-15	9.77534e-11
CCL2	52.5769	0.879166	0.197971	3.41183e-07	0.00663329
PKD1	313.404	0.882734	0.214534	1.35073e-06	0.0262609
DPP6	252.571	0.888756	0.216165	1.39053e-06	0.0270347
RFTN1	183.43	0.889133	0.147667	1.12322e-10	2.18376e-06
HLA-K	62.8067	0.905772	0.220367	1.45947e-06	0.028375
FKBP9	574.664	0.906539	0.123486	2.0939e-14	4.07096e-10
SLC48A1	445.73	0.910784	0.207218	4.59198e-07	0.00892772
NBPF12	85.6116	0.911864	0.204726	3.58667e-07	0.0069732
PPIEL	31.2119	0.912875	0.196617	1.57457e-07	0.00306127
PARVB	698.847	0.913837	0.102913	8.85796e-20	1.72217e-15
SLC4A11	370.252	0.914844	0.126475	4.77757e-14	9.28855e-10
SNHG15	332.24	0.914907	0.179448	1.87237e-08	0.000364025
EFEMP2	140.927	0.920644	0.199725	1.8737e-07	0.00364285
PKP2	876.97	0.925658	0.131483	1.97688e-13	3.84345e-09
PSTPIP2	123.921	0.928881	0.15207	8.23887e-11	1.6018e-06
GMDS-DT	76.0563	0.933142	0.202882	2.03711e-07	0.00396055
SH2D4A	164.145	0.933668	0.14202	4.67091e-12	9.08118e-08
SLC17A9	375.735	0.939522	0.177807	8.16061e-09	0.000158659
RCN3	465.597	0.943479	0.206338	2.36186e-07	0.00459193
CAPRIN2	267.533	0.943829	0.205499	2.16327e-07	0.00420583
PPM1J	333.471	0.946496	0.215495	5.13029e-07	0.0099743
MPP1	427.507	0.948178	0.21078	3.29161e-07	0.00639954
MAOB	109.599	0.950415	0.233844	1.92627e-06	0.0374505
ENSG00000268858	66.4814	0.953192	0.165162	6.39474e-10	1.24326e-05
OLFML2B	285.559	0.954227	0.184694	1.54913e-08	0.000301182
KIF9-AS1	70.2354	0.957193	0.178861	6.15726e-09	0.000119709
GRB14	284.808	0.963323	0.130046	1.68961e-14	3.28493e-10
SNHG12	144.51	0.964696	0.174883	2.6744e-09	5.19956e-05
SUGP2	2323.07	0.965867	0.106234	1.65145e-20	3.21075e-16
FGF13	1637.74	0.967337	0.188392	1.88939e-08	0.000367335
DIAPH2	1065.67	0.971483	0.133389	4.2999e-14	8.35986e-10
RASSF5	50.3378	0.975183	0.20227	8.50923e-08	0.00165436
GLUD1P3	30.088	0.97977	0.229176	8.89351e-07	0.0172908
ENSG00000291068	45.0511	0.980326	0.213693	2.42966e-07	0.00472374
DOC2A	99.7111	0.980497	0.226375	7.10331e-07	0.0138103
INPP1	64.1962	0.985084	0.228334	7.67633e-07	0.0149243
ARHGAP22	212.27	0.985859	0.162208	1.22932e-10	2.39005e-06
GABPB1-AS1	247.91	0.986891	0.176234	1.83382e-09	3.56531e-05
HSPA2	1540.58	0.994032	0.180978	3.31392e-09	6.44293e-05
STARD8	181.987	0.997182	0.227625	5.986e-07	0.011638
RASL11B	18.3175	0.998001	0.244489	1.94323e-06	0.0377803
ZNF391	264.326	0.999457	0.165824	1.72022e-10	3.34446e-06
OGFRL1	409.844	1.00116	0.20865	1.00377e-07	0.00195152
CLDN15	36.7189	1.00204	0.229434	6.37313e-07	0.0123906
SLC15A1	50.451	1.00255	0.219088	2.67281e-07	0.00519648
NT5C2	2221.81	1.00415	0.221739	3.28074e-07	0.00637842
SLC25A27	33.3066	1.00596	0.241997	1.47484e-06	0.0286738
PGGHG	361.108	1.00873	0.145896	6.3596e-13	1.23643e-08
ETV7	16.8561	1.01085	0.217025	1.90744e-07	0.00370845
IZUMO2	100.289	1.01659	0.23773	9.3881e-07	0.0182523
RBMS2	492.517	1.01727	0.189757	6.94075e-09	0.000134942
ANKS3	158.776	1.02845	0.182147	1.57723e-09	3.06644e-05
TENM2	40.0273	1.0313	0.209804	6.22255e-08	0.00120979
EMID1	168.247	1.03663	0.156505	4.65151e-12	9.04346e-08
LPP	1294.7	1.03666	0.226106	2.71887e-07	0.00528603
PRKCZ-AS1	52.8273	1.04547	0.221181	1.48825e-07	0.00289346
PARD3B	117.27	1.04673	0.179164	5.49067e-10	1.0675e-05
AOC2	90.9597	1.052	0.243177	8.01394e-07	0.0155807
SOX3	1313.43	1.0562	0.165628	2.30587e-11	4.48308e-07
ENSG00000288632	19.2148	1.05749	0.194396	4.94735e-09	9.61864e-05
SULT4A1	136.574	1.06293	0.137418	1.73688e-15	3.37684e-11
GPR156	96.5497	1.07246	0.237117	3.66095e-07	0.00711761
AMOTL2	1451.29	1.07489	0.23969	4.2996e-07	0.00835927
STARD9	60.6904	1.07592	0.258532	1.53797e-06	0.0299013
ENSG00000253917	42.1075	1.07682	0.262052	1.87291e-06	0.0364131
CALD1	8749.22	1.07775	0.148122	5.40481e-14	1.0508e-09
ENSG00000272305	44.3715	1.08311	0.23902	3.55761e-07	0.00691671
BCAN	109.968	1.08653	0.227046	1.1942e-07	0.00232177
HLA-F	93.5273	1.09313	0.164494	4.21583e-12	8.19642e-08
APBB3	34.02	1.09391	0.207875	1.26372e-08	0.000245692
MATN3	266.56	1.09446	0.100842	3.96068e-28	7.70036e-24
CPQ	61.9682	1.09541	0.255405	9.50164e-07	0.0184731
TGFB1I1	170.332	1.09822	0.152011	7.82299e-14	1.52095e-09
ATG16L2	73.0229	1.10357	0.161184	1.09853e-12	2.13577e-08
LAMA5	1891.63	1.10426	0.170115	1.14566e-11	2.22739e-07
ADARB2	145.204	1.11038	0.22311	5.05114e-08	0.000982043
MAPK15	43.6583	1.11281	0.236609	1.73399e-07	0.00337121
AGAP4	54.8781	1.12185	0.230901	8.71589e-08	0.00169454
ENSG00000260725	32.3617	1.1231	0.258674	7.74409e-07	0.0150561
IL32	29.376	1.12593	0.195093	8.59793e-10	1.67161e-05
PVALB	45.4884	1.12971	0.256865	6.19042e-07	0.0120354
CTDSPL	1707.34	1.13002	0.0948942	2.1249e-33	4.13124e-29
AMZ2P1	189.175	1.13098	0.200003	1.635e-09	3.17877e-05
SHTN1	660.284	1.1318	0.237598	1.33291e-07	0.00259144
PHF21B	523.044	1.13458	0.119122	3.04133e-22	5.91295e-18
ZKSCAN1	598.073	1.14049	0.237945	1.16785e-07	0.00227054
AASS	6337.54	1.1419	0.211019	5.95498e-09	0.000115777
ENSG00000291112	176.611	1.14437	0.233587	7.23372e-08	0.00140638
MMP24OS	19.887	1.14846	0.257072	4.65791e-07	0.0090559
EXOC3L1	40.4566	1.16239	0.22751	2.67639e-08	0.000520344
NUAK2	314.502	1.16419	0.268027	7.58109e-07	0.0147391
KRTDAP	10.647	1.17561	0.280988	1.38557e-06	0.0269382
ACTN2	29.7888	1.17842	0.227489	1.87353e-08	0.000364251
SELENOV	127.804	1.19935	0.166581	8.21308e-14	1.59679e-09
CYP2F2P	37.4536	1.20049	0.28102	9.70736e-07	0.0188731
FAM110C	191.488	1.21057	0.245777	6.10199e-08	0.00118635
PSMB9	41.6716	1.21932	0.292507	1.40126e-06	0.0272433
DNM3	43.151	1.2208	0.303999	2.42786e-06	0.0472025
RFX3-DT	59.4258	1.2259	0.249164	6.13395e-08	0.00119256
MAPK8IP3	513.754	1.22885	0.165269	1.35729e-14	2.63884e-10
SMG1P7	24.0808	1.23192	0.26967	2.85617e-07	0.00555296
NPIPB3	44.377	1.23194	0.272246	3.41686e-07	0.00664306
MORF4L2-AS1	19.6918	1.23278	0.194479	2.57682e-11	5.00986e-07
ENSG00000259627	63.1659	1.24241	0.257224	9.02314e-08	0.00175428
RGS9	346.218	1.24878	0.207641	1.815e-10	3.52872e-06
STAC	284.634	1.25181	0.156002	1.30234e-16	2.53201e-12
LAMA3	22.9448	1.26515	0.25395	4.3122e-08	0.000838377
KCNH6	40.704	1.26868	0.26609	1.13933e-07	0.00221509
ARHGEF17	352.056	1.2712	0.13742	2.81631e-21	5.47547e-17
BMP8B	31.8032	1.27185	0.299193	9.49038e-07	0.0184512
DLL3	538.783	1.27963	0.237522	5.59766e-09	0.00010883
ZDHHC19	65.3406	1.29651	0.305877	9.48057e-07	0.0184321
ENSG00000289727	7.41706	1.30278	0.30603	8.72971e-07	0.0169723
CADM4	581.309	1.30864	0.136451	9.77229e-23	1.89993e-18
EHBP1L1	103.344	1.33021	0.27249	5.95103e-08	0.001157
ENSG00000289953	102.729	1.33222	0.244102	3.38096e-09	6.57327e-05
AHSA2P	87.955	1.3371	0.232461	6.59562e-10	1.28232e-05
ADIRF-AS1	9.74093	1.33936	0.288336	1.66814e-07	0.00324319
GOLGA2P5	39.9369	1.34921	0.285753	1.16558e-07	0.00226611
CLEC2L	9.98321	1.37049	0.342035	1.84846e-06	0.0359378
ENSG00000278041	12.5333	1.37453	0.320869	6.6309e-07	0.0128918
TMEM106C	1715.04	1.37719	0.20299	8.90065e-13	1.73046e-08
SLFNL1-AS1	12.7137	1.38084	0.315056	4.42501e-07	0.0086031
DOCK3	169.028	1.38362	0.157277	1.15397e-19	2.24355e-15
ENSG00000259132	17.7626	1.38691	0.344739	1.67056e-06	0.0324791
ENSG00000290548	32.76	1.3912	0.23676	2.70068e-10	5.25066e-06
DNAH17-AS1	120.544	1.39525	0.305969	2.05499e-07	0.0039953
NEURL1	83.7732	1.40047	0.282401	3.38818e-08	0.000658729
RIPOR1	255.053	1.40244	0.33865	1.04647e-06	0.0203455
NEAT1	26.2311	1.40415	0.249829	1.10773e-09	2.15364e-05
PTCHD4	18.2882	1.40424	0.33777	9.81215e-07	0.0190768
RASGRF2-AS1	14.0886	1.41163	0.30193	1.19181e-07	0.00231712
FAM86B3P	41.8258	1.41601	0.322913	3.95557e-07	0.00769041
BATF3	34.0249	1.42618	0.251848	8.0732e-10	1.56959e-05
COBL	1165.89	1.42739	0.366752	2.32565e-06	0.0452154
OTOG	34.8195	1.42877	0.296099	5.7631e-08	0.00112046
LGI4	64.6924	1.42878	0.285842	2.55804e-08	0.000497335
RDH16	10.3645	1.43825	0.369336	2.2324e-06	0.0434023
GRPR	148.121	1.44449	0.247787	2.90475e-10	5.64741e-06
TMEM232	26.2005	1.4453	0.366427	1.84333e-06	0.035838
ITGA9-AS1	68.9869	1.44694	0.16902	7.06643e-19	1.37386e-14
TPM1	8580.05	1.44988	0.20272	5.02988e-14	9.77909e-10
ENSG00000287356	30.4089	1.45397	0.300201	4.86571e-08	0.000945991
CEL	27.0764	1.45973	0.295154	2.95227e-08	0.000573981
ZFP57	19.3613	1.46495	0.351247	7.72049e-07	0.0150102
CD302	58.3777	1.47464	0.159089	1.06433e-21	2.06926e-17
TRIM22	257.941	1.48192	0.236557	1.78767e-11	3.47559e-07
GABRP	224.617	1.49514	0.34384	3.51454e-07	0.00683298
PKD1P5	14.4458	1.49972	0.251798	1.10141e-10	2.14137e-06
GADD45G	68.2193	1.5056	0.282221	3.52605e-09	6.85535e-05
BMP8A	36.0898	1.51132	0.287726	5.28483e-09	0.000102748
PLK2	351.105	1.51468	0.258489	1.82763e-10	3.55329e-06
STAB1	55.6919	1.52046	0.298858	1.17327e-08	0.000228108
LINC01106	23.5421	1.52263	0.225116	5.63304e-13	1.09518e-08
ENTREP1	286.721	1.53061	0.187549	1.43011e-17	2.78043e-13
SLC25A25-AS1	11.7172	1.53915	0.393849	1.5061e-06	0.0292816
ADAMTSL4	108.55	1.55671	0.293928	3.47966e-09	6.76516e-05
SLC6A16	47.0817	1.56843	0.366884	3.5447e-07	0.00689161
GUCA1B	27.0025	1.57209	0.346813	1.22194e-07	0.0023757
TMEM61	8.05891	1.57828	0.375797	4.54681e-07	0.00883992
LINC02885	4.8566	1.58005	0.325061	2.72828e-08	0.000530433
ENSG00000259033	41.6079	1.58237	0.326601	2.90882e-08	0.000565533
KLHDC8A	83.2847	1.58973	0.260071	2.84994e-11	5.54086e-07
VLDLR-AS1	113.816	1.6022	0.359578	1.48887e-07	0.00289466
PIWIL4-AS1	13.6914	1.62211	0.322381	9.94612e-09	0.000193372
PADI1	9.12016	1.62593	0.340099	3.22999e-08	0.000627975
CCDC68	12.7316	1.64171	0.396845	4.41189e-07	0.0085776
WHAMMP1	20.0543	1.6512	0.319113	4.24264e-09	8.24854e-05
ZP3	153.207	1.6528	0.357903	5.94082e-08	0.00115501
LSMEM2	23.1668	1.68043	0.338266	1.03186e-08	0.000200614
COL2A1	826.173	1.68903	0.321877	2.42104e-09	4.70699e-05
LPAL2	23.6238	1.69164	0.308916	7.05792e-10	1.3722e-05
LINC01356	185.02	1.70151	0.259661	9.88403e-13	1.92165e-08
BTN3A3	12.8801	1.71036	0.431661	6.10466e-07	0.0118687
ENSG00000254510	57.9073	1.72651	0.469284	1.4532e-06	0.0282531
PKD1P6-NPIPP1	15.5946	1.73113	0.373619	3.81194e-08	0.000741117
ENSG00000266086	81.6213	1.73804	0.235459	2.38341e-15	4.63382e-11
ENSG00000267745	76.6237	1.73859	0.490992	2.09554e-06	0.0407416
DNER	123.958	1.74483	0.293323	3.57827e-11	6.95688e-07
SAMSN1	34.4007	1.74594	0.432732	3.99004e-07	0.00775744
SPTBN5	18.333	1.75639	0.337544	2.15798e-09	4.19554e-05
ENSG00000283638	6.60624	1.76343	0.428892	2.76107e-07	0.00536808
ENSG00000267547	14.2794	1.77126	0.509201	2.1734e-06	0.0422553
SKAP1	4.79609	1.77419	0.475094	9.79006e-07	0.0190338
RASGRF2	644.399	1.77771	0.225591	4.13024e-17	8.03002e-13
PKD1P6	13.7637	1.77794	0.345075	2.50411e-09	4.86849e-05
LINC02728	4.26747	1.80806	0.479289	7.36445e-07	0.014318
OVGP1	20.8539	1.81118	0.432307	1.6163e-07	0.00314241
MYL9	2432.28	1.83351	0.372185	5.71334e-09	0.000111079
SERPINE1	84.577	1.8336	0.487839	6.81576e-07	0.0132512
THBS1	949.952	1.84433	0.23284	2.08335e-17	4.05044e-13
FAM107A	39.2304	1.85015	0.40334	2.51911e-08	0.000489765
FBXW12	13.4971	1.85931	0.358795	1.37834e-09	2.67976e-05
ICAM5	27.3393	1.8679	0.32297	4.83867e-11	9.40734e-07
COLEC12	83.2284	1.88225	0.442737	8.74385e-08	0.00169998
VDR	29.1203	1.93094	0.328029	1.83513e-11	3.56787e-07
SLC22A16	3.89391	1.931	0.479334	1.60578e-07	0.00312197
ART3	6.69915	1.93259	0.447516	5.069e-08	0.000985515
TRPM2	12.3835	1.93499	0.515108	4.17043e-07	0.00810815
SYTL2	89.9531	1.93992	0.387848	2.16276e-09	4.20484e-05
ANXA3	714.129	1.94023	0.361064	3.15483e-10	6.13361e-06
NECTIN4	5.99296	1.95845	0.485682	1.36985e-07	0.00266326
ACTC1	904.042	1.97522	0.582837	1.11698e-06	0.0217163
RNF212	124.224	1.97998	0.447527	2.4944e-08	0.000484961
RUNX2	14.4878	1.98717	0.638219	2.32472e-06	0.0451972
LIMS2	72.7991	2.00974	0.196479	5.4615e-27	1.06182e-22
CXCL14	16.5824	2.06185	0.392959	2.97078e-10	5.77579e-06
PRSS21	8.09907	2.0648	0.622957	9.44833e-07	0.0183694
TAGLN	2711.12	2.10561	0.526455	7.1828e-08	0.00139648
NECTIN3-AS1	38.2597	2.18406	0.335327	7.40555e-14	1.43979e-09
GALR1	29.9624	2.27736	0.52317	6.67461e-09	0.000129768
MYOCD	51.5283	2.44948	0.274116	6.79404e-23	1.3209e-18
SFTA1P	4.82072	2.50977	0.758219	2.07005e-07	0.0040246
ENSG00000287492	26.7487	2.56587	0.465471	3.8733e-12	7.53047e-08
ACTG2	137.375	2.60185	0.653337	1.00786e-08	0.000195948
CCN1	1941.13	2.62169	0.241393	8.22627e-32	1.59935e-27
MYL7	17.9026	2.75426	1.02846	1.24327e-06	0.0241717
CCN2	2368.53	2.80078	0.530079	7.24374e-12	1.40833e-07
SHLD2P1	17.7471	2.82253	0.458602	3.06033e-14	5.94989e-10
PDGFB	315.702	2.82794	0.311304	2.14293e-24	4.16628e-20
PKD1P2	4.41746	2.93906	0.507703	2.90247e-13	5.64299e-09
SHLD2P3	44.7752	3.02519	0.406717	2.62692e-18	5.10725e-14
ENSG00000254951	24.1686	3.40646	0.565498	1.71855e-13	3.3412e-09
NPAS4	5.75255	3.41424	0.707812	1.58049e-10	3.07279e-06
GCNT4	195.634	3.53365	0.550497	2.44005e-14	4.74394e-10
ACTA1	52.089	3.78465	0.702802	2.79222e-11	5.42864e-07
