# Supplementary material for: Dissecting genotype-specific effects of disease-associated genetic variants
Source: iScience. 2026 Jun 1;29(6):116143. doi: 10.1016/j.isci.2026.116143 (PMC13253082; doi:10.1016/j.isci.2026.116143)
Supplement: Table S3. rs11610045 introduced variants (identified through ONT long-read sequencing) [file mmc4.xlsx]

## Sheet: Supplementary table 3
CHROM	POS	ID	REF	ALT	QUAL	FILTER	AF_ESP	AF_EXAC	AF_TGP	ALLELEID	ANN	Annotation	Impact	Genes	Clone
chr1	1099783	.	G	GGA	11.31	PASS	NA	NA	NA	NA	GGA	intron_variant	MODIFIER	C1orf159	rs11610045 edit
chr1	7475339	.	CG	C	12.44	PASS	NA	NA	NA	NA	C	intron_variant	MODIFIER	CAMTA1	rs11610045 edit
chr1	15653640	.	G	T	16.98	PASS	NA	NA	NA	NA	T	intron_variant	MODIFIER	DDI2	rs11610045 edit
chr1	33914385	.	A	AGT	10.55	PASS	NA	NA	NA	NA	AGT	intron_variant	MODIFIER	CSMD2	rs11610045 edit
chr1	42695136	.	T	G	19.22	PASS	NA	NA	NA	NA	G	intron_variant	MODIFIER	YBX1	rs11610045 edit
chr1	48621204	.	A	C	16.92	PASS	NA	NA	NA	NA	C	intron_variant	MODIFIER	AGBL4	rs11610045 edit
chr1	72515780	.	A	ATATGTG	11.81	PASS	NA	NA	NA	NA	ATATGTG	intron_variant	MODIFIER	LOC105378797	rs11610045 edit
chr1	92045098	.	T	G	10.09	PASS	NA	NA	NA	NA	G	intron_variant	MODIFIER	EPHX4	rs11610045 edit
chr1	95806262	.	T	C	15.54	PASS	NA	NA	NA	NA	C	intron_variant	MODIFIER	LOC101928219	rs11610045 edit
chr1	108588581	.	A	T	21.16	PASS	NA	NA	NA	NA	T	intron_variant	MODIFIER	FAM102B	rs11610045 edit
chr1	115940996	.	T	TAC	11.15	PASS	NA	NA	NA	NA	TAC	intron_variant	MODIFIER	LOC101928977	rs11610045 edit
chr1	175099586	.	CTCAGGAGGAGGAGAGGTGAGGGG	C	16.19	PASS	NA	NA	NA	NA	C	intron_variant	MODIFIER	TNN	rs11610045 edit
chr1	186857229	.	T	C	19.09	PASS	NA	NA	NA	NA	C	intron_variant	MODIFIER	PLA2G4A	rs11610045 edit
chr1	223364604	.	C	T	20.13	PASS	NA	NA	NA	NA	T	upstream_gene_variant	MODIFIER	SUSD4	rs11610045 edit
chr1	227827677	.	A	G	13.25	PASS	NA	NA	NA	NA	G	intron_variant	MODIFIER	PRSS38	rs11610045 edit
chr1	237382232	.	C	G	14.54	PASS	NA	NA	NA	NA	G	intron_variant	MODIFIER	RYR2	rs11610045 edit
chr10	556238	.	A	AC	14.57	PASS	NA	NA	NA	NA	AC	intron_variant	MODIFIER	DIP2C	rs11610045 edit
chr10	998244	.	T	C	10.19	PASS	NA	NA	NA	NA	C	intron_variant	MODIFIER	GTPBP4	rs11610045 edit
chr10	1331369	.	C	A	20.07	PASS	NA	NA	NA	NA	A	intron_variant	MODIFIER	ADARB2	rs11610045 edit
chr10	1397410	.	G	C	11.92	PASS	NA	NA	NA	NA	C	intron_variant	MODIFIER	ADARB2	rs11610045 edit
chr10	24588347	.	C	CTAGGGTAAAGGATTTGGGTGCTATTATTTTAGCAGCTT	16.72	PASS	NA	NA	NA	NA	CTAGGGTAAAGGATTTGGGTGCTATTATTTTAGCAGCTT	intron_variant	MODIFIER	ARHGAP21	rs11610045 edit
chr10	38449878	.	C	T	13.08	PASS	NA	NA	NA	NA	T	non_coding_transcript_exon_variant	MODIFIER	LINC00999	rs11610045 edit
chr10	49702225	.	A	G	13.13	PASS	NA	NA	NA	NA	G	downstream_gene_variant	MODIFIER	C10orf53	rs11610045 edit
chr10	49709945	.	CTGTGTG	C	12.26	PASS	NA	NA	NA	NA	C	3_prime_UTR_variant	MODIFIER	C10orf53	rs11610045 edit
chr10	66979445	.	T	A	18.67	PASS	NA	NA	NA	NA	A	intron_variant	MODIFIER	CTNNA3	rs11610045 edit
chr10	90847984	.	AGAAAAC	A	14.42	PASS	NA	NA	NA	NA	A	intron_variant	MODIFIER	HTR7	rs11610045 edit
chr10	131176425	.	CAT	C	15.89	PASS	NA	NA	NA	NA	C	intron_variant	MODIFIER	TCERG1L	rs11610045 edit
chr11	5677434	.	C	T	16.14	PASS	NA	NA	NA	NA	T	intron_variant	MODIFIER	TRIM5	rs11610045 edit
chr11	24601890	.	ATATATGTATATATG	A	10.04	PASS	NA	NA	NA	NA	A	intron_variant	MODIFIER	LUZP2	rs11610045 edit
chr11	67961040	.	G	T	16.41	PASS	NA	NA	NA	NA	T	upstream_gene_variant	MODIFIER	LOC112268076	rs11610045 edit
chr11	117540705	.	G	T	15.38	PASS	NA	NA	NA	NA	T	intron_variant	MODIFIER	DSCAML1	rs11610045 edit
chr11	122279619	.	C	A	12.76	PASS	NA	NA	NA	NA	A	intron_variant	MODIFIER	MIR100HG	rs11610045 edit
chr11	132988170	.	G	A	16.29	PASS	NA	NA	NA	NA	A	downstream_gene_variant	MODIFIER	LOC105369580	rs11610045 edit
chr12	23788923	.	G	T	21.44	PASS	NA	NA	NA	NA	T	intron_variant	MODIFIER	SOX5	rs11610045 edit
chr12	25803324	.	C	T	10.69	PASS	NA	NA	NA	NA	T	intragenic_variant	MODIFIER	TDGP1	rs11610045 edit
chr12	27666680	.	ATC	A	15.36	PASS	NA	NA	NA	NA	A	intron_variant	MODIFIER	PPFIBP1	rs11610045 edit
chr12	71579995	.	C	T	10.1	PASS	NA	NA	NA	NA	T	intron_variant	MODIFIER	LGR5	rs11610045 edit
chr12	79179189	.	G	GAT	10.76	PASS	NA	NA	NA	NA	GAT	intron_variant	MODIFIER	SYT1	rs11610045 edit
chr12	83893302	.	A	C	14.96	PASS	NA	NA	NA	NA	C	intron_variant	MODIFIER	LOC107984536	rs11610045 edit
chr12	84950205	.	C	T	10.74	PASS	NA	NA	NA	NA	T	intron_variant	MODIFIER	LOC102724680	rs11610045 edit
chr12	96521539	.	TGTGTGTGTGC	T	10.44	PASS	NA	NA	NA	NA	T	intron_variant	MODIFIER	CFAP54	rs11610045 edit
chr12	101897827	.	C	A	21.74	PASS	NA	NA	NA	NA	A	intron_variant	MODIFIER	DRAM1	rs11610045 edit
chr12	102521046	.	G	A	22.25	PASS	NA	NA	NA	NA	A	intron_variant	MODIFIER	LOC105369944	rs11610045 edit
chr12	105311994	.	C	A	24.3	PASS	NA	NA	NA	NA	A	intron_variant	MODIFIER	C12orf75-AS1	rs11610045 edit
chr12	109146912	.	C	A	18.3	PASS	NA	NA	NA	NA	A	intron_variant	MODIFIER	ACACB	rs11610045 edit
chr12	109770029	.	C	T	22.72	PASS	NA	NA	NA	NA	T	3_prime_UTR_variant	MODIFIER	FAM222A	rs11610045 edit
chr12	123041143	.	AT	A	11.52	PASS	NA	NA	NA	NA	A	intron_variant	MODIFIER	PITPNM2	rs11610045 edit
chr12	130157818	.	C	T	11	PASS	NA	NA	NA	NA	T	upstream_gene_variant	MODIFIER	FZD10	rs11610045 edit
chr13	23157005	.	G	T	22.28	PASS	NA	NA	NA	NA	T	upstream_gene_variant	MODIFIER	SGCG	rs11610045 edit
chr13	63660579	.	CT	C	10.01	PASS	NA	NA	NA	NA	C	downstream_gene_variant	MODIFIER	LOC105370236	rs11610045 edit
chr13	74229259	.	G	T	18	PASS	NA	NA	NA	NA	T	upstream_gene_variant	MODIFIER	LINC00402	rs11610045 edit
chr13	113804691	.	G	C	14.46	PASS	NA	NA	NA	NA	C	intron_variant	MODIFIER	TMEM255B	rs11610045 edit
chr14	22129954	.	A	AG	14.09	PASS	NA	NA	NA	NA	AG	upstream_gene_variant	MODIFIER	TRAV8-7	rs11610045 edit
chr14	27333214	.	C	A	16.19	PASS	NA	NA	NA	NA	A	intron_variant	MODIFIER	LOC728755	rs11610045 edit
chr14	49726145	.	C	T	15.82	PASS	NA	NA	NA	NA	T	downstream_gene_variant	MODIFIER	KLHDC1	rs11610045 edit
chr14	63718583	.	A	AG	11.01	PASS	NA	NA	NA	NA	AG	intron_variant	MODIFIER	SGPP1	rs11610045 edit
chr14	80267005	.	C	A	20.17	PASS	NA	NA	NA	NA	A	intron_variant	MODIFIER	DIO2-AS1	rs11610045 edit
chr14	88568147	.	C	T	19.11	PASS	NA	NA	NA	NA	T	missense_variant	MODERATE	ZC3H14	rs11610045 edit
chr14	96242986	.	G	T	20.89	PASS	NA	NA	NA	NA	T	3_prime_UTR_variant	MODIFIER	BDKRB2	rs11610045 edit
chr14	106363818	.	A	G	12.12	PASS	NA	NA	NA	NA	G	upstream_gene_variant	MODIFIER	IGHV3-33	rs11610045 edit
chr15	24522193	.	T	A	16.19	PASS	NA	NA	NA	NA	A	intergenic_region	MODIFIER	PWRN3-PWRN1	rs11610045 edit
chr15	24522194	.	G	T	17.07	PASS	NA	NA	NA	NA	T	intergenic_region	MODIFIER	PWRN3-PWRN1	rs11610045 edit
chr15	26417038	.	T	TTATATAGTTTCTA	19.9	PASS	NA	NA	NA	NA	TTATATAGTTTCTA	intron_variant	MODIFIER	LINC02248	rs11610045 edit
chr15	27308130	.	A	G	19.57	PASS	NA	NA	NA	NA	G	intron_variant	MODIFIER	GABRG3	rs11610045 edit
chr15	28236690	.	C	T	17.2	PASS	NA	NA	NA	NA	T	intron_variant	MODIFIER	HERC2	rs11610045 edit
chr15	28915316	.	AC	A	12.86	PASS	NA	NA	NA	NA	A	upstream_gene_variant	MODIFIER	APBA2	rs11610045 edit
chr15	43784383	.	G	A	20.43	PASS	NA	NA	NA	NA	A	intron_variant	MODIFIER	SERF2	rs11610045 edit
chr15	43862462	.	T	C	13.48	PASS	NA	NA	NA	NA	C	intron_variant	MODIFIER	WDR76	rs11610045 edit
chr15	51886047	.	GGGCTCCTCACTTCTCA	G	15.88	PASS	NA	NA	NA	NA	G	intron_variant	MODIFIER	TMOD3	rs11610045 edit
chr15	94239556	.	TC	T	10.05	PASS	NA	NA	NA	NA	T	intron_variant	MODIFIER	MCTP2	rs11610045 edit
chr15	97494758	.	C	A	14.67	PASS	NA	NA	NA	NA	A	intron_variant	MODIFIER	LINC02254	rs11610045 edit
chr15	98344808	.	TGATGGATG	T	16.3	PASS	NA	NA	NA	NA	T	intron_variant	MODIFIER	LINC02351	rs11610045 edit
chr15	100557289	.	C	T	12.97	PASS	NA	NA	NA	NA	T	upstream_gene_variant	MODIFIER	LOC102723335	rs11610045 edit
chr16	8037760	.	T	C	20.28	PASS	NA	NA	NA	NA	C	intron_variant	MODIFIER	LOC105371070	rs11610045 edit
chr16	58433163	.	CATATAT	C	15.84	PASS	NA	NA	NA	NA	C	intron_variant	MODIFIER	LINC02137	rs11610045 edit
chr16	63570418	.	C	T	18.12	PASS	NA	NA	NA	NA	T	intron_variant	MODIFIER	LOC105371308	rs11610045 edit
chr16	63572321	.	A	T	17.52	PASS	NA	NA	NA	NA	T	intron_variant	MODIFIER	LOC105371308	rs11610045 edit
chr16	63572366	.	T	G	17.94	PASS	NA	NA	NA	NA	G	intron_variant	MODIFIER	LOC105371308	rs11610045 edit
chr16	63572521	.	T	C	16.03	PASS	NA	NA	NA	NA	C	intron_variant	MODIFIER	LOC105371308	rs11610045 edit
chr16	70753011	.	G	T	14.36	PASS	NA	NA	NA	NA	T	upstream_gene_variant	MODIFIER	VAC14-AS1	rs11610045 edit
chr17	413725	.	C	T	14.57	PASS	NA	NA	NA	NA	T	synonymous_variant	LOW	C17orf97	rs11610045 edit
chr17	3345440	.	T	TAGAG	11.57	PASS	NA	NA	NA	NA	TAGAG	intron_variant	MODIFIER	OR3A2	rs11610045 edit
chr17	3466735	.	G	T	18.13	PASS	NA	NA	NA	NA	T	intron_variant	MODIFIER	SPATA22	rs11610045 edit
chr17	15247080	.	A	T	15.5	PASS	NA	NA	NA	NA	T	downstream_gene_variant	MODIFIER	MIR4731	rs11610045 edit
chr17	18298495	.	T	C	15.7	PASS	NA	NA	NA	NA	C	intron_variant	MODIFIER	TOP3A	rs11610045 edit
chr17	30318471	.	T	C	19.88	PASS	NA	NA	NA	NA	C	upstream_gene_variant	MODIFIER	LOC105371721	rs11610045 edit
chr17	47601253	.	C	CAT	10.01	PASS	NA	NA	NA	NA	CAT	intron_variant	MODIFIER	NPEPPS	rs11610045 edit
chr17	55168215	.	G	GTA	14.19	PASS	NA	NA	NA	NA	GTA	3_prime_UTR_variant	MODIFIER	STXBP4	rs11610045 edit
chr17	57979243	.	TTGC	T	11.8	PASS	NA	NA	NA	NA	T	disruptive_inframe_deletion	MODERATE	VEZF1	rs11610045 edit
chr17	81209713	.	GCGCTCGGAGAAGCGGACGCTAAGCGAGGATCAGAC	G	10.23	PASS	NA	NA	NA	NA	G	intron_variant	MODIFIER	CEP131	rs11610045 edit
chr18	9164638	.	T	C	19.54	PASS	NA	NA	NA	NA	C	intron_variant	MODIFIER	ANKRD12	rs11610045 edit
chr18	14522841	.	G	T	22.28	PASS	NA	NA	NA	NA	T	intron_variant	MODIFIER	POTEC	rs11610045 edit
chr18	21418626	.	C	T	22.11	PASS	NA	NA	NA	NA	T	intron_variant	MODIFIER	GREB1L	rs11610045 edit
chr18	77259012	.	GTGGTGT	G	12.22	PASS	NA	NA	NA	NA	G	intron_variant	MODIFIER	GALR1	rs11610045 edit
chr18	79326462	.	T	C	12.89	PASS	NA	NA	NA	NA	C	intron_variant	MODIFIER	ATP9B	rs11610045 edit
chr19	473285	.	A	G	10.37	PASS	NA	NA	NA	NA	G	upstream_gene_variant	MODIFIER	ODF3L2	rs11610045 edit
chr19	473648	.	G	A	13.02	PASS	NA	NA	NA	NA	A	upstream_gene_variant	MODIFIER	ODF3L2	rs11610045 edit
chr19	473768	.	A	G	11.93	PASS	NA	NA	NA	NA	G	upstream_gene_variant	MODIFIER	ODF3L2	rs11610045 edit
chr19	7153006	.	A	AC	10.81	PASS	NA	NA	NA	NA	AC	intron_variant	MODIFIER	INSR	rs11610045 edit
chr19	22181042	.	G	A	14.4	PASS	NA	NA	NA	NA	A	synonymous_variant	LOW	ZNF676	rs11610045 edit
chr19	32801478	.	T	TAC	11.24	PASS	NA	NA	NA	NA	TAC	intron_variant	MODIFIER	TDRD12	rs11610045 edit
chr19	39877528	.	T	C	10.18	PASS	NA	NA	NA	NA	C	intron_variant	MODIFIER	FCGBP	rs11610045 edit
chr19	39877690	.	C	T	11.51	PASS	NA	NA	NA	NA	T	missense_variant	MODERATE	FCGBP	rs11610045 edit
chr19	55974433	.	C	A	17.77	PASS	NA	NA	NA	NA	A	intron_variant	MODIFIER	NLRP8	rs11610045 edit
chr2	31705550	.	G	T	22.28	PASS	NA	NA	NA	NA	T	intron_variant	MODIFIER	LOC107985862	rs11610045 edit
chr2	33861991	.	T	C	10.04	PASS	NA	NA	NA	NA	C	intron_variant	MODIFIER	LINC01317	rs11610045 edit
chr2	52048204	.	A	AT	10.98	PASS	NA	NA	NA	NA	AT	intron_variant	MODIFIER	LOC730100	rs11610045 edit
chr2	64194842	.	C	A	19.01	PASS	NA	NA	NA	NA	A	intron_variant	MODIFIER	LINC00309	rs11610045 edit
chr2	65600882	.	CG	C	14.63	PASS	NA	NA	NA	NA	C	intergenic_region	MODIFIER	VTRNA2-2P-KRT18P33	rs11610045 edit
chr2	71138097	.	T	A	13.81	PASS	NA	NA	NA	NA	A	intron_variant	MODIFIER	MPHOSPH10	rs11610045 edit
chr2	88781398	.	A	G	19.9	PASS	NA	NA	NA	NA	G	intron_variant	MODIFIER	ANKRD36BP2	rs11610045 edit
chr2	109249519	.	T	TTC	12.81	PASS	NA	NA	NA	NA	TTC	intron_variant	MODIFIER	SH3RF3	rs11610045 edit
chr2	110138685	.	CT	C	16.12	PASS	NA	NA	NA	NA	C	intron_variant	MODIFIER	NPHP1	rs11610045 edit
chr2	111987808	.	A	AC	10.87	PASS	NA	NA	NA	NA	AC	intron_variant	MODIFIER	MERTK	rs11610045 edit
chr2	118481948	.	G	A	14.41	PASS	NA	NA	NA	NA	A	intron_variant	MODIFIER	LOC105373579	rs11610045 edit
chr2	158104917	.	AAAGGG	A	11.99	PASS	NA	NA	NA	NA	A	intron_variant	MODIFIER	UPP2	rs11610045 edit
chr2	197020586	.	C	T	20.17	PASS	NA	NA	NA	NA	T	downstream_gene_variant	MODIFIER	ANKRD44	rs11610045 edit
chr2	197245022	.	T	C	10.3	PASS	NA	NA	NA	NA	C	intron_variant	MODIFIER	ANKRD44	rs11610045 edit
chr2	197931699	.	C	A	11.69	PASS	NA	NA	NA	NA	A	intron_variant	MODIFIER	PLCL1	rs11610045 edit
chr2	205041293	.	C	A	19.66	PASS	NA	NA	NA	NA	A	intron_variant	MODIFIER	PARD3B	rs11610045 edit
chr2	216187786	.	GACACAC	G	10.01	PASS	NA	NA	NA	NA	G	intron_variant	MODIFIER	XRCC5	rs11610045 edit
chr2	231089594	.	G	GAT	12.91	PASS	NA	NA	NA	NA	GAT	intron_variant	MODIFIER	PSMD1	rs11610045 edit
chr20	12868537	.	A	AG	10.08	PASS	NA	NA	NA	NA	AG	intron_variant	MODIFIER	LINC01722	rs11610045 edit
chr20	22686978	.	G	GA	16.3	PASS	NA	NA	NA	NA	GA	upstream_gene_variant	MODIFIER	LINC01747	rs11610045 edit
chr20	26107892	.	T	C	14.62	PASS	NA	NA	NA	NA	C	intron_variant	MODIFIER	NCOR1P1	rs11610045 edit
chr20	36834514	.	T	A	19.43	PASS	NA	NA	NA	NA	A	intron_variant	MODIFIER	SOGA1	rs11610045 edit
chr20	42018051	.	G	C	10.73	PASS	NA	NA	NA	NA	C	intron_variant	MODIFIER	LOC105372622	rs11610045 edit
chr20	48664903	.	C	CT	15.09	PASS	NA	NA	NA	NA	CT	intron_variant	MODIFIER	PREX1	rs11610045 edit
chr20	53204309	.	TATAAC	T	12.97	PASS	NA	NA	NA	NA	T	intron_variant	MODIFIER	TSHZ2	rs11610045 edit
chr20	53204340	.	TATAAC	T	13.45	PASS	NA	NA	NA	NA	T	intron_variant	MODIFIER	TSHZ2	rs11610045 edit
chr21	10039574	.	G	A	11.36	PASS	NA	NA	NA	NA	A	intron_variant	MODIFIER	LOC105372733	rs11610045 edit
chr21	18082881	.	A	G	19.41	PASS	NA	NA	NA	NA	G	intron_variant	MODIFIER	CHODL	rs11610045 edit
chr21	45155846	.	C	CCATCAT	14.4	PASS	NA	NA	NA	NA	CCATCAT	intron_variant	MODIFIER	ADARB1	rs11610045 edit
chr21	45155915	.	T	TCCATC	16.25	PASS	NA	NA	NA	NA	TCCATC	intron_variant	MODIFIER	ADARB1	rs11610045 edit
chr21	45156060	.	C	CCCATCAT	20.28	PASS	NA	NA	NA	NA	CCCATCAT	intron_variant	MODIFIER	ADARB1	rs11610045 edit
chr22	22645415	.	T	TA	13.32	PASS	NA	NA	NA	NA	TA	upstream_gene_variant	MODIFIER	POM121L1P	rs11610045 edit
chr22	24006994	.	C	A	21.6	PASS	NA	NA	NA	NA	A	upstream_gene_variant	MODIFIER	GSTT4	rs11610045 edit
chr22	25174093	.	G	C	18.72	PASS	NA	NA	NA	NA	C	intron_variant	MODIFIER	KIAA1671	rs11610045 edit
chr22	39958570	.	C	T	14.1	PASS	NA	NA	NA	NA	T	upstream_gene_variant	MODIFIER	LOC112268293	rs11610045 edit
chr3	3790142	.	CATATACAT	C	10.59	PASS	NA	NA	NA	NA	C	intron_variant	MODIFIER	LOC100130207	rs11610045 edit
chr3	7199515	.	C	A	22.77	PASS	NA	NA	NA	NA	A	upstream_gene_variant	MODIFIER	GRM7	rs11610045 edit
chr3	11402288	.	TG	T	11.1	PASS	NA	NA	NA	NA	T	intron_variant	MODIFIER	ATG7	rs11610045 edit
chr3	11794156	.	T	A	11.12	PASS	NA	NA	NA	NA	A	intron_variant	MODIFIER	TAMM41	rs11610045 edit
chr3	23845561	.	T	TTCTCTC	11.6	PASS	NA	NA	NA	NA	TTCTCTC	intron_variant	MODIFIER	UBE2E1	rs11610045 edit
chr3	40822810	.	A	G	21.54	PASS	NA	NA	NA	NA	G	intron_variant	MODIFIER	LOC105377043	rs11610045 edit
chr3	42088452	.	CT	C	10.71	PASS	NA	NA	NA	NA	C	upstream_gene_variant	MODIFIER	TRAK1	rs11610045 edit
chr3	42784129	.	CA	C	10.04	PASS	NA	NA	NA	NA	C	3_prime_UTR_variant	MODIFIER	HIGD1A	rs11610045 edit
chr3	47477752	.	C	T	23.43	PASS	NA	NA	NA	NA	T	upstream_gene_variant	MODIFIER	SCAP	rs11610045 edit
chr3	50304274	.	C	CAAAAAA	10.51	PASS	NA	NA	NA	NA	CAAAAAA	upstream_gene_variant	MODIFIER	NAA80	rs11610045 edit
chr3	52508829	.	CAAT	C	14.32	PASS	NA	NA	NA	NA	C	intron_variant	MODIFIER	STAB1	rs11610045 edit
chr3	69397305	.	C	T	22.05	PASS	NA	NA	NA	NA	T	intron_variant	MODIFIER	FRMD4B	rs11610045 edit
chr3	73847932	.	A	G	11.1	PASS	NA	NA	NA	NA	G	intron_variant	MODIFIER	LINC02005	rs11610045 edit
chr3	77124260	.	CT	C	12.7	PASS	NA	NA	NA	NA	C	intron_variant	MODIFIER	ROBO2	rs11610045 edit
chr3	77291491	.	C	T	16	PASS	NA	NA	NA	NA	T	intron_variant	MODIFIER	ROBO2	rs11610045 edit
chr3	77291597	.	TA	T	14.45	PASS	NA	NA	NA	NA	T	intron_variant	MODIFIER	ROBO2	rs11610045 edit
chr3	77291867	.	A	G	14.03	PASS	NA	NA	NA	NA	G	intron_variant	MODIFIER	ROBO2	rs11610045 edit
chr3	77291890	.	C	T	14.99	PASS	NA	NA	NA	NA	T	intron_variant	MODIFIER	ROBO2	rs11610045 edit
chr3	77293148	.	TGGTTAAATGGGAAGTTGAGGCTAGAACAGTAAAGACATAAAGTAAAATTGAC	T	10.98	PASS	NA	NA	NA	NA	T	intron_variant	MODIFIER	ROBO2	rs11610045 edit
chr3	85358396	.	T	A	11.34	PASS	NA	NA	NA	NA	A	intron_variant	MODIFIER	CADM2	rs11610045 edit
chr3	130393102	.	GT	G	12.07	PASS	NA	NA	NA	NA	G	intron_variant	MODIFIER	COL6A5	rs11610045 edit
chr3	196332506	.	A	AT	13.64	PASS	NA	NA	NA	NA	AT	intron_variant	MODIFIER	TM4SF19-DYNLT2B	rs11610045 edit
chr4	7724633	.	G	GTGATGGTGGTGGTGATGGCAGTGA	14.45	PASS	NA	NA	NA	NA	GTGATGGTGGTGGTGATGGCAGTGA	intron_variant	MODIFIER	SORCS2	rs11610045 edit
chr4	16581973	.	AGGAAGGAAG	A	11.49	PASS	NA	NA	NA	NA	A	intron_variant	MODIFIER	LOC105374505	rs11610045 edit
chr4	28588060	.	C	A	15.75	PASS	NA	NA	NA	NA	A	upstream_gene_variant	MODIFIER	LOC105374558	rs11610045 edit
chr4	44288931	.	AT	A	17.48	PASS	NA	NA	NA	NA	A	downstream_gene_variant	MODIFIER	LOC107986275	rs11610045 edit
chr4	57463882	.	G	A	19.2	PASS	NA	NA	NA	NA	A	intron_variant	MODIFIER	LINC02380	rs11610045 edit
chr4	71277585	.	C	T	11.69	PASS	NA	NA	NA	NA	T	intron_variant	MODIFIER	SLC4A4	rs11610045 edit
chr4	79684097	.	G	T	20.32	PASS	NA	NA	NA	NA	T	intron_variant	MODIFIER	LINC02469	rs11610045 edit
chr4	92536385	.	TC	T	11.05	PASS	NA	NA	NA	NA	T	intron_variant	MODIFIER	GRID2	rs11610045 edit
chr4	105906863	.	G	T	18.59	PASS	NA	NA	NA	NA	T	intron_variant	MODIFIER	NPNT	rs11610045 edit
chr4	109184473	.	C	T	20.1	PASS	NA	NA	NA	NA	T	intron_variant	MODIFIER	COL25A1	rs11610045 edit
chr4	129883130	.	TA	T	10.57	PASS	NA	NA	NA	NA	T	intron_variant	MODIFIER	LINC02465	rs11610045 edit
chr4	143693194	.	C	T	18.32	PASS	NA	NA	NA	NA	T	missense_variant	MODERATE	FREM3	rs11610045 edit
chr4	144140536	.	C	T	11.21	PASS	NA	NA	NA	NA	T	intron_variant	MODIFIER	GYPA	rs11610045 edit
chr4	146827240	.	G	T	19.56	PASS	NA	NA	NA	NA	T	intron_variant	MODIFIER	TTC29	rs11610045 edit
chr4	164222465	.	GA	G	23.22	PASS	NA	NA	NA	NA	G	intron_variant	MODIFIER	MARCHF1	rs11610045 edit
chr4	174139074	.	TA	T	11.94	PASS	NA	NA	NA	NA	T	intron_variant	MODIFIER	LINC02268	rs11610045 edit
chr5	11120555	.	C	T	10.82	PASS	NA	NA	NA	NA	T	intron_variant	MODIFIER	CTNND2	rs11610045 edit
chr5	16523255	.	GT	G	12.86	PASS	NA	NA	NA	NA	G	intron_variant	MODIFIER	RETREG1	rs11610045 edit
chr5	20639833	.	A	ATTTTC	14.35	PASS	NA	NA	NA	NA	ATTTTC	intron_variant	MODIFIER	LINC02241	rs11610045 edit
chr5	54348265	.	G	T	16.84	PASS	NA	NA	NA	NA	T	intron_variant	MODIFIER	LINC01033	rs11610045 edit
chr5	90572620	.	G	A	23.71	PASS	NA	NA	NA	NA	A	intron_variant	MODIFIER	ADGRV1	rs11610045 edit
chr5	94189734	.	CT	C	12.12	PASS	NA	NA	NA	NA	C	intron_variant	MODIFIER	LOC105379087	rs11610045 edit
chr5	96092980	.	G	A	13.84	PASS	NA	NA	NA	NA	A	intron_variant	MODIFIER	LOC101929710	rs11610045 edit
chr5	125354190	.	T	A	11.25	PASS	NA	NA	NA	NA	A	intron_variant	MODIFIER	LOC101927421	rs11610045 edit
chr5	134020676	.	GTTTGTTTGTTTGT	G	10.17	PASS	NA	NA	NA	NA	G	intron_variant	MODIFIER	VDAC1	rs11610045 edit
chr5	140194547	.	C	T	21.93	PASS	NA	NA	NA	NA	T	missense_variant	MODERATE	CYSTM1	rs11610045 edit
chr5	164328567	.	ACG	A	13.9	PASS	NA	NA	NA	NA	A	intron_variant	MODIFIER	LOC105377703	rs11610045 edit
chr5	167079270	.	T	C	11.8	PASS	NA	NA	NA	NA	C	intron_variant	MODIFIER	TENM2	rs11610045 edit
chr5	167379271	.	CT	C	10.13	PASS	NA	NA	NA	NA	C	intron_variant	MODIFIER	TENM2	rs11610045 edit
chr5	167844035	.	C	A	21.14	PASS	NA	NA	NA	NA	A	intron_variant	MODIFIER	TENM2	rs11610045 edit
chr6	39410603	.	TA	T	11.55	PASS	NA	NA	NA	NA	T	intron_variant	MODIFIER	KIF6	rs11610045 edit
chr6	42607643	.	TAGCTGGGAGGACAGGCATGTCCCACCACTCCC	T	17.62	PASS	NA	NA	NA	NA	T	intron_variant	MODIFIER	UBR2	rs11610045 edit
chr6	106503451	.	C	A	18.37	PASS	NA	NA	NA	NA	A	intron_variant	MODIFIER	CRYBG1	rs11610045 edit
chr6	111008420	.	T	C	11.1	PASS	NA	NA	NA	NA	C	intron_variant	MODIFIER	RPF2	rs11610045 edit
chr7	7192975	.	G	A	14.96	PASS	NA	NA	NA	NA	A	intron_variant	MODIFIER	C1GALT1	rs11610045 edit
chr7	13418774	.	C	A	10.76	PASS	NA	NA	NA	NA	A	intron_variant	MODIFIER	LOC107986770	rs11610045 edit
chr7	13575870	.	TATATATATATATATATGTATATATATACACAC	T	11.24	PASS	NA	NA	NA	NA	T	intron_variant	MODIFIER	LOC107986770	rs11610045 edit
chr7	13575920	.	T	C	12.85	PASS	NA	NA	NA	NA	C	intron_variant	MODIFIER	LOC107986770	rs11610045 edit
chr7	14211553	.	TA	T	12.71	PASS	NA	NA	NA	NA	T	intron_variant	MODIFIER	DGKB	rs11610045 edit
chr7	14211575	.	TA	T	14.97	PASS	NA	NA	NA	NA	T	intron_variant	MODIFIER	DGKB	rs11610045 edit
chr7	31853976	.	C	A	19.36	PASS	NA	NA	NA	NA	A	intron_variant	MODIFIER	PDE1C	rs11610045 edit
chr7	38580364	.	CA	C	10.32	PASS	NA	NA	NA	NA	C	intron_variant	MODIFIER	AMPH	rs11610045 edit
chr7	40907096	.	AGT	A	10.41	PASS	NA	NA	NA	NA	A	upstream_gene_variant	MODIFIER	LOC105375242	rs11610045 edit
chr7	49981786	.	A	AGATTATATAATTATATGAATTATATGGATTATATAATTATATGAATTATATG	15.03	PASS	NA	NA	NA	NA	AGATTATATAATTATATGAATTATATGGATTATATAATTATATGAATTATATG	intron_variant	MODIFIER	ZPBP	rs11610045 edit
chr7	77402411	.	A	AT	11.43	PASS	NA	NA	NA	NA	AT	intron_variant	MODIFIER	GSAP	rs11610045 edit
chr7	99356221	.	T	C	11.66	PASS	NA	NA	NA	NA	C	intron_variant	MODIFIER	ARPC1A	rs11610045 edit
chr7	102237428	.	T	C	11.29	PASS	NA	NA	NA	NA	C	intron_variant	MODIFIER	CUX1	rs11610045 edit
chr7	139737515	.	AC	A	10.29	PASS	NA	NA	NA	NA	A	intron_variant	MODIFIER	HIPK2	rs11610045 edit
chr7	149172437	.	A	G	14.51	PASS	NA	NA	NA	NA	G	intron_variant	MODIFIER	ZNF398	rs11610045 edit
chr7	149177117	.	T	TG	14.59	PASS	NA	NA	NA	NA	TG	intron_variant	MODIFIER	ZNF398	rs11610045 edit
chr7	154333159	.	C	A	21.62	PASS	NA	NA	NA	NA	A	intron_variant	MODIFIER	DPP6	rs11610045 edit
chr8	1097803	.	C	G	14.32	PASS	NA	NA	NA	NA	G	intron_variant	MODIFIER	DLGAP2	rs11610045 edit
chr8	1437108	.	C	G	12.81	PASS	NA	NA	NA	NA	G	upstream_gene_variant	MODIFIER	LOC105379586	rs11610045 edit
chr8	5122711	.	G	GCGTGCCGT	12.23	PASS	NA	NA	NA	NA	GCGTGCCGT	intron_variant	MODIFIER	LOC107986907	rs11610045 edit
chr8	7838782	.	T	C	10.06	PASS	NA	NA	NA	NA	C	intron_variant	MODIFIER	DEFB104A	rs11610045 edit
chr8	26149843	.	G	T	13.06	PASS	NA	NA	NA	NA	T	intron_variant	MODIFIER	LOC105379336	rs11610045 edit
chr8	32549250	.	T	C	15.41	PASS	NA	NA	NA	NA	C	intron_variant	MODIFIER	NRG1	rs11610045 edit
chr8	32550219	.	T	C	18.21	PASS	NA	NA	NA	NA	C	intron_variant	MODIFIER	NRG1	rs11610045 edit
chr8	32554562	.	T	A	13.74	PASS	NA	NA	NA	NA	A	intron_variant	MODIFIER	NRG1	rs11610045 edit
chr8	63893545	.	T	TA	10.62	PASS	NA	NA	NA	NA	TA	intron_variant	MODIFIER	LINC01414	rs11610045 edit
chr8	104009987	.	T	TGGATGGATGG	10.04	PASS	NA	NA	NA	NA	TGGATGGATGG	upstream_gene_variant	MODIFIER	LOC105375689	rs11610045 edit
chr8	104009988	.	A	ATG	13.44	PASS	NA	NA	NA	NA	ATG	upstream_gene_variant	MODIFIER	LOC105375689	rs11610045 edit
chr8	105877381	.	C	CATTATATATCATATAATATATATTT	16.7	PASS	NA	NA	NA	NA	CATTATATATCATATAATATATATTT	intron_variant	MODIFIER	ZFPM2-AS1	rs11610045 edit
chr8	106521218	.	T	G	21.21	PASS	NA	NA	NA	NA	G	intron_variant	MODIFIER	OXR1	rs11610045 edit
chr8	138830504	.	G	T	19.97	PASS	NA	NA	NA	NA	T	upstream_gene_variant	MODIFIER	COL22A1	rs11610045 edit
chr9	4206474	.	G	T	20.34	PASS	NA	NA	NA	NA	T	intron_variant	MODIFIER	GLIS3	rs11610045 edit
chr9	38435438	.	CA	C	10.36	PASS	NA	NA	NA	NA	C	intron_variant	MODIFIER	LOC105376041	rs11610045 edit
chr9	63690758	.	G	T	17.44	PASS	NA	NA	NA	NA	T	intergenic_region	MODIFIER	LOC105379255-LOC100419925	rs11610045 edit
chr9	77306403	.	T	A	11.41	PASS	NA	NA	NA	NA	A	intron_variant	MODIFIER	VPS13A	rs11610045 edit
chr9	79872072	.	CT	C	10.97	PASS	NA	NA	NA	NA	C	intron_variant	MODIFIER	LOC105376101	rs11610045 edit
chr9	99633951	.	TAC	T	19.9	PASS	NA	NA	NA	NA	T	intron_variant	MODIFIER	LOC101928438	rs11610045 edit
chr9	123713652	.	TG	T	11.81	PASS	NA	NA	NA	NA	T	intron_variant	MODIFIER	DENND1A	rs11610045 edit
chr9	127554282	.	A	G	19.41	PASS	NA	NA	NA	NA	G	intron_variant	MODIFIER	NIBAN2	rs11610045 edit
chr9	127812475	.	T	C	10.71	PASS	NA	NA	NA	NA	C	upstream_gene_variant	MODIFIER	LOC102723566	rs11610045 edit
chrX	1469074	.	CCCTTCCCTCTCTCCTCT	C	12.49	PASS	NA	NA	NA	NA	C	upstream_gene_variant	MODIFIER	P2RY8	rs11610045 edit
chr1	15653640	.	G	T	14.44	PASS	NA	NA	NA	NA	T	intron_variant	MODIFIER	DDI2	rs11610045 reversal
chr1	20882430	.	G	A	16.43	PASS	NA	NA	NA	NA	A	intron_variant	MODIFIER	EIF4G3	rs11610045 reversal
chr1	42695136	.	T	G	17.21	PASS	NA	NA	NA	NA	G	intron_variant	MODIFIER	YBX1	rs11610045 reversal
chr1	44613248	.	T	A	12.69	PASS	NA	NA	NA	NA	A	intron_variant	MODIFIER	RNF220	rs11610045 reversal
chr1	48621204	.	A	C	19.77	PASS	NA	NA	NA	NA	C	intron_variant	MODIFIER	AGBL4	rs11610045 reversal
chr1	108588581	.	A	T	19.99	PASS	NA	NA	NA	NA	T	intron_variant	MODIFIER	FAM102B	rs11610045 reversal
chr1	155459340	.	T	C	12.86	PASS	NA	NA	NA	NA	C	intron_variant	MODIFIER	ASH1L	rs11610045 reversal
chr1	166077872	.	A	T	10.86	PASS	NA	NA	NA	NA	T	intron_variant	MODIFIER	FAM78B-AS1	rs11610045 reversal
chr1	216304493	.	C	A	18.44	PASS	NA	NA	NA	NA	A	intron_variant	MODIFIER	USH2A	rs11610045 reversal
chr1	223364604	.	C	T	19.9	PASS	NA	NA	NA	NA	T	upstream_gene_variant	MODIFIER	SUSD4	rs11610045 reversal
chr1	224579552	.	G	T	21.78	PASS	NA	NA	NA	NA	T	intron_variant	MODIFIER	CNIH3	rs11610045 reversal
chr1	246395665	.	C	A	10.67	PASS	NA	NA	NA	NA	A	intron_variant	MODIFIER	SMYD3	rs11610045 reversal
chr2	31705550	.	G	T	17.49	PASS	NA	NA	NA	NA	T	intron_variant	MODIFIER	LOC107985862	rs11610045 reversal
chr2	56097836	.	G	T	21.54	PASS	NA	NA	NA	NA	T	intron_variant	MODIFIER	LOC105374690	rs11610045 reversal
chr2	64194842	.	C	A	20.38	PASS	NA	NA	NA	NA	A	intron_variant	MODIFIER	LINC00309	rs11610045 reversal
chr2	79277537	.	C	A	11.6	PASS	NA	NA	NA	NA	A	downstream_gene_variant	MODIFIER	LOC105374823	rs11610045 reversal
chr2	79907334	.	C	T	12.1	PASS	NA	NA	NA	NA	T	intron_variant	MODIFIER	CTNNA2	rs11610045 reversal
chr2	88781398	.	A	G	18.88	PASS	NA	NA	NA	NA	G	intron_variant	MODIFIER	ANKRD36BP2	rs11610045 reversal
chr2	148421430	.	G	A	18.34	PASS	NA	NA	NA	NA	A	intron_variant	MODIFIER	MBD5	rs11610045 reversal
chr2	150561781	.	C	T	17.98	PASS	NA	NA	NA	NA	T	intron_variant	MODIFIER	LINC01920	rs11610045 reversal
chr2	156690182	.	G	A	16.8	PASS	NA	NA	NA	NA	A	intron_variant	MODIFIER	LINC01958	rs11610045 reversal
chr2	161895875	.	C	A	14.38	PASS	NA	NA	NA	NA	A	upstream_gene_variant	MODIFIER	SLC4A10	rs11610045 reversal
chr2	195051275	.	C	A	16.07	PASS	NA	NA	NA	NA	A	intron_variant	MODIFIER	LOC105376755	rs11610045 reversal
chr2	197020586	.	C	T	21.5	PASS	NA	NA	NA	NA	T	downstream_gene_variant	MODIFIER	ANKRD44	rs11610045 reversal
chr2	205041293	.	C	A	19.36	PASS	NA	NA	NA	NA	A	intron_variant	MODIFIER	PARD3B	rs11610045 reversal
chr2	222533793	.	T	A	10.81	PASS	NA	NA	NA	NA	A	intron_variant	MODIFIER	SGPP2	rs11610045 reversal
chr3	980082	.	T	G	15.37	PASS	NA	NA	NA	NA	G	intron_variant	MODIFIER	CNTN6	rs11610045 reversal
chr3	980167	.	A	G	20.46	PASS	NA	NA	NA	NA	G	intron_variant	MODIFIER	CNTN6	rs11610045 reversal
chr3	47477752	.	C	T	20.1	PASS	NA	NA	NA	NA	T	upstream_gene_variant	MODIFIER	SCAP	rs11610045 reversal
chr3	52702463	.	C	T	10.02	PASS	NA	NA	NA	NA	T	upstream_gene_variant	MODIFIER	SPCS1	rs11610045 reversal
chr3	56934792	.	G	A	16.42	PASS	NA	NA	NA	NA	A	intron_variant	MODIFIER	ARHGEF3	rs11610045 reversal
chr3	59984396	.	G	C	13.89	PASS	NA	NA	NA	NA	C	upstream_gene_variant	MODIFIER	LOC105377112	rs11610045 reversal
chr3	69397305	.	C	T	22.85	PASS	NA	NA	NA	NA	T	intron_variant	MODIFIER	FRMD4B	rs11610045 reversal
chr3	77291491	.	C	T	17.02	PASS	NA	NA	NA	NA	T	intron_variant	MODIFIER	ROBO2	rs11610045 reversal
chr3	77291867	.	A	G	14.69	PASS	NA	NA	NA	NA	G	intron_variant	MODIFIER	ROBO2	rs11610045 reversal
chr3	77291890	.	C	T	13.5	PASS	NA	NA	NA	NA	T	intron_variant	MODIFIER	ROBO2	rs11610045 reversal
chr3	77294504	.	T	A	11.55	PASS	NA	NA	NA	NA	A	intron_variant	MODIFIER	ROBO2	rs11610045 reversal
chr3	85126651	.	C	T	19.05	PASS	NA	NA	NA	NA	T	intron_variant	MODIFIER	CADM2	rs11610045 reversal
chr3	104779085	.	G	A	15.4	PASS	NA	NA	NA	NA	A	intron_variant	MODIFIER	LOC107986108	rs11610045 reversal
chr3	116196261	.	C	T	20.67	PASS	NA	NA	NA	NA	T	intron_variant	MODIFIER	LSAMP	rs11610045 reversal
chr3	143102378	.	A	T	19.09	PASS	NA	NA	NA	NA	T	intron_variant	MODIFIER	LOC105374138	rs11610045 reversal
chr3	180416991	.	C	T	18.62	PASS	NA	NA	NA	NA	T	intron_variant	MODIFIER	LINC02053	rs11610045 reversal
chr4	651273	.	A	G	14.76	PASS	NA	NA	NA	NA	G	upstream_gene_variant	MODIFIER	PDE6B	rs11610045 reversal
chr4	1317138	.	C	T	12.53	PASS	NA	NA	NA	NA	T	intron_variant	MODIFIER	MAEA	rs11610045 reversal
chr4	4073133	.	C	T	17.05	PASS	NA	NA	NA	NA	T	upstream_gene_variant	MODIFIER	LOC107986252	rs11610045 reversal
chr4	25208629	.	A	G	16.6	PASS	NA	NA	NA	NA	G	intron_variant	MODIFIER	LOC105374535	rs11610045 reversal
chr4	57463882	.	G	A	22.16	PASS	NA	NA	NA	NA	A	intron_variant	MODIFIER	LINC02380	rs11610045 reversal
chr4	79511881	.	G	T	14.99	PASS	NA	NA	NA	NA	T	intron_variant	MODIFIER	LINC00989	rs11610045 reversal
chr4	79684097	.	G	T	22.88	PASS	NA	NA	NA	NA	T	intron_variant	MODIFIER	LINC02469	rs11610045 reversal
chr4	93681666	.	A	G	15.93	PASS	NA	NA	NA	NA	G	intron_variant	MODIFIER	GRID2	rs11610045 reversal
chr4	105906863	.	G	T	20.64	PASS	NA	NA	NA	NA	T	intron_variant	MODIFIER	NPNT	rs11610045 reversal
chr4	143693194	.	C	T	17.78	PASS	NA	NA	NA	NA	T	missense_variant	MODERATE	FREM3	rs11610045 reversal
chr4	146827240	.	G	T	23.98	PASS	NA	NA	NA	NA	T	intron_variant	MODIFIER	TTC29	rs11610045 reversal
chr4	184792582	.	A	G	20.34	PASS	NA	NA	NA	NA	G	intron_variant	MODIFIER	ACSL1	rs11610045 reversal
chr4	185999710	.	C	G	11.37	PASS	NA	NA	NA	NA	G	intergenic_region	MODIFIER	SORBS2-RNU4-64P	rs11610045 reversal
chr4	186960734	.	C	T	11.74	PASS	NA	NA	NA	NA	T	intron_variant	MODIFIER	LOC102723906	rs11610045 reversal
chr5	11179101	.	C	A	18.97	PASS	NA	NA	NA	NA	A	intron_variant	MODIFIER	CTNND2	rs11610045 reversal
chr5	26913903	.	G	T	17.77	PASS	NA	NA	NA	NA	T	intron_variant	MODIFIER	CDH9	rs11610045 reversal
chr5	59206460	.	C	G	17.14	PASS	NA	NA	NA	NA	G	intron_variant	MODIFIER	PDE4D	rs11610045 reversal
chr5	72096602	.	A	G	16.64	PASS	NA	NA	NA	NA	G	downstream_gene_variant	MODIFIER	LOC105379028	rs11610045 reversal
chr5	80648004	.	C	T	21.78	PASS	NA	NA	NA	NA	T	intron_variant	MODIFIER	DHFR	rs11610045 reversal
chr5	84215134	.	A	T	19.13	PASS	NA	NA	NA	NA	T	intron_variant	MODIFIER	EDIL3	rs11610045 reversal
chr5	90572620	.	G	A	16.41	PASS	NA	NA	NA	NA	A	intron_variant	MODIFIER	ADGRV1	rs11610045 reversal
chr5	96092496	.	G	A	10.42	PASS	NA	NA	NA	NA	A	intron_variant	MODIFIER	LOC101929710	rs11610045 reversal
chr5	96092980	.	G	A	15.14	PASS	NA	NA	NA	NA	A	intron_variant	MODIFIER	LOC101929710	rs11610045 reversal
chr5	96095639	.	C	A	18.47	PASS	NA	NA	NA	NA	A	intron_variant	MODIFIER	LOC101929710	rs11610045 reversal
chr5	96096049	.	C	T	18.22	PASS	NA	NA	NA	NA	T	intron_variant	MODIFIER	LOC101929710	rs11610045 reversal
chr5	135138751	.	C	A	10.91	PASS	NA	NA	NA	NA	A	intron_variant	MODIFIER	PITX1-AS1	rs11610045 reversal
chr5	140194547	.	C	T	18.68	PASS	NA	NA	NA	NA	T	missense_variant	MODERATE	CYSTM1	rs11610045 reversal
chr5	143587762	.	C	T	12.38	PASS	NA	NA	NA	NA	T	intron_variant	MODIFIER	LOC105378209	rs11610045 reversal
chr5	167844035	.	C	A	12.83	PASS	NA	NA	NA	NA	A	intron_variant	MODIFIER	TENM2	rs11610045 reversal
chr6	64542803	.	C	A	17.68	PASS	NA	NA	NA	NA	A	intron_variant	MODIFIER	EYS	rs11610045 reversal
chr6	72784211	.	G	T	21.68	PASS	NA	NA	NA	NA	T	intron_variant	MODIFIER	KCNQ5	rs11610045 reversal
chr6	90056360	.	C	A	19.88	PASS	NA	NA	NA	NA	A	intron_variant	MODIFIER	BACH2	rs11610045 reversal
chr6	106503451	.	C	A	20.26	PASS	NA	NA	NA	NA	A	intron_variant	MODIFIER	CRYBG1	rs11610045 reversal
chr6	127155893	.	C	T	13.6	PASS	NA	NA	NA	NA	T	intron_variant	MODIFIER	RSPO3	rs11610045 reversal
chr6	140627808	.	C	A	21.48	PASS	NA	NA	NA	NA	A	intron_variant	MODIFIER	LOC105378027	rs11610045 reversal
chr6	152365947	.	C	T	21.19	PASS	NA	NA	NA	NA	T	intron_variant	MODIFIER	SYNE1	rs11610045 reversal
chr6	159087178	.	A	T	10.44	PASS	NA	NA	NA	NA	T	intron_variant	MODIFIER	LOC112267968	rs11610045 reversal
chr6	161390941	.	C	A	18.59	PASS	NA	NA	NA	NA	A	intron_variant	MODIFIER	PRKN	rs11610045 reversal
chr7	7068030	.	T	C	13.1	PASS	NA	NA	NA	NA	C	upstream_gene_variant	MODIFIER	MIR3683	rs11610045 reversal
chr7	7192945	.	T	A	14.88	PASS	NA	NA	NA	NA	A	intron_variant	MODIFIER	C1GALT1	rs11610045 reversal
chr7	7192975	.	G	A	15.78	PASS	NA	NA	NA	NA	A	intron_variant	MODIFIER	C1GALT1	rs11610045 reversal
chr7	12527699	.	T	C	11.42	PASS	NA	NA	NA	NA	C	intron_variant	MODIFIER	LOC102725191	rs11610045 reversal
chr7	31853976	.	C	A	14.87	PASS	NA	NA	NA	NA	A	intron_variant	MODIFIER	PDE1C	rs11610045 reversal
chr7	45814071	.	G	A	14.77	PASS	NA	NA	NA	NA	A	intragenic_variant	MODIFIER	LOC112267911	rs11610045 reversal
chr7	77245043	.	G	T	22.39	PASS	NA	NA	NA	NA	T	intron_variant	MODIFIER	CCDC146	rs11610045 reversal
chr7	81630217	.	G	T	18.77	PASS	NA	NA	NA	NA	T	upstream_gene_variant	MODIFIER	LOC100128317	rs11610045 reversal
chr7	90920207	.	C	T	18.61	PASS	NA	NA	NA	NA	T	intron_variant	MODIFIER	CDK14	rs11610045 reversal
chr7	95970540	.	G	T	18.97	PASS	NA	NA	NA	NA	T	intron_variant	MODIFIER	DYNC1I1	rs11610045 reversal
chr7	154651833	.	C	T	16.02	PASS	NA	NA	NA	NA	T	intron_variant	MODIFIER	DPP6	rs11610045 reversal
chr7	158279724	.	C	T	20.94	PASS	NA	NA	NA	NA	T	intron_variant	MODIFIER	PTPRN2	rs11610045 reversal
chr8	3461624	.	T	C	12.54	PASS	NA	NA	NA	NA	C	intron_variant	MODIFIER	CSMD1	rs11610045 reversal
chr8	56554447	.	G	T	20.14	PASS	NA	NA	NA	NA	T	downstream_gene_variant	MODIFIER	PENK-AS1	rs11610045 reversal
chr8	61362895	.	A	G	10.95	PASS	NA	NA	NA	NA	G	intron_variant	MODIFIER	CLVS1	rs11610045 reversal
chr8	87413349	.	C	A	18.96	PASS	NA	NA	NA	NA	A	intron_variant	MODIFIER	CNBD1	rs11610045 reversal
chr8	88121898	.	G	A	19.11	PASS	NA	NA	NA	NA	A	intron_variant	MODIFIER	MMP16	rs11610045 reversal
chr8	106521218	.	T	G	16.35	PASS	NA	NA	NA	NA	G	intron_variant	MODIFIER	OXR1	rs11610045 reversal
chr8	106587458	.	C	T	18.5	PASS	NA	NA	NA	NA	T	intron_variant	MODIFIER	OXR1	rs11610045 reversal
chr8	117092554	.	C	T	21.72	PASS	NA	NA	NA	NA	T	intron_variant	MODIFIER	LOC105375716	rs11610045 reversal
chr8	119771020	.	G	C	17.46	PASS	NA	NA	NA	NA	C	intron_variant	MODIFIER	TAF2	rs11610045 reversal
chr8	133556759	.	A	T	14.09	PASS	NA	NA	NA	NA	T	intron_variant	MODIFIER	ST3GAL1	rs11610045 reversal
chr8	137877841	.	G	T	20.74	PASS	NA	NA	NA	NA	T	intron_variant	MODIFIER	LOC401478	rs11610045 reversal
chr8	139611283	.	C	A	18.72	PASS	NA	NA	NA	NA	A	intron_variant	MODIFIER	KCNK9	rs11610045 reversal
chr9	4206474	.	G	T	23.4	PASS	NA	NA	NA	NA	T	intron_variant	MODIFIER	GLIS3	rs11610045 reversal
chr9	7104253	.	G	C	19.56	PASS	NA	NA	NA	NA	C	intron_variant	MODIFIER	KDM4C	rs11610045 reversal
chr9	63690758	.	G	T	16.64	PASS	NA	NA	NA	NA	T	intergenic_region	MODIFIER	LOC105379255-LOC100419925	rs11610045 reversal
chr9	72169204	.	A	G	14.29	PASS	NA	NA	NA	NA	G	intron_variant	MODIFIER	GDA	rs11610045 reversal
chr9	81697270	.	T	C	10.13	PASS	NA	NA	NA	NA	C	intron_variant	MODIFIER	TLE1-DT	rs11610045 reversal
chr9	83301693	.	C	T	14.67	PASS	NA	NA	NA	NA	T	intron_variant	MODIFIER	FRMD3	rs11610045 reversal
chr9	126659744	.	G	A	17.63	PASS	NA	NA	NA	NA	A	intron_variant	MODIFIER	LMX1B	rs11610045 reversal
chr9	127554282	.	A	G	18.11	PASS	NA	NA	NA	NA	G	intron_variant	MODIFIER	NIBAN2	rs11610045 reversal
chr10	43519913	.	G	T	18.24	PASS	NA	NA	NA	NA	T	intergenic_region	MODIFIER	LOC105379857-LOC100130881	rs11610045 reversal
chr10	66979445	.	T	A	18.3	PASS	NA	NA	NA	NA	A	intron_variant	MODIFIER	CTNNA3	rs11610045 reversal
chr10	75479813	.	A	G	19.36	PASS	NA	NA	NA	NA	G	intron_variant	MODIFIER	LRMDA	rs11610045 reversal
chr10	115485994	.	T	C	18.42	PASS	NA	NA	NA	NA	C	intron_variant	MODIFIER	ATRNL1	rs11610045 reversal
chr11	5676640	.	A	G	14.53	PASS	NA	NA	NA	NA	G	intron_variant	MODIFIER	TRIM5	rs11610045 reversal
chr11	5677434	.	C	T	13.2	PASS	NA	NA	NA	NA	T	intron_variant	MODIFIER	TRIM5	rs11610045 reversal
chr11	10468075	.	A	G	15.61	PASS	NA	NA	NA	NA	G	intron_variant	MODIFIER	AMPD3	rs11610045 reversal
chr11	33469135	.	C	A	17.61	PASS	NA	NA	NA	NA	A	intron_variant	MODIFIER	KIAA1549L	rs11610045 reversal
chr11	40791450	.	A	T	19.6	PASS	NA	NA	NA	NA	T	intron_variant	MODIFIER	LRRC4C	rs11610045 reversal
chr11	57107746	.	C	T	12.92	PASS	NA	NA	NA	NA	T	intron_variant	MODIFIER	LOC105369309	rs11610045 reversal
chr11	67961040	.	G	T	22.16	PASS	NA	NA	NA	NA	T	upstream_gene_variant	MODIFIER	LOC112268076	rs11610045 reversal
chr11	85365374	.	C	T	15.95	PASS	NA	NA	NA	NA	T	intron_variant	MODIFIER	DLG2	rs11610045 reversal
chr11	117540705	.	G	T	15.71	PASS	NA	NA	NA	NA	T	intron_variant	MODIFIER	DSCAML1	rs11610045 reversal
chr11	132988170	.	G	A	17.95	PASS	NA	NA	NA	NA	A	downstream_gene_variant	MODIFIER	LOC105369580	rs11610045 reversal
chr12	111758	.	G	A	13.64	PASS	NA	NA	NA	NA	A	intron_variant	MODIFIER	IQSEC3	rs11610045 reversal
chr12	23788923	.	G	T	21.38	PASS	NA	NA	NA	NA	T	intron_variant	MODIFIER	SOX5	rs11610045 reversal
chr12	29341652	.	T	C	10.81	PASS	NA	NA	NA	NA	C	intron_variant	MODIFIER	ERGIC2	rs11610045 reversal
chr12	39983492	.	A	T	10.4	PASS	NA	NA	NA	NA	T	intron_variant	MODIFIER	SLC2A13	rs11610045 reversal
chr12	84950205	.	C	T	15.67	PASS	NA	NA	NA	NA	T	intron_variant	MODIFIER	LOC102724680	rs11610045 reversal
chr12	101897827	.	C	A	18.3	PASS	NA	NA	NA	NA	A	intron_variant	MODIFIER	DRAM1	rs11610045 reversal
chr12	102521046	.	G	A	22.7	PASS	NA	NA	NA	NA	A	intron_variant	MODIFIER	LOC105369944	rs11610045 reversal
chr12	105311994	.	C	A	23.88	PASS	NA	NA	NA	NA	A	intron_variant	MODIFIER	C12orf75-AS1	rs11610045 reversal
chr12	109146912	.	C	A	21.76	PASS	NA	NA	NA	NA	A	intron_variant	MODIFIER	ACACB	rs11610045 reversal
chr12	109770029	.	C	T	19.74	PASS	NA	NA	NA	NA	T	3_prime_UTR_variant	MODIFIER	FAM222A	rs11610045 reversal
chr12	128619009	.	C	A	14.08	PASS	NA	NA	NA	NA	A	intron_variant	MODIFIER	TMEM132C	rs11610045 reversal
chr12	129331239	.	G	T	20.62	PASS	NA	NA	NA	NA	T	intron_variant	MODIFIER	TMEM132D	rs11610045 reversal
chr12	132968137	.	G	A	12.65	PASS	NA	NA	NA	NA	A	intergenic_region	MODIFIER	ZNF605-NANOGNBP2	rs11610045 reversal
chr12	133231744	.	C	A	19.96	PASS	NA	NA	NA	NA	A	intron_variant	MODIFIER	ANHX	rs11610045 reversal
chr13	21518401	.	C	G	13.04	PASS	NA	NA	NA	NA	G	intron_variant	MODIFIER	MICU2	rs11610045 reversal
chr13	22264196	.	A	G	16.34	PASS	NA	NA	NA	NA	G	intron_variant	MODIFIER	LINC00540	rs11610045 reversal
chr13	23157005	.	G	T	20.86	PASS	NA	NA	NA	NA	T	upstream_gene_variant	MODIFIER	SGCG	rs11610045 reversal
chr13	74229259	.	G	T	21.21	PASS	NA	NA	NA	NA	T	upstream_gene_variant	MODIFIER	LINC00402	rs11610045 reversal
chr13	92260990	.	G	T	20.51	PASS	NA	NA	NA	NA	T	intron_variant	MODIFIER	GPC5	rs11610045 reversal
chr13	108557926	.	T	C	19.81	PASS	NA	NA	NA	NA	C	intron_variant	MODIFIER	MYO16	rs11610045 reversal
chr14	27333214	.	C	A	12.94	PASS	NA	NA	NA	NA	A	intron_variant	MODIFIER	LOC728755	rs11610045 reversal
chr14	39510736	.	T	C	18.05	PASS	NA	NA	NA	NA	C	intron_variant	MODIFIER	LOC105370461	rs11610045 reversal
chr14	49726145	.	C	T	21.91	PASS	NA	NA	NA	NA	T	downstream_gene_variant	MODIFIER	KLHDC1	rs11610045 reversal
chr14	59664553	.	G	A	17.46	PASS	NA	NA	NA	NA	A	intron_variant	MODIFIER	RTN1	rs11610045 reversal
chr14	60446589	.	G	A	21.89	PASS	NA	NA	NA	NA	A	intron_variant	MODIFIER	C14orf39	rs11610045 reversal
chr14	67210425	.	A	G	10.47	PASS	NA	NA	NA	NA	G	intron_variant	MODIFIER	FAM71D	rs11610045 reversal
chr14	88568147	.	C	T	19.81	PASS	NA	NA	NA	NA	T	missense_variant	MODERATE	ZC3H14	rs11610045 reversal
chr14	96242986	.	G	T	17.33	PASS	NA	NA	NA	NA	T	3_prime_UTR_variant	MODIFIER	BDKRB2	rs11610045 reversal
chr14	100687911	.	T	C	13.43	PASS	NA	NA	NA	NA	C	non_coding_transcript_exon_variant	MODIFIER	LOC105370668	rs11610045 reversal
chr14	105699778	.	G	T	12.32	PASS	NA	NA	NA	NA	T	intragenic_variant	MODIFIER	IGH	rs11610045 reversal
chr15	24522193	.	T	A	13.64	PASS	NA	NA	NA	NA	A	intergenic_region	MODIFIER	PWRN3-PWRN1	rs11610045 reversal
chr15	24522194	.	G	T	13.78	PASS	NA	NA	NA	NA	T	intergenic_region	MODIFIER	PWRN3-PWRN1	rs11610045 reversal
chr15	27308130	.	A	G	20.74	PASS	NA	NA	NA	NA	G	intron_variant	MODIFIER	GABRG3	rs11610045 reversal
chr15	28236690	.	C	T	12.61	PASS	NA	NA	NA	NA	T	intron_variant	MODIFIER	HERC2	rs11610045 reversal
chr15	43400832	.	C	T	17	PASS	NA	NA	NA	NA	T	downstream_gene_variant	MODIFIER	TP53BP1	rs11610045 reversal
chr15	43752787	.	G	T	16.2	PASS	NA	NA	NA	NA	T	intron_variant	MODIFIER	PDIA3	rs11610045 reversal
chr15	43784383	.	G	A	19.56	PASS	NA	NA	NA	NA	A	intron_variant	MODIFIER	SERF2	rs11610045 reversal
chr15	49987307	.	T	A	22.09	PASS	NA	NA	NA	NA	A	intron_variant	MODIFIER	ATP8B4	rs11610045 reversal
chr15	51270779	.	C	T	21.87	PASS	NA	NA	NA	NA	T	intron_variant	MODIFIER	MIR4713HG	rs11610045 reversal
chr15	94243570	.	T	C	12.7	PASS	NA	NA	NA	NA	C	intron_variant	MODIFIER	MCTP2	rs11610045 reversal
chr15	97810882	.	G	T	19.52	PASS	NA	NA	NA	NA	T	intron_variant	MODIFIER	LINC00923	rs11610045 reversal
chr16	8037760	.	T	C	20.49	PASS	NA	NA	NA	NA	C	intron_variant	MODIFIER	LOC105371070	rs11610045 reversal
chr16	63441467	.	G	T	14.08	PASS	NA	NA	NA	NA	T	intron_variant	MODIFIER	LOC105371308	rs11610045 reversal
chr16	63572521	.	T	C	17.08	PASS	NA	NA	NA	NA	C	intron_variant	MODIFIER	LOC105371308	rs11610045 reversal
chr16	78807781	.	G	A	20.54	PASS	NA	NA	NA	NA	A	intron_variant	MODIFIER	WWOX	rs11610045 reversal
chr17	413725	.	C	T	14.51	PASS	NA	NA	NA	NA	T	synonymous_variant	LOW	C17orf97	rs11610045 reversal
chr17	14236764	.	G	A	10.44	PASS	NA	NA	NA	NA	A	stop_gained	HIGH	CDRT15	rs11610045 reversal
chr17	15247080	.	A	T	16.28	PASS	NA	NA	NA	NA	T	downstream_gene_variant	MODIFIER	MIR4731	rs11610045 reversal
chr17	30230006	.	C	T	21.58	PASS	NA	NA	NA	NA	T	intron_variant	MODIFIER	SLC6A4	rs11610045 reversal
chr17	58382000	.	T	G	19.93	PASS	NA	NA	NA	NA	G	intron_variant	MODIFIER	RNF43	rs11610045 reversal
chr17	83182722	.	C	T	20.74	PASS	NA	NA	NA	NA	T	intron_variant	MODIFIER	LOC101929650	rs11610045 reversal
chr18	9164638	.	T	C	21.32	PASS	NA	NA	NA	NA	C	intron_variant	MODIFIER	ANKRD12	rs11610045 reversal
chr18	14522841	.	G	T	19.09	PASS	NA	NA	NA	NA	T	intron_variant	MODIFIER	POTEC	rs11610045 reversal
chr18	21418626	.	C	T	20.14	PASS	NA	NA	NA	NA	T	intron_variant	MODIFIER	GREB1L	rs11610045 reversal
chr18	47378625	.	C	A	18.63	PASS	NA	NA	NA	NA	A	upstream_gene_variant	MODIFIER	MIR4527	rs11610045 reversal
chr18	48216396	.	G	T	23.16	PASS	NA	NA	NA	NA	T	intron_variant	MODIFIER	ZBTB7C	rs11610045 reversal
chr18	51471859	.	G	A	18.87	PASS	NA	NA	NA	NA	A	downstream_gene_variant	MODIFIER	LINC01630	rs11610045 reversal
chr18	53406551	.	G	A	10.12	PASS	NA	NA	NA	NA	A	intron_variant	MODIFIER	DCC	rs11610045 reversal
chr18	65143067	.	C	T	18.67	PASS	NA	NA	NA	NA	T	intron_variant	MODIFIER	LOC105372168	rs11610045 reversal
chr19	536068	.	G	A	14.31	PASS	NA	NA	NA	NA	A	intron_variant	MODIFIER	CDC34	rs11610045 reversal
chr19	18602595	.	G	A	18.97	PASS	NA	NA	NA	NA	A	intron_variant	MODIFIER	CRLF1	rs11610045 reversal
chr19	22181042	.	G	A	15	PASS	NA	NA	NA	NA	A	synonymous_variant	LOW	ZNF676	rs11610045 reversal
chr19	27811568	.	C	A	13.21	PASS	NA	NA	NA	NA	A	downstream_gene_variant	MODIFIER	LOC101927151	rs11610045 reversal
chr19	36337489	.	A	T	12.27	PASS	NA	NA	NA	NA	T	3_prime_UTR_variant	MODIFIER	ZFP14	rs11610045 reversal
chr19	51324743	.	C	T	20.72	PASS	NA	NA	NA	NA	T	intron_variant	MODIFIER	IGLON5	rs11610045 reversal
chr19	54362377	.	G	T	16.77	PASS	NA	NA	NA	NA	T	intron_variant	MODIFIER	LAIR1	rs11610045 reversal
chr19	55974433	.	C	A	17.05	PASS	NA	NA	NA	NA	A	intron_variant	MODIFIER	NLRP8	rs11610045 reversal
chr19	56745028	.	C	T	12.92	PASS	NA	NA	NA	NA	T	intron_variant	MODIFIER	LOC105372472	rs11610045 reversal
chr20	3946723	.	G	A	11.71	PASS	NA	NA	NA	NA	A	intron_variant	MODIFIER	RNF24	rs11610045 reversal
chr20	3946966	.	G	C	17.1	PASS	NA	NA	NA	NA	C	intron_variant	MODIFIER	RNF24	rs11610045 reversal
chr20	26107892	.	T	C	17.2	PASS	NA	NA	NA	NA	C	intron_variant	MODIFIER	NCOR1P1	rs11610045 reversal
chr20	36834514	.	T	A	15.38	PASS	NA	NA	NA	NA	A	intron_variant	MODIFIER	SOGA1	rs11610045 reversal
chr20	63737808	.	C	G	15.68	PASS	NA	NA	NA	NA	G	upstream_gene_variant	MODIFIER	SLC2A4RG	rs11610045 reversal
chr21	9801152	.	G	T	11.93	PASS	NA	NA	NA	NA	T	intron_variant	MODIFIER	LINC01667	rs11610045 reversal
chr21	18082881	.	A	G	19.63	PASS	NA	NA	NA	NA	G	intron_variant	MODIFIER	CHODL	rs11610045 reversal
chr21	18195178	.	C	G	19.67	PASS	NA	NA	NA	NA	G	intron_variant	MODIFIER	CHODL	rs11610045 reversal
chr21	42129473	.	G	T	14.42	PASS	NA	NA	NA	NA	T	intron_variant	MODIFIER	UMODL1	rs11610045 reversal
chr22	24006994	.	C	A	23.46	PASS	NA	NA	NA	NA	A	upstream_gene_variant	MODIFIER	GSTT4	rs11610045 reversal
chr22	25174093	.	G	C	21.87	PASS	NA	NA	NA	NA	C	intron_variant	MODIFIER	KIAA1671	rs11610045 reversal
chr22	46860314	.	T	C	13.86	PASS	NA	NA	NA	NA	C	intron_variant	MODIFIER	TBC1D22A	rs11610045 reversal
chrX	21415871	.	C	T	10.44	PASS	NA	NA	NA	NA	T	intron_variant	MODIFIER	CNKSR2	rs11610045 reversal
chr1	111679522	.	T	TC	15.49	PASS	NA	NA	NA	NA	TC	intron_variant	MODIFIER	RAP1A	rs11610045 reversal
chr1	116459964	.	T	TA	10.31	PASS	NA	NA	NA	NA	TA	intron_variant	MODIFIER	LINC01762	rs11610045 reversal
chr1	198933019	.	TA	T	10.76	PASS	NA	NA	NA	NA	T	intron_variant	MODIFIER	MIR181A1HG	rs11610045 reversal
chr2	109249519	.	T	TTC	13.82	PASS	NA	NA	NA	NA	TTC	intron_variant	MODIFIER	SH3RF3	rs11610045 reversal
chr2	169338409	.	A	AAAGAAAG	11.49	PASS	NA	NA	NA	NA	AAAGAAAG	intron_variant	MODIFIER	LRP2	rs11610045 reversal
chr2	169817752	.	C	CG	13.65	PASS	NA	NA	NA	NA	CG	downstream_gene_variant	MODIFIER	SNORD3K	rs11610045 reversal
chr2	179015697	.	CAT	C	13.39	PASS	NA	NA	NA	NA	C	intron_variant	MODIFIER	CCDC141	rs11610045 reversal
chr2	214569336	.	GAC	G	11.12	PASS	NA	NA	NA	NA	G	intron_variant	MODIFIER	VWC2L	rs11610045 reversal
chr2	218308604	.	T	TC	14.4	PASS	NA	NA	NA	NA	TC	intron_variant	MODIFIER	PNKD	rs11610045 reversal
chr2	226850895	.	TG	T	10.88	PASS	NA	NA	NA	NA	T	intron_variant	MODIFIER	RHBDD1	rs11610045 reversal
chr2	235764944	.	GT	G	13.89	PASS	NA	NA	NA	NA	G	intron_variant	MODIFIER	AGAP1	rs11610045 reversal
chr3	10872037	.	A	AT	10.61	PASS	NA	NA	NA	NA	AT	intron_variant	MODIFIER	SLC6A11	rs11610045 reversal
chr3	11402288	.	TG	T	10.62	PASS	NA	NA	NA	NA	T	intron_variant	MODIFIER	ATG7	rs11610045 reversal
chr3	22087917	.	CT	C	10.46	PASS	NA	NA	NA	NA	C	intron_variant	MODIFIER	ZNF385D	rs11610045 reversal
chr3	23845561	.	T	TTCTC	10.37	PASS	NA	NA	NA	NA	TTCTC	intron_variant	MODIFIER	UBE2E1	rs11610045 reversal
chr3	26691105	.	G	GTGTA	10.78	PASS	NA	NA	NA	NA	GTGTA	upstream_gene_variant	MODIFIER	LRRC3B	rs11610045 reversal
chr3	39138457	.	AC	A	11.17	PASS	NA	NA	NA	NA	A	downstream_gene_variant	MODIFIER	MIR6822	rs11610045 reversal
chr3	52508829	.	CAAT	C	16.03	PASS	NA	NA	NA	NA	C	intron_variant	MODIFIER	STAB1	rs11610045 reversal
chr3	63764045	.	A	AGAAGGAAG	10.12	PASS	NA	NA	NA	NA	AGAAGGAAG	intron_variant	MODIFIER	LOC100130345	rs11610045 reversal
chr3	64899782	.	T	TAC	10.29	PASS	NA	NA	NA	NA	TAC	intron_variant	MODIFIER	ADAMTS9-AS2	rs11610045 reversal
chr3	73021848	.	A	ATG	11.83	PASS	NA	NA	NA	NA	ATG	intron_variant	MODIFIER	PPP4R2	rs11610045 reversal
chr3	77291597	.	TA	T	17.33	PASS	NA	NA	NA	NA	T	intron_variant	MODIFIER	ROBO2	rs11610045 reversal
chr3	122692350	.	CA	C	12.45	PASS	NA	NA	NA	NA	C	frameshift_variant	HIGH	PARP14	rs11610045 reversal
chr3	181170698	.	CT	C	10.22	PASS	NA	NA	NA	NA	C	upstream_gene_variant	MODIFIER	SOX2-OT	rs11610045 reversal
chr3	183958119	.	CGGTTACATGCAGATCCGTGTGTATATCACATT	C	17.6	PASS	NA	NA	NA	NA	C	intron_variant	MODIFIER	ABCC5	rs11610045 reversal
chr4	16168357	.	A	AC	10.28	PASS	NA	NA	NA	NA	AC	intron_variant	MODIFIER	TAPT1	rs11610045 reversal
chr4	22716901	.	T	TTG	10.04	PASS	NA	NA	NA	NA	TTG	intron_variant	MODIFIER	GBA3	rs11610045 reversal
chr4	41770877	.	CA	C	10.14	PASS	NA	NA	NA	NA	C	intron_variant	MODIFIER	PHOX2B-AS1	rs11610045 reversal
chr4	84810856	.	CT	C	12.83	PASS	NA	NA	NA	NA	C	downstream_gene_variant	MODIFIER	WDFY3-AS1	rs11610045 reversal
chr4	151920250	.	TA	T	12.22	PASS	NA	NA	NA	NA	T	intron_variant	MODIFIER	LOC105377488	rs11610045 reversal
chr4	164222465	.	GA	G	17.33	PASS	NA	NA	NA	NA	G	intron_variant	MODIFIER	MARCHF1	rs11610045 reversal
chr4	165098440	.	T	TA	12.85	PASS	NA	NA	NA	NA	TA	intron_variant	MODIFIER	TMEM192	rs11610045 reversal
chr4	167109124	.	ATAT	A	15.82	PASS	NA	NA	NA	NA	A	intron_variant	MODIFIER	SPOCK3	rs11610045 reversal
chr5	9242772	.	AT	A	11.22	PASS	NA	NA	NA	NA	A	intron_variant	MODIFIER	SEMA5A	rs11610045 reversal
chr5	105363905	.	CTA	C	10.11	PASS	NA	NA	NA	NA	C	intron_variant	MODIFIER	LOC105379110	rs11610045 reversal
chr5	119368430	.	C	CGT	10.6	PASS	NA	NA	NA	NA	CGT	intron_variant	MODIFIER	TNFAIP8	rs11610045 reversal
chr5	125701891	.	T	TTA	10.05	PASS	NA	NA	NA	NA	TTA	intergenic_region	MODIFIER	LINC02240-LOC100419321	rs11610045 reversal
chr5	138785749	.	ATAGTGTAGTG	A	16.27	PASS	NA	NA	NA	NA	A	intron_variant	MODIFIER	CTNNA1	rs11610045 reversal
chr5	168431742	.	GCAGCTTTACTATA	G	13.97	PASS	NA	NA	NA	NA	G	intron_variant	MODIFIER	WWC1	rs11610045 reversal
chr6	46002376	.	AT	A	11.16	PASS	NA	NA	NA	NA	A	intron_variant	MODIFIER	CLIC5	rs11610045 reversal
chr6	83348737	.	GCA	G	11.66	PASS	NA	NA	NA	NA	G	intron_variant	MODIFIER	ME1	rs11610045 reversal
chr6	161648383	.	CG	C	11.6	PASS	NA	NA	NA	NA	C	intron_variant	MODIFIER	PRKN	rs11610045 reversal
chr6	168225949	.	TTCTCCTTCTCCC	T	11.32	PASS	NA	NA	NA	NA	T	intron_variant	MODIFIER	LOC105378137	rs11610045 reversal
chr7	17112762	.	ATATATCATATATAATATATGCTATATGTATC	A	11.97	PASS	NA	NA	NA	NA	A	intron_variant	MODIFIER	LOC107986772	rs11610045 reversal
chr7	41111485	.	AT	A	11.02	PASS	NA	NA	NA	NA	A	intron_variant	MODIFIER	LINC01449	rs11610045 reversal
chr7	63739203	.	TAGAA	T	15.8	PASS	NA	NA	NA	NA	T	intron_variant	MODIFIER	LOC105375315	rs11610045 reversal
chr7	76272408	.	A	AT	15.89	PASS	NA	NA	NA	NA	AT	intron_variant	MODIFIER	SRRM3	rs11610045 reversal
chr8	80094762	.	TA	T	10.81	PASS	NA	NA	NA	NA	T	downstream_gene_variant	MODIFIER	LOC105375918	rs11610045 reversal
chr8	86697057	.	GGAAGA	G	13.56	PASS	NA	NA	NA	NA	G	upstream_gene_variant	MODIFIER	CNGB3	rs11610045 reversal
chr8	115461251	.	GGATA	G	15.63	PASS	NA	NA	NA	NA	G	intron_variant	MODIFIER	TRPS1	rs11610045 reversal
chr9	28524388	.	CATA	C	19.86	PASS	NA	NA	NA	NA	C	intron_variant	MODIFIER	LINGO2	rs11610045 reversal
chr9	83152735	.	T	TAC	10.37	PASS	NA	NA	NA	NA	TAC	intergenic_region	MODIFIER	LOC112268037-RN7SKP242	rs11610045 reversal
chr9	94866268	.	AT	A	11.05	PASS	NA	NA	NA	NA	A	intron_variant	MODIFIER	AOPEP	rs11610045 reversal
chr9	99633951	.	TAC	T	20.96	PASS	NA	NA	NA	NA	T	intron_variant	MODIFIER	LOC101928438	rs11610045 reversal
chr9	112311779	.	G	GA	12.54	PASS	NA	NA	NA	NA	GA	intron_variant	MODIFIER	PTBP3	rs11610045 reversal
chr10	82132458	.	T	TGA	13.03	PASS	NA	NA	NA	NA	TGA	intron_variant	MODIFIER	NRG3	rs11610045 reversal
chr11	59836530	.	TA	T	10.01	PASS	NA	NA	NA	NA	T	intron_variant	MODIFIER	CBLIF	rs11610045 reversal
chr11	73391955	.	AC	A	11.34	PASS	NA	NA	NA	NA	A	intron_variant	MODIFIER	RELT	rs11610045 reversal
chr11	85204734	.	T	TG	10.17	PASS	NA	NA	NA	NA	TG	intron_variant	MODIFIER	DLG2	rs11610045 reversal
chr11	109743810	.	CA	C	11.38	PASS	NA	NA	NA	NA	C	intron_variant	MODIFIER	LINC02715	rs11610045 reversal
chr12	998770	.	C	CT	10.06	PASS	NA	NA	NA	NA	CT	intron_variant	MODIFIER	ERC1	rs11610045 reversal
chr12	11814350	.	TA	T	10.6	PASS	NA	NA	NA	NA	T	intron_variant	MODIFIER	ETV6	rs11610045 reversal
chr12	18448821	.	C	CAT	10.15	PASS	NA	NA	NA	NA	CAT	intron_variant	MODIFIER	PIK3C2G	rs11610045 reversal
chr12	106316112	.	CT	C	15.61	PASS	NA	NA	NA	NA	C	intron_variant	MODIFIER	TCP11L2	rs11610045 reversal
chr12	120063297	.	CA	C	10.65	PASS	NA	NA	NA	NA	C	intron_variant	MODIFIER	BICDL1	rs11610045 reversal
chr12	131477565	.	G	GATA	13.15	PASS	NA	NA	NA	NA	GATA	intron_variant	MODIFIER	LOC101929974	rs11610045 reversal
chr14	31134563	.	TGTGTGC	T	10.57	PASS	NA	NA	NA	NA	T	intron_variant	MODIFIER	HECTD1	rs11610045 reversal
chr14	57498802	.	G	GTGTGTGTGTGTATATATGGTATATATATATAATATGGTATATATA	10.07	PASS	NA	NA	NA	NA	GTGTGTGTGTGTATATATGGTATATATATATAATATGGTATATATA	upstream_gene_variant	MODIFIER	CCDC198	rs11610045 reversal
chr14	74516366	.	T	TC	12.72	PASS	NA	NA	NA	NA	TC	intron_variant	MODIFIER	LTBP2	rs11610045 reversal
chr14	100166239	.	TG	T	10.32	PASS	NA	NA	NA	NA	T	intron_variant	MODIFIER	DEGS2	rs11610045 reversal
chr15	34325746	.	G	GA	12.17	PASS	NA	NA	NA	NA	GA	intron_variant	MODIFIER	SLC12A6	rs11610045 reversal
chr15	37100881	.	A	AG	15.62	PASS	NA	NA	NA	NA	AG	upstream_gene_variant	MODIFIER	MEIS2	rs11610045 reversal
chr15	51704228	.	T	TATAC	15.04	PASS	NA	NA	NA	NA	TATAC	intron_variant	MODIFIER	SCG3	rs11610045 reversal
chr15	51886047	.	GGGCTCCTCACTTCTCA	G	12.79	PASS	NA	NA	NA	NA	G	intron_variant	MODIFIER	TMOD3	rs11610045 reversal
chr15	69778220	.	TG	T	12.01	PASS	NA	NA	NA	NA	T	intron_variant	MODIFIER	LOC107984788	rs11610045 reversal
chr15	98857914	.	T	TA	11.39	PASS	NA	NA	NA	NA	TA	intron_variant	MODIFIER	IGF1R	rs11610045 reversal
chr15	101691274	.	T	TTA	11.8	PASS	NA	NA	NA	NA	TTA	downstream_gene_variant	MODIFIER	TARS3	rs11610045 reversal
chr16	50153501	.	AGCAGCAGCG	A	10.23	PASS	NA	NA	NA	NA	A	5_prime_UTR_variant	MODIFIER	TENT4B	rs11610045 reversal
chr16	56731314	.	CT	C	12.01	PASS	NA	NA	NA	NA	C	upstream_gene_variant	MODIFIER	NUP93-DT	rs11610045 reversal
chr16	70151631	.	AG	A	14.89	PASS	NA	NA	NA	NA	A	downstream_gene_variant	MODIFIER	LOC400541	rs11610045 reversal
chr16	73055694	.	GCGCGCA	G	11.64	PASS	NA	NA	NA	NA	G	intron_variant	MODIFIER	ZFHX3	rs11610045 reversal
chr17	29635060	.	AC	A	10.61	PASS	NA	NA	NA	NA	A	upstream_gene_variant	MODIFIER	LOC107984990	rs11610045 reversal
chr17	29986739	.	TG	T	10.15	PASS	NA	NA	NA	NA	T	upstream_gene_variant	MODIFIER	EFCAB5	rs11610045 reversal
chr17	33098896	.	G	GTA	10.55	PASS	NA	NA	NA	NA	GTA	intron_variant	MODIFIER	ASIC2	rs11610045 reversal
chr17	64754313	.	C	CA	10.59	PASS	NA	NA	NA	NA	CA	downstream_gene_variant	MODIFIER	LOC101929240	rs11610045 reversal
chr18	49208918	.	AT	A	11.45	PASS	NA	NA	NA	NA	A	intron_variant	MODIFIER	DYM	rs11610045 reversal
chr18	72600513	.	CT	C	10.57	PASS	NA	NA	NA	NA	C	intron_variant	MODIFIER	CBLN2	rs11610045 reversal
chr19	48270660	.	GAAGA	G	10.42	PASS	NA	NA	NA	NA	G	upstream_gene_variant	MODIFIER	ZNF114	rs11610045 reversal
chr20	1314069	.	GA	G	22.8	PASS	NA	NA	NA	NA	G	upstream_gene_variant	MODIFIER	SDCBP2	rs11610045 reversal
chr20	45859438	.	A	AG	14.75	PASS	NA	NA	NA	NA	AG	upstream_gene_variant	MODIFIER	ACOT8	rs11610045 reversal
chr20	62007371	.	GA	G	10.58	PASS	NA	NA	NA	NA	G	upstream_gene_variant	MODIFIER	LOC105372704	rs11610045 reversal
chrX	280329	.	GGGGGAGGGGAGGCCGTGCAGGGGGAAGGGGGGCCGTGCAGGGGGAAGGGAGGCCGT	G	13.75	PASS	NA	NA	NA	NA	G	upstream_gene_variant	MODIFIER	PLCXD1	rs11610045 reversal
