# Supplementary material for: Dissecting genotype-specific effects of disease-associated genetic variants
Source: iScience. 2026 Jun 1;29(6):116143. doi: 10.1016/j.isci.2026.116143 (PMC13253082; doi:10.1016/j.isci.2026.116143)
Supplement: Table S4. DEGs that are likely targets of introduced variation (expression reverts to WT when edit is reversed) [file mmc5.xlsx]

## Sheet: Supplementary table 4
gene	log2FoldChange (rs11610045 edit)	CHROM	POS	REF	ALT	QUAL	Annotation	Impact	log2FoldChange (edit reversal)
ADARB2	1.11038	chr10	1397410	G	C	11.92	intron_variant	MODIFIER	-1.04875
ADARB2	1.11038	chr10	1331369	C	A	20.07	intron_variant	MODIFIER	-1.04875
DPP6	0.888756	chr7	154333159	C	A	21.62	intron_variant	MODIFIER	NA
GALR1	2.27736	chr18	77259012	GTGGTGT	G	12.22	intron_variant	MODIFIER	NA
NPEPPS	-0.586913	chr17	47601253	C	CAT	10.01	intron_variant	MODIFIER	0.489171
PARD3B	1.04673	chr2	205041293	C	A	19.66	intron_variant	MODIFIER	NA
STAB1	1.52046	chr3	52508829	CAAT	C	14.32	intron_variant	MODIFIER	NA
TAMM41	0.598743	chr3	11794156	T	A	11.12	intron_variant	MODIFIER	NA
TENM2	1.0313	chr5	167079270	T	C	11.8	intron_variant	MODIFIER	NA
TENM2	1.0313	chr5	167379271	CT	C	10.13	intron_variant	MODIFIER	NA
TENM2	1.0313	chr5	167844035	C	A	21.14	intron_variant	MODIFIER	NA
XRCC5	-0.410597	chr2	216187786	GACACAC	G	10.01	intron_variant	MODIFIER	0.409352
