# Supplementary material for: Dissecting genotype-specific effects of disease-associated genetic variants
Source: iScience. 2026 Jun 1;29(6):116143. doi: 10.1016/j.isci.2026.116143 (PMC13253082; doi:10.1016/j.isci.2026.116143)
Supplement: Table S5. rs11610045 DEGs with reversal [file mmc6.xlsx]

## Sheet: Supplementary table 5
gene	log2FoldChange	target	id	chrom	start	end	gencode_id
AGAP4	-1.60049	rs11610045_RVS	5778	chr10	45825594	45853875	ENSG00000188234.13
AGAP4	1.12185	rs11610045	5778	chr10	45825594	45853875	ENSG00000188234.13
AHSA2P	1.3371	rs11610045	NA	NA	NA	NA	NA
AHSA2P	-1.99988	rs11610045_RVS	NA	NA	NA	NA	NA
AMOTL2	1.07489	rs11610045	36954	chr3	134355874	134375479	ENSG00000114019.14
AMOTL2	-1.52527	rs11610045_RVS	36954	chr3	134355874	134375479	ENSG00000114019.14
ANXA3	1.94023	rs11610045	39091	chr4	78551519	78610421	ENSG00000138772.12
ANXA3	-2.50537	rs11610045_RVS	39091	chr4	78551519	78610421	ENSG00000138772.12
AOC2	1.052	rs11610045	22595	chr17	42844600	42850707	ENSG00000131480.8
AOC2	-2.10557	rs11610045_RVS	22595	chr17	42844600	42850707	ENSG00000131480.8
BARX1	1.62426	rs11610045_RVS	52364	chr9	93951622	93955372	ENSG00000131668.13
BARX1	-1.55363	rs11610045	52364	chr9	93951622	93955372	ENSG00000131668.13
C1QL3	-1.18614	rs11610045	5317	chr10	16513746	16522005	ENSG00000165985.9
C1QL3	1.69346	rs11610045_RVS	5317	chr10	16513746	16522005	ENSG00000165985.9
CADM4	1.30864	rs11610045	26784	chr19	43622368	43639839	ENSG00000105767.2
CADM4	-1.06928	rs11610045_RVS	26784	chr19	43622368	43639839	ENSG00000105767.2
CALD1	1.07775	rs11610045	48258	chr7	134744252	134970728	ENSG00000122786.19
CALD1	-1.23789	rs11610045_RVS	48258	chr7	134744252	134970728	ENSG00000122786.19
CAPN1-AS1	-1.19195	rs11610045	NA	NA	NA	NA	NA
CAPN1-AS1	1.47737	rs11610045_RVS	NA	NA	NA	NA	NA
CCN1	2.62169	rs11610045	NA	NA	NA	NA	NA
CCN1	-1.81249	rs11610045_RVS	NA	NA	NA	NA	NA
CCN2	2.80078	rs11610045	NA	NA	NA	NA	NA
CCN2	-1.86354	rs11610045_RVS	NA	NA	NA	NA	NA
CD302	1.47464	rs11610045	30299	chr2	159771028	159798255	ENSG00000241399.6
CD302	-1.2927	rs11610045_RVS	30299	chr2	159771028	159798255	ENSG00000241399.6
CEL	-1.92721	rs11610045_RVS	53087	chr9	133061978	133071861	ENSG00000170835.14
CEL	1.45973	rs11610045	53087	chr9	133061978	133071861	ENSG00000170835.14
COL21A1	1.06001	rs11610045_RVS	44631	chr6	56056590	56394094	ENSG00000124749.16
COL21A1	-1.02807	rs11610045	44631	chr6	56056590	56394094	ENSG00000124749.16
CTDSPL	1.13002	rs11610045	35504	chr3	37861960	37984469	ENSG00000144677.14
CTDSPL	-1.05093	rs11610045_RVS	35504	chr3	37861960	37984469	ENSG00000144677.14
DNAH17-AS1	-1.52042	rs11610045_RVS	23649	chr17	78485034	78499346	ENSG00000267432.5
DNAH17-AS1	1.39525	rs11610045	23649	chr17	78485034	78499346	ENSG00000267432.5
ENSG00000254510	-1.53494	rs11610045_RVS	NA	NA	NA	NA	NA
ENSG00000254510	1.72651	rs11610045	NA	NA	NA	NA	NA
ENSG00000254951	3.40646	rs11610045	NA	NA	NA	NA	NA
ENSG00000254951	-2.75192	rs11610045_RVS	NA	NA	NA	NA	NA
ENSG00000266086	1.73804	rs11610045	NA	NA	NA	NA	NA
ENSG00000266086	-2.7229	rs11610045_RVS	NA	NA	NA	NA	NA
ENSG00000267745	-2.15865	rs11610045_RVS	NA	NA	NA	NA	NA
ENSG00000267745	1.73859	rs11610045	NA	NA	NA	NA	NA
ENSG00000272157	-1.65455	rs11610045	NA	NA	NA	NA	NA
ENSG00000272157	1.58137	rs11610045_RVS	NA	NA	NA	NA	NA
ENSG00000272305	-1.6667	rs11610045_RVS	NA	NA	NA	NA	NA
ENSG00000272305	1.08311	rs11610045	NA	NA	NA	NA	NA
ENSG00000279827	2.5633	rs11610045_RVS	NA	NA	NA	NA	NA
ENSG00000279827	-1.18419	rs11610045	NA	NA	NA	NA	NA
ENSG00000282564	-1.73763	rs11610045	NA	NA	NA	NA	NA
ENSG00000282564	2.13236	rs11610045_RVS	NA	NA	NA	NA	NA
ENSG00000287356	1.45397	rs11610045	NA	NA	NA	NA	NA
ENSG00000287356	-1.50383	rs11610045_RVS	NA	NA	NA	NA	NA
ENSG00000289953	1.33222	rs11610045	NA	NA	NA	NA	NA
ENSG00000289953	-1.881	rs11610045_RVS	NA	NA	NA	NA	NA
ENSG00000290548	1.3912	rs11610045	NA	NA	NA	NA	NA
ENSG00000290548	-1.97838	rs11610045_RVS	NA	NA	NA	NA	NA
ENSG00000291112	1.14437	rs11610045	NA	NA	NA	NA	NA
ENSG00000291112	-1.39785	rs11610045_RVS	NA	NA	NA	NA	NA
ENTREP1	1.53061	rs11610045	NA	NA	NA	NA	NA
ENTREP1	-1.19674	rs11610045_RVS	NA	NA	NA	NA	NA
FAM107A	1.85015	rs11610045	36039	chr3	58564117	58627610	ENSG00000168309.16
FAM107A	-1.64371	rs11610045_RVS	36039	chr3	58564117	58627610	ENSG00000168309.16
FAM110C	-1.39756	rs11610045_RVS	27738	chr2	38814	46870	ENSG00000184731.5
FAM110C	1.21057	rs11610045	27738	chr2	38814	46870	ENSG00000184731.5
FAM86B3P	-1.74232	rs11610045_RVS	48993	chr8	8228595	8244865	ENSG00000173295.7
FAM86B3P	1.41601	rs11610045	48993	chr8	8228595	8244865	ENSG00000173295.7
FEZ1	1.53162	rs11610045_RVS	10185	chr11	125445745	125496310	ENSG00000149557.12
FEZ1	-1.25163	rs11610045	10185	chr11	125445745	125496310	ENSG00000149557.12
FEZF1	2.84118	rs11610045_RVS	48039	chr7	122301394	122310691	ENSG00000128610.11
FEZF1	-4.23538	rs11610045	48039	chr7	122301394	122310691	ENSG00000128610.11
FEZF1-AS1	-3.41158	rs11610045	48040	chr7	122304573	122310077	ENSG00000230316.6
FEZF1-AS1	1.7298	rs11610045_RVS	48040	chr7	122304573	122310077	ENSG00000230316.6
FZD8	1.01547	rs11610045_RVS	5614	chr10	35638249	35642278	ENSG00000177283.7
FZD8	-1.12751	rs11610045	5614	chr10	35638249	35642278	ENSG00000177283.7
GABRP	1.49514	rs11610045	42952	chr5	170763350	170814047	ENSG00000094755.16
GABRP	-2.28122	rs11610045_RVS	42952	chr5	170763350	170814047	ENSG00000094755.16
GCNT4	3.53365	rs11610045	41497	chr5	75025346	75030899	ENSG00000176928.5
GCNT4	-3.75389	rs11610045_RVS	41497	chr5	75025346	75030899	ENSG00000176928.5
GOLGA2P5	1.34921	rs11610045	12382	chr12	100156412	100173195	ENSG00000238105.7
GOLGA2P5	-1.56883	rs11610045_RVS	12382	chr12	100156412	100173195	ENSG00000238105.7
GUCA1B	1.57209	rs11610045	44381	chr6	42184401	42194916	ENSG00000112599.8
GUCA1B	-1.67631	rs11610045_RVS	44381	chr6	42184401	42194916	ENSG00000112599.8
H2AC25	-1.45024	rs11610045	NA	NA	NA	NA	NA
H2AC25	1.26632	rs11610045_RVS	NA	NA	NA	NA	NA
H2AC6	1.39624	rs11610045_RVS	NA	NA	NA	NA	NA
H2AC6	-1.62468	rs11610045	NA	NA	NA	NA	NA
HES1	1.81989	rs11610045_RVS	37839	chr3	194136145	194138732	ENSG00000114315.3
HES1	-1.87475	rs11610045	37839	chr3	194136145	194138732	ENSG00000114315.3
HNRNPM	1.33301	rs11610045_RVS	25410	chr19	8455405	8489114	ENSG00000099783.11
HNRNPM	-1.03649	rs11610045	25410	chr19	8455405	8489114	ENSG00000099783.11
ICAM5	-1.67967	rs11610045_RVS	25502	chr19	10289981	10296778	ENSG00000105376.4
ICAM5	1.8679	rs11610045	25502	chr19	10289981	10296778	ENSG00000105376.4
IRX1	-4.65718	rs11610045	40539	chr5	3596054	3601403	ENSG00000170549.3
IRX1	4.15717	rs11610045_RVS	40539	chr5	3596054	3601403	ENSG00000170549.3
IZUMO2	-1.39066	rs11610045_RVS	27145	chr19	50152548	50163195	ENSG00000161652.12
IZUMO2	1.01659	rs11610045	27145	chr19	50152548	50163195	ENSG00000161652.12
LAMA5	-1.09344	rs11610045_RVS	32847	chr20	62307955	62367312	ENSG00000130702.15
LAMA5	1.10426	rs11610045	32847	chr20	62307955	62367312	ENSG00000130702.15
LDHA	1.19052	rs11610045_RVS	7817	chr11	18394388	18408425	ENSG00000134333.13
LDHA	-1.34827	rs11610045	7817	chr11	18394388	18408425	ENSG00000134333.13
LHX5	-5.59759	rs11610045	12665	chr12	113462034	113472280	ENSG00000089116.3
LHX5	3.38346	rs11610045_RVS	12665	chr12	113462034	113472280	ENSG00000089116.3
LPP	-2.26049	rs11610045_RVS	37776	chr3	188208198	188890671	ENSG00000145012.13
LPP	1.03666	rs11610045	37776	chr3	188208198	188890671	ENSG00000145012.13
MYL7	2.75426	rs11610045	46752	chr7	44138864	44141332	ENSG00000106631.8
MYL7	-2.50486	rs11610045_RVS	46752	chr7	44138864	44141332	ENSG00000106631.8
MYOCD	2.44948	rs11610045	21466	chr17	12665890	12768949	ENSG00000141052.17
MYOCD	-2.35604	rs11610045_RVS	21466	chr17	12665890	12768949	ENSG00000141052.17
NPIPB3	1.23194	rs11610045	19346	chr16	21402237	21440719	ENSG00000169246.16
NPIPB3	-1.86755	rs11610045_RVS	19346	chr16	21402237	21440719	ENSG00000169246.16
OLIG3	-5.79601	rs11610045	45571	chr6	137492202	137494250	ENSG00000177468.6
OLIG3	4.3628	rs11610045_RVS	45571	chr6	137492202	137494250	ENSG00000177468.6
OVGP1	-2.88697	rs11610045_RVS	2404	chr1	111414314	111427777	ENSG00000085465.12
OVGP1	1.81118	rs11610045	2404	chr1	111414314	111427777	ENSG00000085465.12
P3H2	-1.546	rs11610045	37786	chr3	189956728	190122437	ENSG00000090530.9
P3H2	1.16082	rs11610045_RVS	37786	chr3	189956728	190122437	ENSG00000090530.9
PAX5	-4.20986	rs11610045	51667	chr9	36833275	37034185	ENSG00000196092.12
PAX5	1.85672	rs11610045_RVS	51667	chr9	36833275	37034185	ENSG00000196092.12
PDGFB	2.82794	rs11610045	34718	chr22	39223359	39244751	ENSG00000100311.16
PDGFB	-3.14261	rs11610045_RVS	34718	chr22	39223359	39244751	ENSG00000100311.16
PHF21B	1.13458	rs11610045	34890	chr22	44881162	45009999	ENSG00000056487.15
PHF21B	-1.73023	rs11610045_RVS	34890	chr22	44881162	45009999	ENSG00000056487.15
POU3F4	-2.23996	rs11610045	54523	chrX	83509215	83512127	ENSG00000196767.6
POU3F4	2.03337	rs11610045_RVS	54523	chrX	83509215	83512127	ENSG00000196767.6
RFX3-DT	-1.95555	rs11610045_RVS	NA	NA	NA	NA	NA
RFX3-DT	1.2259	rs11610045	NA	NA	NA	NA	NA
RUNX2	1.98717	rs11610045	44474	chr6	45328157	45664349	ENSG00000124813.20
RUNX2	-2.34143	rs11610045_RVS	44474	chr6	45328157	45664349	ENSG00000124813.20
SEMA3D	-1.13347	rs11610045	47458	chr7	84995553	85186855	ENSG00000153993.13
SEMA3D	1.32554	rs11610045_RVS	47458	chr7	84995553	85186855	ENSG00000153993.13
SLC12A1	-1.67384	rs11610045	17393	chr15	48206301	48304078	ENSG00000074803.17
SLC12A1	2.32163	rs11610045_RVS	17393	chr15	48206301	48304078	ENSG00000074803.17
SLC6A16	1.56843	rs11610045	27079	chr19	49289638	49325225	ENSG00000063127.15
SLC6A16	-2.1867	rs11610045_RVS	27079	chr19	49289638	49325225	ENSG00000063127.15
SMG1P7	-2.17609	rs11610045_RVS	20499	chr16	70219574	70246610	ENSG00000261556.9
SMG1P7	1.23192	rs11610045	20499	chr16	70219574	70246610	ENSG00000261556.9
STARD9	1.07592	rs11610045	17253	chr15	42575659	42720981	ENSG00000159433.11
STARD9	-1.34934	rs11610045_RVS	17253	chr15	42575659	42720981	ENSG00000159433.11
STMN3	-1.11462	rs11610045	32921	chr20	63639705	63657682	ENSG00000197457.9
STMN3	1.01049	rs11610045_RVS	32921	chr20	63639705	63657682	ENSG00000197457.9
THBS1	1.84433	rs11610045	17130	chr15	39581079	39599466	ENSG00000137801.10
THBS1	-2.02828	rs11610045_RVS	17130	chr15	39581079	39599466	ENSG00000137801.10
TMPRSS11E	-2.13703	rs11610045	38887	chr4	68447449	68497604	ENSG00000087128.9
TMPRSS11E	2.09653	rs11610045_RVS	38887	chr4	68447449	68497604	ENSG00000087128.9
VIPR2	-1.68115	rs11610045	48818	chr7	159030196	159144957	ENSG00000106018.13
VIPR2	1.96361	rs11610045_RVS	48818	chr7	159030196	159144957	ENSG00000106018.13
ZFP57	-2.40547	rs11610045_RVS	43864	chr6	29672392	29681110	ENSG00000204644.9
ZFP57	1.46495	rs11610045	43864	chr6	29672392	29681110	ENSG00000204644.9
ZKSCAN1	-1.70683	rs11610045_RVS	47684	chr7	100015572	100041689	ENSG00000106261.16
ZKSCAN1	1.14049	rs11610045	47684	chr7	100015572	100041689	ENSG00000106261.16
