# Supplementary material for: Dissecting genotype-specific effects of disease-associated genetic variants
Source: iScience. 2026 Jun 1;29(6):116143. doi: 10.1016/j.isci.2026.116143 (PMC13253082; doi:10.1016/j.isci.2026.116143)
Supplement: Table S6. Genomics England Parkinson disease gene panel [file mmc7.xlsx]

## Sheet: Supplementary table 6
Entity Name	Entity type	Gene Symbol	Sources(; separated)	Level4	Level3	Level2	Model_Of_Inheritance	Phenotypes	Omim	Orphanet	HPO	Publications	Description	Flagged	GEL_Status	UserRatings_Green_amber_red	version	ready	Mode of pathogenicity	EnsemblId(GRch37)	EnsemblId(GRch38)	HGNC	Position Chromosome	Position GRCh37 Start	Position GRCh37 End	Position GRCh38 Start	Position GRCh38 End	STR Repeated Sequence	STR Normal Repeats	STR Pathogenic Repeats	Region Haploinsufficiency Score	Region Triplosensitivity Score	Region Required Overlap Percentage	Region Variant Type	Region Verbose Name
ATP13A2	gene	ATP13A2	Expert;Expert Review Green;Illumina TruGenome Clinical Sequencing Services;Radboud University Medical Center, Nijmegen	Parkinson Disease and Complex Parkinsonism	Neurodegenerative disorders	Neurology and neurodevelopmental disorders	BIALLELIC, autosomal or pseudoautosomal	Parkinson disease 9, 606693;Kufor-Rakeb Syndrome						FALSE	3	100;0;0	1.121	FALSE		ENSG00000159363	ENSG00000159363	HGNC:30213
ATP1A3	gene	ATP1A3	Expert Review Green;Illumina TruGenome Clinical Sequencing Services	Parkinson Disease and Complex Parkinsonism	Neurodegenerative disorders	Neurology and neurodevelopmental disorders	MONOALLELIC, autosomal or pseudoautosomal, imprinted status unknown	Rapid-Onset Dystonia-Parkinsonism;Dystonia-12;rapid-onset dystonia-parkinsonism;alternating hemiplegia of childhood;CAPOS syndrome						FALSE	3	100;0;0	1.121	FALSE		ENSG00000105409	ENSG00000105409	HGNC:801
C19orf12	gene	C19orf12	Expert list;Expert Review Green	Parkinson Disease and Complex Parkinsonism	Neurodegenerative disorders	Neurology and neurodevelopmental disorders	BOTH monoallelic and biallelic, autosomal or pseudoautosomal	?Spastic paraplegia 43, autosomal recessive, OMIM:615043;Neurodegeneration with brain iron accumulation 4, OMIM: 614298				23269600;21981780;29295770;31087512		FALSE	3	100;0;0	1.121	FALSE		ENSG00000131943	ENSG00000131943	HGNC:25443
CSF1R	gene	CSF1R	Expert;Expert Review Green	Parkinson Disease and Complex Parkinsonism	Neurodegenerative disorders	Neurology and neurodevelopmental disorders	MONOALLELIC, autosomal or pseudoautosomal, imprinted status unknown	Leukoencephalopathy, diffuse hereditary, with spheroids, OMIM:221820				23787135		FALSE	3	100;0;0	1.121	FALSE		ENSG00000182578	ENSG00000182578	HGNC:2433
DCTN1	gene	DCTN1	Expert;Expert Review Green	Parkinson Disease and Complex Parkinsonism	Neurodegenerative disorders	Neurology and neurodevelopmental disorders	MONOALLELIC, autosomal or pseudoautosomal, imprinted status unknown	Perry syndrome				20945553 (Gene Reviews); 19136952;20437543; 19136952;24343258;27346608;27132499		FALSE	3	100;0;0	1.121	FALSE		ENSG00000204843	ENSG00000204843	HGNC:2711
DNAJC6	gene	DNAJC6	Expert Review Green;Radboud University Medical Center, Nijmegen	Parkinson Disease and Complex Parkinsonism	Neurodegenerative disorders	Neurology and neurodevelopmental disorders	BIALLELIC, autosomal or pseudoautosomal	Parkinson disease 19b, early-onset, OMIM:615528;Parkinson disease 19a juvenile-onset, OMIM:615528;juvenile onset Parkinson disease 19A, MONDO:0014231				27687717;22563501;23211418;26528954;34175496;26703368;33181391;32472658		FALSE	3	100;0;0	1.121	FALSE		ENSG00000116675	ENSG00000116675	HGNC:15469
FBXO7	gene	FBXO7	Expert;Expert Review Green;Illumina TruGenome Clinical Sequencing Services;Radboud University Medical Center, Nijmegen	Parkinson Disease and Complex Parkinsonism	Neurodegenerative disorders	Neurology and neurodevelopmental disorders	BIALLELIC, autosomal or pseudoautosomal	Parkinson disease 15, autosomal recessive, 260300;Parkinson Disease, Recessive;Early Onset Complex Disease;parkinsonian-pyramidal syndrome						FALSE	3	100;0;0	1.121	FALSE		ENSG00000100225	ENSG00000100225	HGNC:13586
FTL	gene	FTL	Expert;Expert Review Green	Parkinson Disease and Complex Parkinsonism	Neurodegenerative disorders	Neurology and neurodevelopmental disorders	MONOALLELIC, autosomal or pseudoautosomal, imprinted status unknown	Neurodegeneration with brain iron accumulation 3;movement disorder				24209436;http://www.ncbi.nlm.nih.gov/pubmed/24209436		FALSE	3	100;0;0	1.121	FALSE		ENSG00000087086	ENSG00000087086	HGNC:3999
GBA	gene	GBA	Expert Review Green;Radboud University Medical Center, Nijmegen	Parkinson Disease and Complex Parkinsonism	Neurodegenerative disorders	Neurology and neurodevelopmental disorders	BOTH monoallelic and biallelic, autosomal or pseudoautosomal	{Parkinson disease, late-onset, susceptibility to}, 168600				27779773;27632223;27648471;27717005;29400127		FALSE	3	33;0;67	1.121	FALSE		ENSG00000177628	ENSG00000177628	HGNC:4177
GCH1	gene	GCH1	Expert list;Expert Review Green	Parkinson Disease and Complex Parkinsonism	Neurodegenerative disorders	Neurology and neurodevelopmental disorders	BOTH monoallelic and biallelic, autosomal or pseudoautosomal	Dystonia, DOPA-responsive, with or without hyperphenylalaninemia, 128230; Hyperphenylalaninemia, BH4-deficient, B, 233910; Dopa-Responsive Dystonia (DRD) ; Dopa-Responsive Dystonia (DRD)						FALSE	3	100;0;0	1.121	FALSE		ENSG00000131979	ENSG00000131979	HGNC:4193
GRN	gene	GRN	Eligibility statement prior genetic testing;Expert;Expert Review Green	Parkinson Disease and Complex Parkinsonism	Neurodegenerative disorders	Neurology and neurodevelopmental disorders	MONOALLELIC, autosomal or pseudoautosomal, imprinted status unknown	clinical presentation suggestive of cortico-basal/PSP syndrome;frontotemporal lobar degeneration with TDP43 inclusions;Complex parkinsonism				20301545;17923627		FALSE	3	100;0;0	1.121	FALSE		ENSG00000030582	ENSG00000030582	HGNC:4601
LRRK2	gene	LRRK2	Eligibility statement prior genetic testing;Expert;Expert Review Green;Illumina TruGenome Clinical Sequencing Services;Radboud University Medical Center, Nijmegen;UKGTN	Parkinson Disease and Complex Parkinsonism	Neurodegenerative disorders	Neurology and neurodevelopmental disorders	MONOALLELIC, autosomal or pseudoautosomal, imprinted status unknown	Parkinson disease 8, 607060;Parkinson Disease, Dominant;Parkinson Disease 8, Autosomal Dominant;PARKINSON DISEASE 8, AUTOSOMAL DOMINANT;LRRK2 G2019S mutation;Autosomal dominant Parkinson's disease				25391693;27090875;28395805;28395804;28395803;28395802		FALSE	3	100;0;0	1.121	FALSE	Loss-of-function variants (as defined in pop up message) DO NOT cause this phenotype - please provide details in the comments	ENSG00000188906	ENSG00000188906	HGNC:18618
LYST	gene	LYST	Expert Review Green;Other	Parkinson Disease and Complex Parkinsonism	Neurodegenerative disorders	Neurology and neurodevelopmental disorders	BIALLELIC, autosomal or pseudoautosomal	Parkinsonism;albinism;peripheral neuropathy;Chediak-Higashi syndrome 214500				23436631;8896560;9215679;9215680;11857544		FALSE	3	100;0;0	1.121	FALSE		ENSG00000143669	ENSG00000143669	HGNC:1968
MAPT	gene	MAPT	Eligibility statement prior genetic testing;Expert;Expert Review Green;Radboud University Medical Center, Nijmegen;UKGTN	Parkinson Disease and Complex Parkinsonism	Neurodegenerative disorders	Neurology and neurodevelopmental disorders	MONOALLELIC, autosomal or pseudoautosomal, imprinted status unknown	Dementia, frontotemporal, with or without parkinsonism, 600274; {Parkinson disease, susceptibility to}, 168600; Pick disease, 172700; Supranuclear palsy, progressive, 601104; Supranuclear palsy, progressive atypical, 260540; Tauopathy and r;Pick disease, 172700;PARKINSON-DEMENTIA SYNDROME;clinical presentation suggestive of cortico-basal/PSP syndrome				28334843;20301678		FALSE	3	100;0;0	1.121	FALSE		ENSG00000186868	ENSG00000186868	HGNC:6893
OPA3	gene	OPA3	Expert Review Green;Literature;Other	Parkinson Disease and Complex Parkinsonism	Neurodegenerative disorders	Neurology and neurodevelopmental disorders	BIALLELIC, autosomal or pseudoautosomal	3-methylglutaconic aciduria, type III, 258501; Costeff syndrome				25201222; 11668429; 24944951; 25657044; 20301646		FALSE	3	100;0;0	1.121	FALSE		ENSG00000125741	ENSG00000125741	HGNC:8142
PANK2	gene	PANK2	Exper;Expert list;Expert Review Green	Parkinson Disease and Complex Parkinsonism	Neurodegenerative disorders	Neurology and neurodevelopmental disorders	BIALLELIC, autosomal or pseudoautosomal	Early Onset Complex Disease;Dystonia;pantothenate kinase-associated neurodegeneration;Dystonia;Neurodegeneration with brain iron accumulation 1;234200						FALSE	3	100;0;0	1.121	FALSE		ENSG00000125779	ENSG00000125779	HGNC:15894
PARK7	gene	PARK7	Expert;Expert Review Green;Illumina TruGenome Clinical Sequencing Services;Radboud University Medical Center, Nijmegen;UKGTN	Parkinson Disease and Complex Parkinsonism	Neurodegenerative disorders	Neurology and neurodevelopmental disorders	BIALLELIC, autosomal or pseudoautosomal	Parkinson disease 7 autosomal recessive early-onset;606324						FALSE	3	100;0;0	1.121	FALSE		ENSG00000116288	ENSG00000116288	HGNC:16369
PDGFB	gene	PDGFB	Expert list;Expert Review Green	Parkinson Disease and Complex Parkinsonism	Neurodegenerative disorders	Neurology and neurodevelopmental disorders	MONOALLELIC, autosomal or pseudoautosomal, NOT imprinted	Basal ganglia calcification, idiopathic, 5, OMIM:615483;basal ganglia calcification, idiopathic, 5, MONDO:0014204				26129893;23913003;30952898;30609140;35747618		FALSE	3	100;0;0	1.121	FALSE		ENSG00000100311	ENSG00000100311	HGNC:8800
PINK1	gene	PINK1	Eligibility statement prior genetic testing;Expert;Expert Review Green;Illumina TruGenome Clinical Sequencing Services;Radboud University Medical Center, Nijmegen;UKGTN	Parkinson Disease and Complex Parkinsonism	Neurodegenerative disorders	Neurology and neurodevelopmental disorders	BIALLELIC, autosomal or pseudoautosomal	Parkinson disease 6, early onset, 605909;Parkinson Disease 6, Autosomal Recessive Early-Onset						FALSE	3	100;0;0	1.121	FALSE		ENSG00000158828	ENSG00000158828	HGNC:14581
PLA2G6	gene	PLA2G6	Expert;Expert Review Green;Radboud University Medical Center, Nijmegen	Parkinson Disease and Complex Parkinsonism	Neurodegenerative disorders	Neurology and neurodevelopmental disorders	BIALLELIC, autosomal or pseudoautosomal	Infantile neuroaxonal dystrophy 1, 256600; Neurodegeneration with brain iron accumulation 2B, 610217; Parkinson disease 14, 612953;Early Onset Complex Disease						FALSE	3	100;0;0	1.121	FALSE		ENSG00000184381	ENSG00000184381	HGNC:9039
PRKN	gene	PRKN	Eligibility statement prior genetic testing;Expert;Expert Review Green;Illumina TruGenome Clinical Sequencing Services;UKGTN	Parkinson Disease and Complex Parkinsonism	Neurodegenerative disorders	Neurology and neurodevelopmental disorders	BIALLELIC, autosomal or pseudoautosomal	Parkinson Disease, Juvenile;Parkinson Disease 2, Autosomal Recessive Juvenile				PMID: 22956510		FALSE	3	100;0;0	1.121	FALSE		ENSG00000185345	ENSG00000185345	HGNC:8607
PRKRA	gene	PRKRA	Expert;Expert Review Green	Parkinson Disease and Complex Parkinsonism	Neurodegenerative disorders	Neurology and neurodevelopmental disorders	BIALLELIC, autosomal or pseudoautosomal	Early Onset Complex Disease;Early-Onset Generalized Dystonia-Parkinsonism;Dystonia 16;early-onset generalized dystonia-parkinsonism (DYT16), non-responsive to levo-dopa				PMID: 26990861 - c.665C>T homozygous variant was identified in 3 affected siblings with Early-Onset Generalized Dystonia-Parkinsonism (and was heterozygous in the unaffected patients and an unaffected sibling). It was confirmed by Sanger sequencing and had a frequency of 0.01% in the Exome Aggregation Consortium database, predicted to be deleterious by 2 of 6 in silico tools. They showed it was w…		FALSE	3	100;0;0	1.121	FALSE		ENSG00000180228	ENSG00000180228	HGNC:9438
PTRHD1	gene	PTRHD1	Expert Review Green;Other	Parkinson Disease and Complex Parkinsonism	Neurodegenerative disorders	Neurology and neurodevelopmental disorders	BIALLELIC, autosomal or pseudoautosomal	Neurodevelopmental disorder with early-onset parkinsonism and behavioral abnormalities, OMIM:620747				30398675;27134041;29143421;27753167		FALSE	3	100;0;0	1.121	TRUE		ENSG00000184924	ENSG00000184924	HGNC:33782
RAB39B	gene	RAB39B	Expert;Expert Review Green	Parkinson Disease and Complex Parkinsonism	Neurodegenerative disorders	Neurology and neurodevelopmental disorders	X-LINKED: hemizygous mutation in males, monoallelic mutations in females may cause disease (may be less severe, later onset than males)	Waisman syndrome, OMIM:311510;early-onset parkinsonism and intellectual disability				25434005;26399558;27694831;27459931;27066548;2639955		FALSE	3	100;0;0	1.121	FALSE		ENSG00000155961	ENSG00000155961	HGNC:16499
SLC30A10	gene	SLC30A10	Expert Review Green;Illumina TruGenome Clinical Sequencing Services	Parkinson Disease and Complex Parkinsonism	Neurodegenerative disorders	Neurology and neurodevelopmental disorders	BIALLELIC, autosomal or pseudoautosomal	Hypermanganesemia with dystonia 1, OMIM:613280;Dystonia/Parkinsonism, Hypermanganesemia, Polycythemia, and Chronic Liver Disease				22341971;22341972;22926781;22934317		FALSE	3	100;0;0	1.121	FALSE		ENSG00000196660	ENSG00000196660	HGNC:25355
SLC39A14	gene	SLC39A14	Expert Review;Expert Review Green	Parkinson Disease and Complex Parkinsonism	Neurodegenerative disorders	Neurology and neurodevelopmental disorders	BIALLELIC, autosomal or pseudoautosomal	Hypermanganesemia with dystonia 2 617013						FALSE	3	100;0;0	1.121	FALSE		ENSG00000104635	ENSG00000104635	HGNC:20858
SLC6A3	gene	SLC6A3	Expert Review Green;Radboud University Medical Center, Nijmegen	Parkinson Disease and Complex Parkinsonism	Neurodegenerative disorders	Neurology and neurodevelopmental disorders	BIALLELIC, autosomal or pseudoautosomal	Parkinsonism-dystonia, infantile, 613135						FALSE	3	100;0;0	1.121	FALSE		ENSG00000142319	ENSG00000142319	HGNC:11049
SNCA	gene	SNCA	Expert;Expert Review Green;Illumina TruGenome Clinical Sequencing Services;Radboud University Medical Center, Nijmegen;UKGTN	Parkinson Disease and Complex Parkinsonism	Neurodegenerative disorders	Neurology and neurodevelopmental disorders	MONOALLELIC, autosomal or pseudoautosomal, imprinted status unknown	Parkinson disease 4, 605543;Dementia, Lewy body, 127750;Parkinson disease 1, 168601;Autosomal dominant Parkinson's disease with alpha-synuclein rearrangements (PARK1/4)						FALSE	3	100;0;0	1.121	FALSE	Other - please provide details in the comments	ENSG00000145335	ENSG00000145335	HGNC:11138
SPG11	gene	SPG11	Expert;Expert Review Green	Parkinson Disease and Complex Parkinsonism	Neurodegenerative disorders	Neurology and neurodevelopmental disorders	BIALLELIC, autosomal or pseudoautosomal	Early Onset Complex Disease;hereditary spastic paraparesis;early onset parkinsonism, levo dopa responsve;Complex parkinsonism				19224311;21381113;27820618		FALSE	3	100;0;0	1.121	FALSE		ENSG00000104133	ENSG00000104133	HGNC:11226
SPR	gene	SPR	Expert list;Expert Review Green	Parkinson Disease and Complex Parkinsonism	Neurodegenerative disorders	Neurology and neurodevelopmental disorders	BIALLELIC, autosomal or pseudoautosomal	Dopa-Responsive Dystonia; Dystonia, dopa-responsive, due to sepiapterin reductase deficiency, 612716; paediatric form of dopa responsive dystonia				http://www.ncbi.nlm.nih.gov/books/NBK1155/;22522443		FALSE	3	100;0;0	1.121	FALSE		ENSG00000116096	ENSG00000116096	HGNC:11257
SYNJ1	gene	SYNJ1	Expert;Expert Review Green;Radboud University Medical Center, Nijmegen	Parkinson Disease and Complex Parkinsonism	Neurodegenerative disorders	Neurology and neurodevelopmental disorders	BIALLELIC, autosomal or pseudoautosomal	Parkinson disease 20, early-onset, 615530;Early Onset Complex Disease;juvenile Parkinsonism				26149920;27496670;27435091		FALSE	3	100;0;0	1.121	FALSE		ENSG00000159082	ENSG00000159082	HGNC:11503
TH	gene	TH	Expert list;Expert Review Green	Parkinson Disease and Complex Parkinsonism	Neurodegenerative disorders	Neurology and neurodevelopmental disorders	BIALLELIC, autosomal or pseudoautosomal	Segawa syndrome, recessive, 605407;paediatric form of dopa responsive dystonia;infantile parkinsonism				http://www.ncbi.nlm.nih.gov/books/NBK1155/		FALSE	3	100;0;0	1.121	FALSE		ENSG00000180176	ENSG00000180176	HGNC:11782
TUBB4A	gene	TUBB4A	Expert list;Expert Review Green	Parkinson Disease and Complex Parkinsonism	Neurodegenerative disorders	Neurology and neurodevelopmental disorders	MONOALLELIC, autosomal or pseudoautosomal, imprinted status unknown	Complex parkinsonism;Dystonia;?Dystonia 4, torsion, autosomal dominant, 128101;hereditary whispering dysphonia;Dystonia;hypomyelinating leukodystrophy 6				27809427		FALSE	3	100;0;0	1.121	FALSE		ENSG00000104833	ENSG00000104833	HGNC:20774
VPS13A	gene	VPS13A	Expert list;Expert Review Green	Parkinson Disease and Complex Parkinsonism	Neurodegenerative disorders	Neurology and neurodevelopmental disorders	BIALLELIC, autosomal or pseudoautosomal	Choreoacanthocytosis;200150;Complex parkinsonism				11381253		FALSE	3	100;0;0	1.121	FALSE		ENSG00000197969	ENSG00000197969	HGNC:1908
VPS35	gene	VPS35	Expert;Expert Review Green;Illumina TruGenome Clinical Sequencing Services;Radboud University Medical Center, Nijmegen;UKGTN	Parkinson Disease and Complex Parkinsonism	Neurodegenerative disorders	Neurology and neurodevelopmental disorders	MONOALLELIC, autosomal or pseudoautosomal, imprinted status unknown	Parkinson disease 17, 614203;Parkinson Disease, Dominant;PARKINSON DISEASE 17;PARK17;late onset parkinson disease				21763482;22991136;21763483;22517097;27777137;24854799;26547032;23408866		FALSE	3	100;0;0	1.121	FALSE		ENSG00000069329	ENSG00000069329	HGNC:13487
WDR45	gene	WDR45	Expert;Expert list;Expert Review Green	Parkinson Disease and Complex Parkinsonism	Neurodegenerative disorders	Neurology and neurodevelopmental disorders	X-LINKED: hemizygous mutation in males, monoallelic mutations in females may cause disease (may be less severe, later onset than males)	Dystonia; beta-propeller protein-associated neurodegeneration ;beta-propeller protein-associated neurodegeneration						FALSE	3	100;0;0	1.121	FALSE		ENSG00000196998	ENSG00000196998	HGNC:28912
CHCHD2	gene	CHCHD2	Expert Review Amber;Literature	Parkinson Disease and Complex Parkinsonism	Neurodegenerative disorders	Neurology and neurodevelopmental disorders	MONOALLELIC, autosomal or pseudoautosomal, NOT imprinted	Parkinson disease 22, autosomal dominant;616710				Funayama, M., Ohe, K., Amo, T., Furuya, N., Yamaguchi, J., Saiki, S., Li, Y., Ogaki, K., Ando, M., Yoshino, H., Tomiyama, H., Nishioka, K., and 12 others. CHCHD2 mutations in autosomal dominant late-onset Parkinson's disease: a genome-wide linkage and sequencing study. Lancet Neurol. 14: 274-282, 2015;26067114;25662902;26067110		FALSE	2	33;33;33	1.121	FALSE		ENSG00000106153	ENSG00000106153	HGNC:21645
COASY	gene	COASY	Expert list;Expert Review Amber	Parkinson Disease and Complex Parkinsonism	Neurodegenerative disorders	Neurology and neurodevelopmental disorders	BIALLELIC, autosomal or pseudoautosomal	Neurodegeneration with brain iron accumulation 6, OMIM:615643;neurodegeneration with brain iron accumulation 6, MONDO:0014290				11980892;25778941;24360804;27021474;28489334;30089828;36495139		FALSE	2	0;100;0	1.121	FALSE		ENSG00000068120	ENSG00000068120	HGNC:29932
TAF1	gene	TAF1	Expert Review Amber;Radboud University Medical Center, Nijmegen	Parkinson Disease and Complex Parkinsonism	Neurodegenerative disorders	Neurology and neurodevelopmental disorders	X-LINKED: hemizygous mutation in males, monoallelic mutations in females may cause disease (may be less severe, later onset than males)	Dystonia-Parkinsonism, X-linked, 314250;SVA retrotransposon insertion Dystonia-Parkinsonism, X-linked, 314250				17273961;17668393;26637982;20301662;12928496		FALSE	2	100;0;0	1.121	FALSE	Other - please provide details in the comments	ENSG00000147133	ENSG00000147133	HGNC:11535
ANO3	gene	ANO3	Expert list;Expert Review Red	Parkinson Disease and Complex Parkinsonism	Neurodegenerative disorders	Neurology and neurodevelopmental disorders	MONOALLELIC, autosomal or pseudoautosomal, imprinted status unknown	Dystonia 24, 615034; familial form of cranio-cervical dystonia						FALSE	1	0;0;0	1.121	FALSE		ENSG00000134343	ENSG00000134343	HGNC:14004
ATP6AP2	gene	ATP6AP2	Literature	Parkinson Disease and Complex Parkinsonism	Neurodegenerative disorders	Neurology and neurodevelopmental disorders	X-LINKED: hemizygous mutation in males, biallelic mutations in females	?Parkinsonism with spasticity, X-linked 300911;Mental retardation, X-linked, syndromic, Hedera type 300423				23595882		FALSE	1	0;0;100	1.121	FALSE		ENSG00000182220	ENSG00000182220	HGNC:18305
ATXN2	gene	ATXN2	Expert;Expert Review Red	Parkinson Disease and Complex Parkinsonism	Neurodegenerative disorders	Neurology and neurodevelopmental disorders	Other	{Parkinson disease, late-onset, susceptibility to}, OMIM:168600						FALSE	1	0;0;100	1.121	FALSE	Loss-of-function variants (as defined in pop up message) DO NOT cause this phenotype - please provide details in the comments	ENSG00000204842	ENSG00000204842	HGNC:10555
ATXN3	gene	ATXN3	Expert;Expert Review Red	Parkinson Disease and Complex Parkinsonism	Neurodegenerative disorders	Neurology and neurodevelopmental disorders	Other	Machado-Joseph disease, OMIM:109150;Susceptibility to Late-Onset Parkinson Disease						FALSE	1	0;0;100	1.121	FALSE	Loss-of-function variants (as defined in pop up message) DO NOT cause this phenotype - please provide details in the comments	ENSG00000066427	ENSG00000066427	HGNC:7106
C9orf72	gene	C9orf72	Eligibility statement prior genetic testing;Expert;Expert Review Red	Parkinson Disease and Complex Parkinsonism	Neurodegenerative disorders	Neurology and neurodevelopmental disorders	Other	Frontotemporal dementia and/or amyotrophic lateral sclerosis 1, OMIM:105550				25326098;http://www.ncbi.nlm.nih.gov/pubmed/25326098		FALSE	1	50;0;50	1.121	FALSE	Loss-of-function variants (as defined in pop up message) DO NOT cause this phenotype - please provide details in the comments	ENSG00000147894	ENSG00000147894	HGNC:28337
EIF4G1	gene	EIF4G1	Expert Review Red;Radboud University Medical Center, Nijmegen	Parkinson Disease and Complex Parkinsonism	Neurodegenerative disorders	Neurology and neurodevelopmental disorders	MONOALLELIC, autosomal or pseudoautosomal, imprinted status unknown	Parkinsons disease 18, 614251						FALSE	1	0;0;100	1.121	FALSE		ENSG00000114867	ENSG00000114867	HGNC:3296
GIGYF2	gene	GIGYF2	Expert Review Red;Radboud University Medical Center, Nijmegen	Parkinson Disease and Complex Parkinsonism	Neurodegenerative disorders	Neurology and neurodevelopmental disorders		Susceptibility to Parkinson disease 11, 607688;{Parkinson disease 11}				18923002;19279319;19250854;19279319;19449032;18358451;18923002;19250854;19279319;19429085;19482505;20044296;20685231;19321232;26134514;201788319;20060621		FALSE	1	0;0;100	1.121	FALSE		ENSG00000204120	ENSG00000204120	HGNC:11960
GNAL	gene	GNAL	Expert list;Expert Review Red	Parkinson Disease and Complex Parkinsonism	Neurodegenerative disorders	Neurology and neurodevelopmental disorders	MONOALLELIC, autosomal or pseudoautosomal, imprinted status unknown	Dystonia 25, 615073;adult-onset cranio-cervical dystonia				http://www.ncbi.nlm.nih.gov/books/NBK1155/;27222887;27123488;27093447;26810727;26725140;26506956;26365774;25847575;25382112;23222958;23449625;23759320;24151159;24408567;24535567;24729450;25382112;27222887		FALSE	1	0;0;100	1.121	FALSE		ENSG00000141404	ENSG00000141404	HGNC:4388
HTRA2	gene	HTRA2	Expert Review Red;Illumina TruGenome Clinical Sequencing Services;Radboud University Medical Center, Nijmegen	Parkinson Disease and Complex Parkinsonism	Neurodegenerative disorders	Neurology and neurodevelopmental disorders	MONOALLELIC, autosomal or pseudoautosomal, imprinted status unknown	Parkinson disease 13, 610297;Parkinson Disease, Dominant				15961413;18364387;18401856;15961413;23462481		FALSE	1	0;0;0	1.121	FALSE		ENSG00000115317	ENSG00000115317	HGNC:14348
HTT	gene	HTT	Expert;Expert Review Red	Parkinson Disease and Complex Parkinsonism	Neurodegenerative disorders	Neurology and neurodevelopmental disorders	Other	Huntington disease, OMIM:143100						FALSE	1	0;0;0	1.121	FALSE	Loss-of-function variants (as defined in pop up message) DO NOT cause this phenotype - please provide details in the comments	ENSG00000197386	ENSG00000197386	HGNC:4851
IPPK	gene	IPPK	Expert;Expert Review Red	Parkinson Disease and Complex Parkinsonism	Neurodegenerative disorders	Neurology and neurodevelopmental disorders	BIALLELIC, autosomal or pseudoautosomal	Early Onset Complex Disease						FALSE	1	0;0;100	1.121	FALSE		ENSG00000127080	ENSG00000127080	HGNC:14645
JPH3	gene	JPH3	Expert list	Parkinson Disease and Complex Parkinsonism	Neurodegenerative disorders	Neurology and neurodevelopmental disorders	Other	Huntington disease-like 2, OMIM:606438						FALSE	1	0;0;100	1.121	FALSE	Other - please provide details in the comments	ENSG00000154118	ENSG00000154118	HGNC:14203
NR4A2	gene	NR4A2	Expert Review Red;Illumina TruGenome Clinical Sequencing Services	Parkinson Disease and Complex Parkinsonism	Neurodegenerative disorders	Neurology and neurodevelopmental disorders	BIALLELIC, autosomal or pseudoautosomal	Parkinson Disease, Dominant/Recessive (susceptibility to)				12496759;12827450;15184637;15276233;15390059;27012974;25543265;24126627		FALSE	1	0;0;0	1.121	FALSE		ENSG00000153234	ENSG00000153234	HGNC:7981
SGCE	gene	SGCE	Expert list;Expert Review Red	Parkinson Disease and Complex Parkinsonism	Neurodegenerative disorders	Neurology and neurodevelopmental disorders	MONOALLELIC, autosomal or pseudoautosomal, maternally imprinted (paternal allele expressed)	Myoclonus-Dystonia;maternally imprinted Dystonia-11, myoclonic, 159900;Myoclonus dystonia syndrome				http://www.ncbi.nlm.nih.gov/books/NBK1155/;11528394;12325078		FALSE	1	0;0;0	1.121	FALSE		ENSG00000127990	ENSG00000127990	HGNC:10808
SLC41A1	gene	SLC41A1	Expert Review Red;Radboud University Medical Center, Nijmegen	Parkinson Disease and Complex Parkinsonism	Neurodegenerative disorders	Neurology and neurodevelopmental disorders		Parkinson disease (Yan (2011) Int J Neurosci 121,632)				27612022 and 26308152 - reduced risk of PD association;24661466 - A novel heterozygous variant (R244H) reported in the SLC41A1 gene was identified in one early onset PD patient, which not present either in 479 PD patients or 525 normal controls with age onset >50;21812739 and 20683486 novel heterozygous variants identified in PD patients		FALSE	1	0;0;100	1.121	FALSE		ENSG00000133065	ENSG00000133065	HGNC:19429
SNCAIP	gene	SNCAIP	Expert Review Red;Illumina TruGenome Clinical Sequencing Services	Parkinson Disease and Complex Parkinsonism	Neurodegenerative disorders	Neurology and neurodevelopmental disorders	BIALLELIC, autosomal or pseudoautosomal	Parkinson Disease, Dominant/Recessive						FALSE	1	0;0;100	1.121	FALSE		ENSG00000064692	ENSG00000064692	HGNC:11139
TBP	gene	TBP	Expert;Expert Review Red;Radboud University Medical Center, Nijmegen	Parkinson Disease and Complex Parkinsonism	Neurodegenerative disorders	Neurology and neurodevelopmental disorders	Other	Spinocerebellar ataxia 17, OMIM:607136;{Parkinson disease, susceptibility to}, OMIM:168600				34906452;35493319		FALSE	1	0;0;0	1.121	FALSE	Loss-of-function variants (as defined in pop up message) DO NOT cause this phenotype - please provide details in the comments	ENSG00000112592	ENSG00000112592	HGNC:11588
THAP1	gene	THAP1	Expert list;Expert Review Red	Parkinson Disease and Complex Parkinsonism	Neurodegenerative disorders	Neurology and neurodevelopmental disorders	MONOALLELIC, autosomal or pseudoautosomal, imprinted status unknown	Dystonia;Dystonia 6, torsion, 602629;DYT6				http://www.ncbi.nlm.nih.gov/books/NBK1155/;21793105		FALSE	1	0;0;0	1.121	FALSE		ENSG00000131931	ENSG00000131931	HGNC:20856
TOR1A	gene	TOR1A	Expert list;Expert Review Red	Parkinson Disease and Complex Parkinsonism	Neurodegenerative disorders	Neurology and neurodevelopmental disorders	MONOALLELIC, autosomal or pseudoautosomal, imprinted status unknown	Dystonia-1, torsion, OMIM:128100;Dystonic disorder, MONDO:0003441				http://www.ncbi.nlm.nih.gov/books/NBK1155/;20301665		FALSE	1	0;0;0	1.121	FALSE		ENSG00000136827	ENSG00000136827	HGNC:3098
UCHL1	gene	UCHL1	Expert Review Red;Illumina TruGenome Clinical Sequencing Services	Parkinson Disease and Complex Parkinsonism	Neurodegenerative disorders	Neurology and neurodevelopmental disorders	MONOALLELIC, autosomal or pseudoautosomal, imprinted status unknown	{?Parkinson disease 5, susceptibility to}, OMIM:613643						FALSE	1	0;0;100	1.121	FALSE		ENSG00000154277	ENSG00000154277	HGNC:12513
ATN1_CAG	str	ATN1	Expert Review Green;NHS GMS;Expert Review	Parkinson Disease and Complex Parkinsonism	Neurodegenerative disorders	Neurology and neurodevelopmental disorders	MONOALLELIC, autosomal or pseudoautosomal, NOT imprinted	Dentatorubral-pallidoluysian atrophy, OMIM:125370						FALSE	3	0;0;0	1.121	TRUE		ENSG00000111676	ENSG00000111676	HGNC:3033	12	7045880	7045936	6936717	6936772	CAG	36	48
ATXN1_CAG	str	ATXN1	Expert Review Green;NHS GMS;Expert Review	Parkinson Disease and Complex Parkinsonism	Neurodegenerative disorders	Neurology and neurodevelopmental disorders	MONOALLELIC, autosomal or pseudoautosomal, NOT imprinted	Spinocerebellar ataxia 1, OMIM:164400						FALSE	3	0;0;0	1.121	TRUE		ENSG00000124788	ENSG00000124788	HGNC:10548	6	16327867	16327953	16327636	16327722	CAG	36	45
ATXN2_CAG	str	ATXN2	Expert Review Green;NHS GMS;Expert list	Parkinson Disease and Complex Parkinsonism	Neurodegenerative disorders	Neurology and neurodevelopmental disorders	MONOALLELIC, autosomal or pseudoautosomal, NOT imprinted	{Parkinson disease, late-onset, susceptibility to}, OMIM:168600						FALSE	3	100;0;0	1.121	TRUE		ENSG00000204842	ENSG00000204842	HGNC:10555	12	112036755	112036823	111598951	111599019	CAG	32	35
ATXN3_CAG	str	ATXN3	Expert Review Green;NHS GMS;Expert list	Parkinson Disease and Complex Parkinsonism	Neurodegenerative disorders	Neurology and neurodevelopmental disorders	MONOALLELIC, autosomal or pseudoautosomal, NOT imprinted	Machado-Joseph disease, OMIM:109150						FALSE	3	100;0;0	1.121	TRUE		ENSG00000066427	ENSG00000066427	HGNC:7106	14	92537355	92537396	92071011	92071052	CAG	45	60
C9orf72_GGGGCC	str	C9orf72	Expert Review Green;NHS GMS;Expert list	Parkinson Disease and Complex Parkinsonism	Neurodegenerative disorders	Neurology and neurodevelopmental disorders	MONOALLELIC, autosomal or pseudoautosomal, NOT imprinted	Frontotemporal dementia and/or amyotrophic lateral sclerosis 1, OMIM:105550						FALSE	3	100;0;0	1.121	TRUE		ENSG00000147894	ENSG00000147894	HGNC:28337	9	27573527	27573544	27573529	27573546	GGGGCC	24	200
HTT_CAG	str	HTT	Expert Review Green;NHS GMS;Expert list	Parkinson Disease and Complex Parkinsonism	Neurodegenerative disorders	Neurology and neurodevelopmental disorders	MONOALLELIC, autosomal or pseudoautosomal, NOT imprinted	Huntington disease, OMIM:143100				24256063		FALSE	3	100;0;0	1.121	TRUE		ENSG00000197386	ENSG00000197386	HGNC:4851	4	3076604	3076666	3074877	3074939	CAG	36	40
JPH3_CTG	str	JPH3	Expert Review Green;NHS GMS;Expert list	Parkinson Disease and Complex Parkinsonism	Neurodegenerative disorders	Neurology and neurodevelopmental disorders	MONOALLELIC, autosomal or pseudoautosomal, NOT imprinted	Huntington disease-like 2, OMIM:606438						FALSE	3	100;0;0	1.121	TRUE		ENSG00000154118	ENSG00000154118	HGNC:14203	16	87637894	87637932	87604288	87604326	CTG	29	40
PPP2R2B_CAG	str	PPP2R2B	Expert Review Green;NHS GMS;Expert Review	Parkinson Disease and Complex Parkinsonism	Neurodegenerative disorders	Neurology and neurodevelopmental disorders	MONOALLELIC, autosomal or pseudoautosomal, NOT imprinted	Spinocerebellar ataxia 12, OMIM:604326						FALSE	3	100;0;0	1.121	TRUE		ENSG00000156475	ENSG00000156475	HGNC:9305	5	146258292	146258321	146878729	146878758	CAG	33	43
TBP_CAG	str	TBP	Expert Review Green;NHS GMS;Expert list	Parkinson Disease and Complex Parkinsonism	Neurodegenerative disorders	Neurology and neurodevelopmental disorders	MONOALLELIC, autosomal or pseudoautosomal, NOT imprinted	Spinocerebellar ataxia 17, OMIM:607136;{Parkinson disease, susceptibility to}, OMIM:168600				20301611;34906452;35493319		FALSE	3	100;0;0	1.121	TRUE		ENSG00000112592	ENSG00000112592	HGNC:11588	6	170870996	170871109	170561908	170562021	CAG	41	49
