# Supplementary material for: Dissecting genotype-specific effects of disease-associated genetic variants
Source: iScience. 2026 Jun 1;29(6):116143. doi: 10.1016/j.isci.2026.116143 (PMC13253082; doi:10.1016/j.isci.2026.116143)
Supplement: Table S7. miRDB target prediction analysis for the 75 DEGs listed in supplementary table 6 [file mmc8.xlsx]

## Sheet: Supplementary table 7
Target Score	miRNA Name	Gene ID	Gene Symbol	Transcript Accession	Gene Description
87	hsa-let-7a-5p	51301	GCNT4	NM_016591	glucosaminyl (N-acetyl) transferase 4
84	hsa-let-7a-5p	57519	STARD9	NM_020759	StAR related lipid transfer domain containing 9
71	hsa-let-7a-5p	7057	THBS1	NM_003246	thrombospondin 1
71	hsa-let-7a-5p	5155	PDGFB	NM_002608	platelet derived growth factor subunit B
87	hsa-let-7b-5p	51301	GCNT4	NM_016591	glucosaminyl (N-acetyl) transferase 4
84	hsa-let-7b-5p	57519	STARD9	NM_020759	StAR related lipid transfer domain containing 9
71	hsa-let-7b-5p	5155	PDGFB	NM_002608	platelet derived growth factor subunit B
64	hsa-let-7b-5p	7057	THBS1	NM_003246	thrombospondin 1
87	hsa-let-7c-5p	51301	GCNT4	NM_016591	glucosaminyl (N-acetyl) transferase 4
84	hsa-let-7c-5p	57519	STARD9	NM_020759	StAR related lipid transfer domain containing 9
71	hsa-let-7c-5p	7057	THBS1	NM_003246	thrombospondin 1
71	hsa-let-7c-5p	5155	PDGFB	NM_002608	platelet derived growth factor subunit B
86	hsa-let-7d-5p	51301	GCNT4	NM_016591	glucosaminyl (N-acetyl) transferase 4
83	hsa-let-7d-5p	57519	STARD9	NM_020759	StAR related lipid transfer domain containing 9
71	hsa-let-7d-5p	5155	PDGFB	NM_002608	platelet derived growth factor subunit B
62	hsa-let-7d-5p	7057	THBS1	NM_003246	thrombospondin 1
87	hsa-let-7e-5p	51301	GCNT4	NM_016591	glucosaminyl (N-acetyl) transferase 4
84	hsa-let-7e-5p	57519	STARD9	NM_020759	StAR related lipid transfer domain containing 9
71	hsa-let-7e-5p	7057	THBS1	NM_003246	thrombospondin 1
71	hsa-let-7e-5p	5155	PDGFB	NM_002608	platelet derived growth factor subunit B
87	hsa-let-7f-5p	51301	GCNT4	NM_016591	glucosaminyl (N-acetyl) transferase 4
84	hsa-let-7f-5p	57519	STARD9	NM_020759	StAR related lipid transfer domain containing 9
71	hsa-let-7f-5p	7057	THBS1	NM_003246	thrombospondin 1
71	hsa-let-7f-5p	5155	PDGFB	NM_002608	platelet derived growth factor subunit B
87	hsa-let-7g-5p	51301	GCNT4	NM_016591	glucosaminyl (N-acetyl) transferase 4
84	hsa-let-7g-5p	57519	STARD9	NM_020759	StAR related lipid transfer domain containing 9
71	hsa-let-7g-5p	7057	THBS1	NM_003246	thrombospondin 1
71	hsa-let-7g-5p	5155	PDGFB	NM_002608	platelet derived growth factor subunit B
87	hsa-let-7i-5p	51301	GCNT4	NM_016591	glucosaminyl (N-acetyl) transferase 4
84	hsa-let-7i-5p	57519	STARD9	NM_020759	StAR related lipid transfer domain containing 9
71	hsa-let-7i-5p	7057	THBS1	NM_003246	thrombospondin 1
71	hsa-let-7i-5p	5155	PDGFB	NM_002608	platelet derived growth factor subunit B
93	hsa-miR-1-3p	93649	MYOCD	NM_001146312	myocardin
87	hsa-miR-1-3p	7057	THBS1	NM_003246	thrombospondin 1
71	hsa-miR-1-3p	4026	LPP	NM_001167671	LIM domain containing preferred translocation partner in lipoma
70	hsa-miR-1-3p	5079	PAX5	NM_001280547	paired box 5
86	hsa-miR-100-5p	8325	FZD8	NM_031866	frizzled class receptor 8
83	hsa-miR-100-5p	10217	CTDSPL	NM_001008392	CTD small phosphatase like
80	hsa-miR-101-3p	10217	CTDSPL	NM_001008392	CTD small phosphatase like
64	hsa-miR-101-3p	800	CALD1	NM_004342	caldesmon 1
86	hsa-miR-103a-3p	389549	FEZF1	NM_001024613	FEZ family zinc finger 1
77	hsa-miR-103a-3p	642273	FAM110C	NM_001077710	family with sequence similarity 110 member C
60	hsa-miR-103a-3p	126123	IZUMO2	NM_001321449	IZUMO family member 2
87	hsa-miR-105-5p	51421	AMOTL2	NM_001278683	angiomotin like 2
68	hsa-miR-105-5p	10217	CTDSPL	NM_001008392	CTD small phosphatase like
90	hsa-miR-106a-5p	800	CALD1	NM_004342	caldesmon 1
93	hsa-miR-106b-5p	800	CALD1	NM_004342	caldesmon 1
86	hsa-miR-107	389549	FEZF1	NM_001024613	FEZ family zinc finger 1
77	hsa-miR-107	642273	FAM110C	NM_001077710	family with sequence similarity 110 member C
60	hsa-miR-107	126123	IZUMO2	NM_001321449	IZUMO family member 2
68	hsa-miR-10a-5p	130872	AHSA2P	NM_001321305	activator of HSP90 ATPase homolog 2, pseudogene
64	hsa-miR-10b-3p	7586	ZKSCAN1	NM_001287055	zinc finger with KRAB and SCAN domains 1
68	hsa-miR-10b-5p	130872	AHSA2P	NM_001321305	activator of HSP90 ATPase homolog 2, pseudogene
61	hsa-miR-1179	800	CALD1	NM_004342	caldesmon 1
95	hsa-miR-1185-1-3p	79192	IRX1	NM_024337	iroquois homeobox 1
95	hsa-miR-1185-2-3p	79192	IRX1	NM_024337	iroquois homeobox 1
90	hsa-miR-122-5p	93649	MYOCD	NM_001146312	myocardin
66	hsa-miR-122-5p	860	RUNX2	NM_001015051	runt related transcription factor 2
65	hsa-miR-122-5p	23117	NPIPB3	NM_130464	nuclear pore complex interacting protein family member B3
76	hsa-miR-1224-5p	51301	GCNT4	NM_016591	glucosaminyl (N-acetyl) transferase 4
64	hsa-miR-1228-3p	10217	CTDSPL	NM_001008392	CTD small phosphatase like
98	hsa-miR-124-3p	4026	LPP	NM_001167671	LIM domain containing preferred translocation partner in lipoma
90	hsa-miR-124-3p	10217	CTDSPL	NM_001008392	CTD small phosphatase like
74	hsa-miR-124-3p	1490	CCN2	NM_001901	cellular communication network factor 2
74	hsa-miR-124-3p	8325	FZD8	NM_031866	frizzled class receptor 8
89	hsa-miR-1258	306	ANXA3	NM_005139	annexin A3
86	hsa-miR-125a-3p	130872	AHSA2P	NM_001321304	activator of HSP90 ATPase homolog 2, pseudogene
68	hsa-miR-125a-3p	8325	FZD8	NM_031866	frizzled class receptor 8
96	hsa-miR-126-5p	4026	LPP	NM_001167671	LIM domain containing preferred translocation partner in lipoma
63	hsa-miR-1260a	4026	LPP	NM_001167671	LIM domain containing preferred translocation partner in lipoma
63	hsa-miR-1260b	4026	LPP	NM_001167671	LIM domain containing preferred translocation partner in lipoma
63	hsa-miR-1261	860	RUNX2	NM_001015051	runt related transcription factor 2
89	hsa-miR-1266-5p	7586	ZKSCAN1	NM_001287054	zinc finger with KRAB and SCAN domains 1
60	hsa-miR-127-5p	4026	LPP	NM_001167671	LIM domain containing preferred translocation partner in lipoma
75	hsa-miR-1270	5079	PAX5	NM_001280547	paired box 5
63	hsa-miR-1270	199731	CADM4	NM_145296	cell adhesion molecule 4
89	hsa-miR-1271-5p	4026	LPP	NM_001167671	LIM domain containing preferred translocation partner in lipoma
77	hsa-miR-1271-5p	51421	AMOTL2	NM_001278683	angiomotin like 2
74	hsa-miR-1271-5p	93649	MYOCD	NM_001146312	myocardin
64	hsa-miR-1271-5p	5079	PAX5	NM_001280547	paired box 5
93	hsa-miR-1275	5079	PAX5	NM_001280549	paired box 5
87	hsa-miR-1275	199731	CADM4	NM_145296	cell adhesion molecule 4
86	hsa-miR-1275	2979	GUCA1B	NM_002098	guanylate cyclase activator 1B
64	hsa-miR-1275	10217	CTDSPL	NM_005808	CTD small phosphatase like
61	hsa-miR-1275	50861	STMN3	NM_015894	stathmin 3
75	hsa-miR-1278	642273	FAM110C	NM_001077710	family with sequence similarity 110 member C
69	hsa-miR-1278	119016	AGAP4	NM_001291379	ArfGAP with GTPase domain, ankyrin repeat and PH domain 4
90	hsa-miR-128-3p	81578	COL21A1	NM_001318751	collagen type XXI alpha 1 chain
61	hsa-miR-128-3p	93649	MYOCD	NM_001146312	myocardin
83	hsa-miR-129-1-3p	860	RUNX2	NM_001015051	runt related transcription factor 2
83	hsa-miR-129-2-3p	860	RUNX2	NM_001015051	runt related transcription factor 2
91	hsa-miR-129-5p	4026	LPP	NM_001167671	LIM domain containing preferred translocation partner in lipoma
83	hsa-miR-129-5p	51421	AMOTL2	NM_001278683	angiomotin like 2
72	hsa-miR-129-5p	7586	ZKSCAN1	NM_001287055	zinc finger with KRAB and SCAN domains 1
72	hsa-miR-1290	3939	LDHA	NM_001165415	lactate dehydrogenase A
70	hsa-miR-1290	10217	CTDSPL	NM_005808	CTD small phosphatase like
68	hsa-miR-1290	4026	LPP	NM_001167671	LIM domain containing preferred translocation partner in lipoma
68	hsa-miR-1290	93649	MYOCD	NM_001146312	myocardin
67	hsa-miR-1290	81578	COL21A1	NM_001318753	collagen type XXI alpha 1 chain
62	hsa-miR-1290	7586	ZKSCAN1	NM_001287055	zinc finger with KRAB and SCAN domains 1
66	hsa-miR-1296-5p	10217	CTDSPL	NM_001008392	CTD small phosphatase like
78	hsa-miR-1297	4026	LPP	NM_001167671	LIM domain containing preferred translocation partner in lipoma
75	hsa-miR-1297	5079	PAX5	NM_001280549	paired box 5
65	hsa-miR-1297	1490	CCN2	NM_001901	cellular communication network factor 2
87	hsa-miR-1303	860	RUNX2	NM_001015051	runt related transcription factor 2
64	hsa-miR-1304-3p	2979	GUCA1B	NM_002098	guanylate cyclase activator 1B
64	hsa-miR-1304-3p	4026	LPP	NM_001167671	LIM domain containing preferred translocation partner in lipoma
85	hsa-miR-1304-5p	1490	CCN2	NM_001901	cellular communication network factor 2
73	hsa-miR-1304-5p	167826	OLIG3	NM_175747	oligodendrocyte transcription factor 3
68	hsa-miR-1304-5p	7057	THBS1	NM_003246	thrombospondin 1
66	hsa-miR-1304-5p	55214	P3H2	NM_018192	prolyl 3-hydroxylase 2
67	hsa-miR-1306-3p	4026	LPP	NM_001167671	LIM domain containing preferred translocation partner in lipoma
72	hsa-miR-130a-3p	860	RUNX2	NM_001015051	runt related transcription factor 2
72	hsa-miR-130b-3p	860	RUNX2	NM_001015051	runt related transcription factor 2
93	hsa-miR-132-3p	1490	CCN2	NM_001901	cellular communication network factor 2
87	hsa-miR-132-3p	4670	HNRNPM	NM_001297418	heterogeneous nuclear ribonucleoprotein M
94	hsa-miR-1323	4026	LPP	NM_001167671	LIM domain containing preferred translocation partner in lipoma
79	hsa-miR-1323	81578	COL21A1	NM_001318751	collagen type XXI alpha 1 chain
91	hsa-miR-133a-3p	64211	LHX5	NM_022363	LIM homeobox 5
91	hsa-miR-133b	64211	LHX5	NM_022363	LIM homeobox 5
98	hsa-miR-135a-5p	860	RUNX2	NM_001015051	runt related transcription factor 2
98	hsa-miR-135b-5p	860	RUNX2	NM_001015051	runt related transcription factor 2
86	hsa-miR-136-3p	112885	PHF21B	NM_001135862	PHD finger protein 21B
62	hsa-miR-138-5p	4026	LPP	NM_001167671	LIM domain containing preferred translocation partner in lipoma
69	hsa-miR-139-5p	7057	THBS1	NM_003246	thrombospondin 1
87	hsa-miR-140-3p	167826	OLIG3	NM_175747	oligodendrocyte transcription factor 3
87	hsa-miR-141-3p	4026	LPP	NM_001167671	LIM domain containing preferred translocation partner in lipoma
97	hsa-miR-142-5p	4026	LPP	NM_001167671	LIM domain containing preferred translocation partner in lipoma
79	hsa-miR-142-5p	800	CALD1	NM_004342	caldesmon 1
78	hsa-miR-143-3p	314	AOC2	NM_001158	amine oxidase, copper containing 2
76	hsa-miR-143-3p	1490	CCN2	NM_001901	cellular communication network factor 2
73	hsa-miR-143-3p	306	ANXA3	NM_005139	annexin A3
68	hsa-miR-143-3p	81578	COL21A1	NM_001318751	collagen type XXI alpha 1 chain
64	hsa-miR-143-3p	7586	ZKSCAN1	NM_001287055	zinc finger with KRAB and SCAN domains 1
88	hsa-miR-144-3p	93649	MYOCD	NM_001146312	myocardin
65	hsa-miR-144-3p	9936	CD302	NM_014880	CD302 molecule
60	hsa-miR-144-3p	7586	ZKSCAN1	NM_001287055	zinc finger with KRAB and SCAN domains 1
80	hsa-miR-145-5p	3491	CCN1	NM_001554	cellular communication network factor 1
60	hsa-miR-145-5p	642273	FAM110C	NM_001077710	family with sequence similarity 110 member C
69	hsa-miR-1468-5p	2568	GABRP	NM_001291985	gamma-aminobutyric acid type A receptor pi subunit
82	hsa-miR-148a-3p	860	RUNX2	NM_001015051	runt related transcription factor 2
63	hsa-miR-148a-3p	112885	PHF21B	NM_001284296	PHD finger protein 21B
82	hsa-miR-148b-3p	860	RUNX2	NM_001015051	runt related transcription factor 2
63	hsa-miR-148b-3p	112885	PHF21B	NM_001284296	PHD finger protein 21B
91	hsa-miR-149-5p	51421	AMOTL2	NM_001278683	angiomotin like 2
63	hsa-miR-150-3p	9936	CD302	NM_001198764	CD302 molecule
81	hsa-miR-150-5p	5079	PAX5	NM_001280549	paired box 5
64	hsa-miR-150-5p	4026	LPP	NM_001167671	LIM domain containing preferred translocation partner in lipoma
63	hsa-miR-150-5p	93649	MYOCD	NM_001146312	myocardin
66	hsa-miR-151a-3p	7057	THBS1	NM_003246	thrombospondin 1
82	hsa-miR-152-3p	860	RUNX2	NM_001015051	runt related transcription factor 2
63	hsa-miR-152-3p	112885	PHF21B	NM_001284296	PHD finger protein 21B
81	hsa-miR-153-3p	860	RUNX2	NM_001015051	runt related transcription factor 2
94	hsa-miR-15a-5p	55214	P3H2	NM_001134418	prolyl 3-hydroxylase 2
85	hsa-miR-15a-5p	642273	FAM110C	NM_001077710	family with sequence similarity 110 member C
81	hsa-miR-15a-5p	389941	C1QL3	NM_001010908	complement C1q like 3
81	hsa-miR-15a-5p	223117	SEMA3D	NM_152754	semaphorin 3D
62	hsa-miR-15a-5p	2568	GABRP	NM_001291985	gamma-aminobutyric acid type A receptor pi subunit
94	hsa-miR-15b-5p	55214	P3H2	NM_001134418	prolyl 3-hydroxylase 2
85	hsa-miR-15b-5p	642273	FAM110C	NM_001077710	family with sequence similarity 110 member C
81	hsa-miR-15b-5p	389941	C1QL3	NM_001010908	complement C1q like 3
81	hsa-miR-15b-5p	223117	SEMA3D	NM_152754	semaphorin 3D
62	hsa-miR-15b-5p	2568	GABRP	NM_001291985	gamma-aminobutyric acid type A receptor pi subunit
84	hsa-miR-16-2-3p	1490	CCN2	NM_001901	cellular communication network factor 2
65	hsa-miR-16-2-3p	860	RUNX2	NM_001015051	runt related transcription factor 2
61	hsa-miR-16-2-3p	800	CALD1	NM_004342	caldesmon 1
94	hsa-miR-16-5p	55214	P3H2	NM_001134418	prolyl 3-hydroxylase 2
85	hsa-miR-16-5p	642273	FAM110C	NM_001077710	family with sequence similarity 110 member C
81	hsa-miR-16-5p	389941	C1QL3	NM_001010908	complement C1q like 3
81	hsa-miR-16-5p	223117	SEMA3D	NM_152754	semaphorin 3D
62	hsa-miR-16-5p	2568	GABRP	NM_001291985	gamma-aminobutyric acid type A receptor pi subunit
74	hsa-miR-17-3p	23117	NPIPB3	NM_130464	nuclear pore complex interacting protein family member B3
61	hsa-miR-17-3p	9936	CD302	NM_014880	CD302 molecule
90	hsa-miR-17-5p	800	CALD1	NM_004342	caldesmon 1
92	hsa-miR-181a-5p	5079	PAX5	NM_001280549	paired box 5
90	hsa-miR-181a-5p	10217	CTDSPL	NM_001008392	CTD small phosphatase like
78	hsa-miR-181a-5p	9936	CD302	NM_014880	CD302 molecule
71	hsa-miR-181a-5p	4026	LPP	NM_001167671	LIM domain containing preferred translocation partner in lipoma
64	hsa-miR-181a-5p	3491	CCN1	NM_001554	cellular communication network factor 1
92	hsa-miR-181b-5p	5079	PAX5	NM_001280549	paired box 5
90	hsa-miR-181b-5p	10217	CTDSPL	NM_001008392	CTD small phosphatase like
78	hsa-miR-181b-5p	9936	CD302	NM_014880	CD302 molecule
71	hsa-miR-181b-5p	4026	LPP	NM_001167671	LIM domain containing preferred translocation partner in lipoma
64	hsa-miR-181b-5p	3491	CCN1	NM_001554	cellular communication network factor 1
92	hsa-miR-181c-5p	5079	PAX5	NM_001280549	paired box 5
90	hsa-miR-181c-5p	10217	CTDSPL	NM_001008392	CTD small phosphatase like
78	hsa-miR-181c-5p	9936	CD302	NM_014880	CD302 molecule
71	hsa-miR-181c-5p	4026	LPP	NM_001167671	LIM domain containing preferred translocation partner in lipoma
64	hsa-miR-181c-5p	3491	CCN1	NM_001554	cellular communication network factor 1
92	hsa-miR-181d-5p	5079	PAX5	NM_001280549	paired box 5
90	hsa-miR-181d-5p	10217	CTDSPL	NM_001008392	CTD small phosphatase like
78	hsa-miR-181d-5p	9936	CD302	NM_014880	CD302 molecule
71	hsa-miR-181d-5p	4026	LPP	NM_001167671	LIM domain containing preferred translocation partner in lipoma
64	hsa-miR-181d-5p	3491	CCN1	NM_001554	cellular communication network factor 1
100	hsa-miR-182-5p	4026	LPP	NM_001167671	LIM domain containing preferred translocation partner in lipoma
87	hsa-miR-182-5p	5079	PAX5	NM_001280547	paired box 5
87	hsa-miR-182-5p	7057	THBS1	NM_003246	thrombospondin 1
78	hsa-miR-182-5p	51301	GCNT4	NM_016591	glucosaminyl (N-acetyl) transferase 4
78	hsa-miR-182-5p	51421	AMOTL2	NM_001278683	angiomotin like 2
74	hsa-miR-182-5p	11170	FAM107A	NM_001076778	family with sequence similarity 107 member A
74	hsa-miR-182-5p	112885	PHF21B	NM_001135862	PHD finger protein 21B
89	hsa-miR-1827	7057	THBS1	NM_003246	thrombospondin 1
71	hsa-miR-183-3p	223117	SEMA3D	NM_152754	semaphorin 3D
95	hsa-miR-183-5p	10217	CTDSPL	NM_001008392	CTD small phosphatase like
71	hsa-miR-185-5p	5079	PAX5	NM_001280547	paired box 5
97	hsa-miR-186-5p	112885	PHF21B	NM_001135862	PHD finger protein 21B
93	hsa-miR-186-5p	130872	AHSA2P	NM_001321305	activator of HSP90 ATPase homolog 2, pseudogene
91	hsa-miR-186-5p	4026	LPP	NM_001167671	LIM domain containing preferred translocation partner in lipoma
89	hsa-miR-186-5p	5079	PAX5	NM_001280547	paired box 5
71	hsa-miR-186-5p	5456	POU3F4	NM_000307	POU class 3 homeobox 4
71	hsa-miR-188-3p	4026	LPP	NM_001167671	LIM domain containing preferred translocation partner in lipoma
86	hsa-miR-18a-5p	1490	CCN2	NM_001901	cellular communication network factor 2
81	hsa-miR-18a-5p	10217	CTDSPL	NM_001008392	CTD small phosphatase like
75	hsa-miR-18a-5p	7057	THBS1	NM_003246	thrombospondin 1
60	hsa-miR-18a-5p	9936	CD302	NM_001198764	CD302 molecule
86	hsa-miR-18b-5p	1490	CCN2	NM_001901	cellular communication network factor 2
81	hsa-miR-18b-5p	10217	CTDSPL	NM_001008392	CTD small phosphatase like
75	hsa-miR-18b-5p	7057	THBS1	NM_003246	thrombospondin 1
60	hsa-miR-18b-5p	9936	CD302	NM_001198764	CD302 molecule
78	hsa-miR-190a-5p	5079	PAX5	NM_001280547	paired box 5
73	hsa-miR-190a-5p	4026	LPP	NM_001167671	LIM domain containing preferred translocation partner in lipoma
78	hsa-miR-1910-3p	4026	LPP	NM_001167671	LIM domain containing preferred translocation partner in lipoma
77	hsa-miR-1910-3p	5155	PDGFB	NM_002608	platelet derived growth factor subunit B
77	hsa-miR-1915-3p	93649	MYOCD	NM_001146312	myocardin
76	hsa-miR-1915-3p	11170	FAM107A	NM_001076778	family with sequence similarity 107 member A
67	hsa-miR-1915-3p	5079	PAX5	NM_001280549	paired box 5
74	hsa-miR-193b-5p	7434	VIPR2	NM_001304522	vasoactive intestinal peptide receptor 2
94	hsa-miR-195-5p	55214	P3H2	NM_001134418	prolyl 3-hydroxylase 2
85	hsa-miR-195-5p	642273	FAM110C	NM_001077710	family with sequence similarity 110 member C
81	hsa-miR-195-5p	389941	C1QL3	NM_001010908	complement C1q like 3
81	hsa-miR-195-5p	223117	SEMA3D	NM_152754	semaphorin 3D
62	hsa-miR-195-5p	2568	GABRP	NM_001291985	gamma-aminobutyric acid type A receptor pi subunit
76	hsa-miR-197-3p	800	CALD1	NM_004342	caldesmon 1
70	hsa-miR-197-3p	55214	P3H2	NM_018192	prolyl 3-hydroxylase 2
97	hsa-miR-197-5p	7087	ICAM5	NM_003259	intercellular adhesion molecule 5
84	hsa-miR-198	51421	AMOTL2	NM_001278683	angiomotin like 2
75	hsa-miR-199a-3p	57519	STARD9	NM_020759	StAR related lipid transfer domain containing 9
66	hsa-miR-199a-3p	642273	FAM110C	NM_001077710	family with sequence similarity 110 member C
61	hsa-miR-199a-3p	800	CALD1	NM_004342	caldesmon 1
75	hsa-miR-199b-3p	57519	STARD9	NM_020759	StAR related lipid transfer domain containing 9
66	hsa-miR-199b-3p	642273	FAM110C	NM_001077710	family with sequence similarity 110 member C
61	hsa-miR-199b-3p	800	CALD1	NM_004342	caldesmon 1
87	hsa-miR-19a-3p	860	RUNX2	NM_001015051	runt related transcription factor 2
78	hsa-miR-19a-3p	4026	LPP	NM_001167671	LIM domain containing preferred translocation partner in lipoma
64	hsa-miR-19a-3p	7057	THBS1	NM_003246	thrombospondin 1
87	hsa-miR-19b-3p	860	RUNX2	NM_001015051	runt related transcription factor 2
78	hsa-miR-19b-3p	4026	LPP	NM_001167671	LIM domain containing preferred translocation partner in lipoma
64	hsa-miR-19b-3p	7057	THBS1	NM_003246	thrombospondin 1
87	hsa-miR-200a-3p	4026	LPP	NM_001167671	LIM domain containing preferred translocation partner in lipoma
96	hsa-miR-200b-3p	112885	PHF21B	NM_001135862	PHD finger protein 21B
96	hsa-miR-200c-3p	112885	PHF21B	NM_001135862	PHD finger protein 21B
71	hsa-miR-202-3p	7057	THBS1	NM_003246	thrombospondin 1
61	hsa-miR-202-3p	223117	SEMA3D	NM_152754	semaphorin 3D
89	hsa-miR-203a-3p	81578	COL21A1	NM_001318751	collagen type XXI alpha 1 chain
82	hsa-miR-203a-3p	112885	PHF21B	NM_001135862	PHD finger protein 21B
66	hsa-miR-203a-3p	55214	P3H2	NM_001134418	prolyl 3-hydroxylase 2
62	hsa-miR-203a-3p	4026	LPP	NM_001167671	LIM domain containing preferred translocation partner in lipoma
61	hsa-miR-203a-3p	3939	LDHA	NM_001135239	lactate dehydrogenase A
91	hsa-miR-204-5p	860	RUNX2	NM_001015051	runt related transcription factor 2
83	hsa-miR-204-5p	4026	LPP	NM_001167671	LIM domain containing preferred translocation partner in lipoma
78	hsa-miR-204-5p	55214	P3H2	NM_001134418	prolyl 3-hydroxylase 2
72	hsa-miR-204-5p	10217	CTDSPL	NM_001008392	CTD small phosphatase like
60	hsa-miR-204-5p	130872	AHSA2P	NM_001321305	activator of HSP90 ATPase homolog 2, pseudogene
87	hsa-miR-205-5p	860	RUNX2	NM_001015051	runt related transcription factor 2
61	hsa-miR-205-5p	9936	CD302	NM_001198764	CD302 molecule
93	hsa-miR-206	93649	MYOCD	NM_001146312	myocardin
87	hsa-miR-206	7057	THBS1	NM_003246	thrombospondin 1
78	hsa-miR-206	4026	LPP	NM_001167671	LIM domain containing preferred translocation partner in lipoma
70	hsa-miR-206	5079	PAX5	NM_001280547	paired box 5
68	hsa-miR-208a-3p	8325	FZD8	NM_031866	frizzled class receptor 8
68	hsa-miR-208b-3p	8325	FZD8	NM_031866	frizzled class receptor 8
93	hsa-miR-20a-5p	800	CALD1	NM_004342	caldesmon 1
86	hsa-miR-20b-3p	642273	FAM110C	NM_001077710	family with sequence similarity 110 member C
74	hsa-miR-20b-3p	81578	COL21A1	NM_001318754	collagen type XXI alpha 1 chain
90	hsa-miR-20b-5p	800	CALD1	NM_004342	caldesmon 1
92	hsa-miR-211-5p	860	RUNX2	NM_001015051	runt related transcription factor 2
83	hsa-miR-211-5p	4026	LPP	NM_001167671	LIM domain containing preferred translocation partner in lipoma
78	hsa-miR-211-5p	55214	P3H2	NM_001134418	prolyl 3-hydroxylase 2
72	hsa-miR-211-5p	10217	CTDSPL	NM_001008392	CTD small phosphatase like
60	hsa-miR-211-5p	130872	AHSA2P	NM_001321305	activator of HSP90 ATPase homolog 2, pseudogene
81	hsa-miR-2116-3p	5079	PAX5	NM_001280549	paired box 5
93	hsa-miR-212-3p	1490	CCN2	NM_001901	cellular communication network factor 2
87	hsa-miR-212-3p	4670	HNRNPM	NM_001297418	heterogeneous nuclear ribonucleoprotein M
81	hsa-miR-212-5p	5079	PAX5	NM_001280549	paired box 5
66	hsa-miR-212-5p	119016	AGAP4	NM_001291379	ArfGAP with GTPase domain, ankyrin repeat and PH domain 4
71	hsa-miR-214-3p	126123	IZUMO2	NM_001321449	IZUMO family member 2
66	hsa-miR-214-3p	4026	LPP	NM_001167671	LIM domain containing preferred translocation partner in lipoma
61	hsa-miR-214-3p	223117	SEMA3D	NM_152754	semaphorin 3D
70	hsa-miR-216a-5p	4026	LPP	NM_001167671	LIM domain containing preferred translocation partner in lipoma
86	hsa-miR-218-5p	860	RUNX2	NM_001015051	runt related transcription factor 2
74	hsa-miR-218-5p	5079	PAX5	NM_001280547	paired box 5
70	hsa-miR-218-5p	4026	LPP	NM_001167671	LIM domain containing preferred translocation partner in lipoma
95	hsa-miR-219a-5p	4026	LPP	NM_001167671	LIM domain containing preferred translocation partner in lipoma
73	hsa-miR-219a-5p	93649	MYOCD	NM_001146312	myocardin
81	hsa-miR-22-3p	3491	CCN1	NM_001554	cellular communication network factor 1
92	hsa-miR-221-3p	3491	CCN1	NM_001554	cellular communication network factor 1
77	hsa-miR-221-3p	306	ANXA3	NM_005139	annexin A3
68	hsa-miR-221-3p	860	RUNX2	NM_001015051	runt related transcription factor 2
61	hsa-miR-221-3p	7057	THBS1	NM_003246	thrombospondin 1
94	hsa-miR-221-5p	5079	PAX5	NM_001280547	paired box 5
92	hsa-miR-222-3p	3491	CCN1	NM_001554	cellular communication network factor 1
77	hsa-miR-222-3p	306	ANXA3	NM_005139	annexin A3
68	hsa-miR-222-3p	860	RUNX2	NM_001015051	runt related transcription factor 2
61	hsa-miR-222-3p	7057	THBS1	NM_003246	thrombospondin 1
80	hsa-miR-223-3p	5079	PAX5	NM_001280549	paired box 5
97	hsa-miR-223-5p	112885	PHF21B	NM_001135862	PHD finger protein 21B
82	hsa-miR-223-5p	4026	LPP	NM_001167671	LIM domain containing preferred translocation partner in lipoma
60	hsa-miR-224-5p	4026	LPP	NM_001167671	LIM domain containing preferred translocation partner in lipoma
89	hsa-miR-2355-3p	79192	IRX1	NM_024337	iroquois homeobox 1
82	hsa-miR-2355-3p	4026	LPP	NM_001167671	LIM domain containing preferred translocation partner in lipoma
71	hsa-miR-2355-5p	93649	MYOCD	NM_001146312	myocardin
99	hsa-miR-23a-3p	4026	LPP	NM_001167671	LIM domain containing preferred translocation partner in lipoma
75	hsa-miR-23a-3p	6557	SLC12A1	NM_001184832	solute carrier family 12 member 1
74	hsa-miR-23a-3p	112885	PHF21B	NM_001242450	PHD finger protein 21B
66	hsa-miR-23a-3p	10217	CTDSPL	NM_001008392	CTD small phosphatase like
99	hsa-miR-23b-3p	4026	LPP	NM_001167671	LIM domain containing preferred translocation partner in lipoma
75	hsa-miR-23b-3p	6557	SLC12A1	NM_001184832	solute carrier family 12 member 1
74	hsa-miR-23b-3p	112885	PHF21B	NM_001242450	PHD finger protein 21B
66	hsa-miR-23b-3p	10217	CTDSPL	NM_001008392	CTD small phosphatase like
97	hsa-miR-24-3p	51421	AMOTL2	NM_001278683	angiomotin like 2
79	hsa-miR-24-3p	51301	GCNT4	NM_016591	glucosaminyl (N-acetyl) transferase 4
78	hsa-miR-24-3p	10217	CTDSPL	NM_001008392	CTD small phosphatase like
77	hsa-miR-25-3p	4026	LPP	NM_001167671	LIM domain containing preferred translocation partner in lipoma
62	hsa-miR-2682-5p	223117	SEMA3D	NM_152754	semaphorin 3D
65	hsa-miR-26a-5p	4026	LPP	NM_001167671	LIM domain containing preferred translocation partner in lipoma
63	hsa-miR-26a-5p	5079	PAX5	NM_001280549	paired box 5
65	hsa-miR-26b-5p	4026	LPP	NM_001167671	LIM domain containing preferred translocation partner in lipoma
63	hsa-miR-26b-5p	5079	PAX5	NM_001280549	paired box 5
88	hsa-miR-27a-3p	800	CALD1	NM_004342	caldesmon 1
85	hsa-miR-27a-3p	81578	COL21A1	NM_001318751	collagen type XXI alpha 1 chain
84	hsa-miR-27a-3p	130872	AHSA2P	NM_001321305	activator of HSP90 ATPase homolog 2, pseudogene
74	hsa-miR-27a-3p	93649	MYOCD	NM_001146312	myocardin
63	hsa-miR-27a-3p	2568	GABRP	NM_014211	gamma-aminobutyric acid type A receptor pi subunit
88	hsa-miR-27b-3p	800	CALD1	NM_004342	caldesmon 1
85	hsa-miR-27b-3p	81578	COL21A1	NM_001318751	collagen type XXI alpha 1 chain
84	hsa-miR-27b-3p	130872	AHSA2P	NM_001321305	activator of HSP90 ATPase homolog 2, pseudogene
74	hsa-miR-27b-3p	93649	MYOCD	NM_001146312	myocardin
63	hsa-miR-27b-3p	2568	GABRP	NM_014211	gamma-aminobutyric acid type A receptor pi subunit
88	hsa-miR-28-5p	11170	FAM107A	NM_001076778	family with sequence similarity 107 member A
80	hsa-miR-297	7057	THBS1	NM_003246	thrombospondin 1
67	hsa-miR-297	5155	PDGFB	NM_033016	platelet derived growth factor subunit B
65	hsa-miR-297	6557	SLC12A1	NM_001184832	solute carrier family 12 member 1
89	hsa-miR-29a-3p	2568	GABRP	NM_014211	gamma-aminobutyric acid type A receptor pi subunit
76	hsa-miR-29a-3p	5155	PDGFB	NM_002608	platelet derived growth factor subunit B
70	hsa-miR-29a-3p	81578	COL21A1	NM_001318751	collagen type XXI alpha 1 chain
89	hsa-miR-29b-3p	2568	GABRP	NM_014211	gamma-aminobutyric acid type A receptor pi subunit
76	hsa-miR-29b-3p	5155	PDGFB	NM_002608	platelet derived growth factor subunit B
70	hsa-miR-29b-3p	81578	COL21A1	NM_001318751	collagen type XXI alpha 1 chain
89	hsa-miR-29c-3p	2568	GABRP	NM_014211	gamma-aminobutyric acid type A receptor pi subunit
76	hsa-miR-29c-3p	5155	PDGFB	NM_002608	platelet derived growth factor subunit B
70	hsa-miR-29c-3p	81578	COL21A1	NM_001318751	collagen type XXI alpha 1 chain
72	hsa-miR-301a-3p	860	RUNX2	NM_001015051	runt related transcription factor 2
60	hsa-miR-301a-5p	11170	FAM107A	NM_001076778	family with sequence similarity 107 member A
72	hsa-miR-301b-3p	860	RUNX2	NM_001015051	runt related transcription factor 2
92	hsa-miR-302a-3p	7586	ZKSCAN1	NM_001287054	zinc finger with KRAB and SCAN domains 1
84	hsa-miR-302a-3p	860	RUNX2	NM_001015051	runt related transcription factor 2
92	hsa-miR-302b-3p	7586	ZKSCAN1	NM_001287054	zinc finger with KRAB and SCAN domains 1
84	hsa-miR-302b-3p	860	RUNX2	NM_001015051	runt related transcription factor 2
92	hsa-miR-302c-3p	7586	ZKSCAN1	NM_001287054	zinc finger with KRAB and SCAN domains 1
84	hsa-miR-302c-3p	860	RUNX2	NM_001015051	runt related transcription factor 2
92	hsa-miR-302d-3p	7586	ZKSCAN1	NM_001287054	zinc finger with KRAB and SCAN domains 1
84	hsa-miR-302d-3p	860	RUNX2	NM_001015051	runt related transcription factor 2
78	hsa-miR-3065-3p	10217	CTDSPL	NM_001008392	CTD small phosphatase like
90	hsa-miR-3065-5p	860	RUNX2	NM_001015051	runt related transcription factor 2
81	hsa-miR-3065-5p	1490	CCN2	NM_001901	cellular communication network factor 2
77	hsa-miR-3065-5p	223117	SEMA3D	NM_152754	semaphorin 3D
77	hsa-miR-3074-5p	7057	THBS1	NM_003246	thrombospondin 1
87	hsa-miR-30a-3p	860	RUNX2	NM_001015051	runt related transcription factor 2
82	hsa-miR-30a-3p	6557	SLC12A1	NM_001184832	solute carrier family 12 member 1
68	hsa-miR-30a-3p	4026	LPP	NM_001167671	LIM domain containing preferred translocation partner in lipoma
60	hsa-miR-30a-3p	7586	ZKSCAN1	NM_001287055	zinc finger with KRAB and SCAN domains 1
96	hsa-miR-30a-5p	860	RUNX2	NM_001015051	runt related transcription factor 2
94	hsa-miR-30a-5p	4026	LPP	NM_001167671	LIM domain containing preferred translocation partner in lipoma
76	hsa-miR-30a-5p	51421	AMOTL2	NM_001278683	angiomotin like 2
62	hsa-miR-30a-5p	800	CALD1	NM_004342	caldesmon 1
86	hsa-miR-30b-3p	10217	CTDSPL	NM_005808	CTD small phosphatase like
66	hsa-miR-30b-3p	51301	GCNT4	NM_016591	glucosaminyl (N-acetyl) transferase 4
96	hsa-miR-30b-5p	860	RUNX2	NM_001015051	runt related transcription factor 2
94	hsa-miR-30b-5p	4026	LPP	NM_001167671	LIM domain containing preferred translocation partner in lipoma
76	hsa-miR-30b-5p	51421	AMOTL2	NM_001278683	angiomotin like 2
62	hsa-miR-30b-5p	800	CALD1	NM_004342	caldesmon 1
74	hsa-miR-30c-1-3p	4026	LPP	NM_001167671	LIM domain containing preferred translocation partner in lipoma
60	hsa-miR-30c-1-3p	93649	MYOCD	NM_001146312	myocardin
74	hsa-miR-30c-2-3p	4026	LPP	NM_001167671	LIM domain containing preferred translocation partner in lipoma
60	hsa-miR-30c-2-3p	93649	MYOCD	NM_001146312	myocardin
96	hsa-miR-30c-5p	860	RUNX2	NM_001015051	runt related transcription factor 2
94	hsa-miR-30c-5p	4026	LPP	NM_001167671	LIM domain containing preferred translocation partner in lipoma
76	hsa-miR-30c-5p	51421	AMOTL2	NM_001278683	angiomotin like 2
62	hsa-miR-30c-5p	800	CALD1	NM_004342	caldesmon 1
96	hsa-miR-30d-5p	860	RUNX2	NM_001015051	runt related transcription factor 2
94	hsa-miR-30d-5p	4026	LPP	NM_001167671	LIM domain containing preferred translocation partner in lipoma
76	hsa-miR-30d-5p	51421	AMOTL2	NM_001278683	angiomotin like 2
62	hsa-miR-30d-5p	800	CALD1	NM_004342	caldesmon 1
87	hsa-miR-30e-3p	860	RUNX2	NM_001015051	runt related transcription factor 2
82	hsa-miR-30e-3p	6557	SLC12A1	NM_001184832	solute carrier family 12 member 1
68	hsa-miR-30e-3p	4026	LPP	NM_001167671	LIM domain containing preferred translocation partner in lipoma
60	hsa-miR-30e-3p	7586	ZKSCAN1	NM_001287055	zinc finger with KRAB and SCAN domains 1
96	hsa-miR-30e-5p	860	RUNX2	NM_001015051	runt related transcription factor 2
94	hsa-miR-30e-5p	4026	LPP	NM_001167671	LIM domain containing preferred translocation partner in lipoma
76	hsa-miR-30e-5p	51421	AMOTL2	NM_001278683	angiomotin like 2
62	hsa-miR-30e-5p	800	CALD1	NM_004342	caldesmon 1
89	hsa-miR-31-5p	5079	PAX5	NM_001280547	paired box 5
86	hsa-miR-31-5p	130872	AHSA2P	NM_001321305	activator of HSP90 ATPase homolog 2, pseudogene
93	hsa-miR-3120-3p	5155	PDGFB	NM_002608	platelet derived growth factor subunit B
79	hsa-miR-3120-3p	4026	LPP	NM_001167671	LIM domain containing preferred translocation partner in lipoma
74	hsa-miR-3120-3p	93649	MYOCD	NM_001146312	myocardin
93	hsa-miR-3121-3p	4026	LPP	NM_001167671	LIM domain containing preferred translocation partner in lipoma
87	hsa-miR-3121-3p	860	RUNX2	NM_001015051	runt related transcription factor 2
78	hsa-miR-3121-3p	112885	PHF21B	NM_001135862	PHD finger protein 21B
64	hsa-miR-3121-3p	57519	STARD9	NM_020759	StAR related lipid transfer domain containing 9
60	hsa-miR-3121-3p	8325	FZD8	NM_031866	frizzled class receptor 8
70	hsa-miR-3127-5p	5079	PAX5	NM_001280547	paired box 5
75	hsa-miR-3129-5p	57519	STARD9	NM_020759	StAR related lipid transfer domain containing 9
61	hsa-miR-3129-5p	800	CALD1	NM_004342	caldesmon 1
61	hsa-miR-3129-5p	642273	FAM110C	NM_001077710	family with sequence similarity 110 member C
73	hsa-miR-3130-3p	28983	TMPRSS11E	NM_014058	transmembrane serine protease 11E
63	hsa-miR-3130-3p	112885	PHF21B	NM_001284296	PHD finger protein 21B
69	hsa-miR-3130-5p	10217	CTDSPL	NM_001008392	CTD small phosphatase like
66	hsa-miR-3136-5p	130872	AHSA2P	NM_001321304	activator of HSP90 ATPase homolog 2, pseudogene
64	hsa-miR-3140-3p	7586	ZKSCAN1	NM_001287054	zinc finger with KRAB and SCAN domains 1
62	hsa-miR-3140-3p	10217	CTDSPL	NM_001008392	CTD small phosphatase like
79	hsa-miR-3143	860	RUNX2	NM_001015051	runt related transcription factor 2
62	hsa-miR-3144-5p	11170	FAM107A	NM_001076778	family with sequence similarity 107 member A
88	hsa-miR-3150b-3p	9936	CD302	NM_014880	CD302 molecule
77	hsa-miR-3151-5p	5079	PAX5	NM_001280549	paired box 5
93	hsa-miR-3154	5456	POU3F4	NM_000307	POU class 3 homeobox 4
85	hsa-miR-3154	860	RUNX2	NM_001015051	runt related transcription factor 2
73	hsa-miR-3162-3p	223117	SEMA3D	NM_152754	semaphorin 3D
83	hsa-miR-3162-5p	2979	GUCA1B	NM_002098	guanylate cyclase activator 1B
91	hsa-miR-3173-3p	7586	ZKSCAN1	NM_001287055	zinc finger with KRAB and SCAN domains 1
73	hsa-miR-3175	199731	CADM4	NM_145296	cell adhesion molecule 4
74	hsa-miR-3179	5456	POU3F4	NM_000307	POU class 3 homeobox 4
65	hsa-miR-3179	8325	FZD8	NM_031866	frizzled class receptor 8
61	hsa-miR-3179	10217	CTDSPL	NM_005808	CTD small phosphatase like
74	hsa-miR-3183	6557	SLC12A1	NM_000338	solute carrier family 12 member 1
69	hsa-miR-3183	860	RUNX2	NM_001015051	runt related transcription factor 2
66	hsa-miR-3183	7586	ZKSCAN1	NM_001287055	zinc finger with KRAB and SCAN domains 1
73	hsa-miR-3187-3p	7586	ZKSCAN1	NM_001287055	zinc finger with KRAB and SCAN domains 1
96	hsa-miR-3190-3p	4026	LPP	NM_001167671	LIM domain containing preferred translocation partner in lipoma
79	hsa-miR-3194-5p	51421	AMOTL2	NM_001278683	angiomotin like 2
86	hsa-miR-32-3p	800	CALD1	NM_004342	caldesmon 1
66	hsa-miR-32-3p	860	RUNX2	NM_001015051	runt related transcription factor 2
76	hsa-miR-32-5p	4026	LPP	NM_001167671	LIM domain containing preferred translocation partner in lipoma
62	hsa-miR-32-5p	642273	FAM110C	NM_001077710	family with sequence similarity 110 member C
82	hsa-miR-3200-5p	1490	CCN2	NM_001901	cellular communication network factor 2
84	hsa-miR-320b	2568	GABRP	NM_001291985	gamma-aminobutyric acid type A receptor pi subunit
79	hsa-miR-320b	860	RUNX2	NM_001015051	runt related transcription factor 2
84	hsa-miR-320c	2568	GABRP	NM_001291985	gamma-aminobutyric acid type A receptor pi subunit
79	hsa-miR-320c	860	RUNX2	NM_001015051	runt related transcription factor 2
84	hsa-miR-320d	2568	GABRP	NM_001291985	gamma-aminobutyric acid type A receptor pi subunit
79	hsa-miR-320d	860	RUNX2	NM_001015051	runt related transcription factor 2
79	hsa-miR-320e	9638	FEZ1	NM_005103	fasciculation and elongation protein zeta 1
89	hsa-miR-323b-3p	3491	CCN1	NM_001554	cellular communication network factor 1
61	hsa-miR-323b-3p	3280	HES1	NM_005524	hes family bHLH transcription factor 1
71	hsa-miR-324-3p	93649	MYOCD	NM_001146312	myocardin
71	hsa-miR-324-5p	9638	FEZ1	NM_005103	fasciculation and elongation protein zeta 1
79	hsa-miR-326	5079	PAX5	NM_001280547	paired box 5
66	hsa-miR-326	4026	LPP	NM_001167671	LIM domain containing preferred translocation partner in lipoma
60	hsa-miR-326	11170	FAM107A	NM_001076778	family with sequence similarity 107 member A
62	hsa-miR-329-3p	130872	AHSA2P	NM_001321304	activator of HSP90 ATPase homolog 2, pseudogene
94	hsa-miR-330-3p	1490	CCN2	NM_001901	cellular communication network factor 2
69	hsa-miR-331-3p	130872	AHSA2P	NM_001321305	activator of HSP90 ATPase homolog 2, pseudogene
66	hsa-miR-335-5p	167826	OLIG3	NM_175747	oligodendrocyte transcription factor 3
88	hsa-miR-338-3p	7057	THBS1	NM_003246	thrombospondin 1
75	hsa-miR-338-3p	3939	LDHA	NM_001165415	lactate dehydrogenase A
61	hsa-miR-338-3p	860	RUNX2	NM_001015051	runt related transcription factor 2
99	hsa-miR-338-5p	1490	CCN2	NM_001901	cellular communication network factor 2
94	hsa-miR-338-5p	9638	FEZ1	NM_022549	fasciculation and elongation protein zeta 1
78	hsa-miR-338-5p	57519	STARD9	NM_020759	StAR related lipid transfer domain containing 9
78	hsa-miR-338-5p	860	RUNX2	NM_001015051	runt related transcription factor 2
73	hsa-miR-338-5p	4026	LPP	NM_001167671	LIM domain containing preferred translocation partner in lipoma
63	hsa-miR-338-5p	93649	MYOCD	NM_001146312	myocardin
85	hsa-miR-33a-5p	3939	LDHA	NM_001135239	lactate dehydrogenase A
85	hsa-miR-33b-5p	3939	LDHA	NM_001135239	lactate dehydrogenase A
62	hsa-miR-342-3p	860	RUNX2	NM_001015051	runt related transcription factor 2
73	hsa-miR-342-5p	8325	FZD8	NM_031866	frizzled class receptor 8
65	hsa-miR-342-5p	11170	FAM107A	NM_001076778	family with sequence similarity 107 member A
72	hsa-miR-34a-3p	4026	LPP	NM_001167671	LIM domain containing preferred translocation partner in lipoma
93	hsa-miR-34a-5p	167826	OLIG3	NM_175747	oligodendrocyte transcription factor 3
86	hsa-miR-34a-5p	3939	LDHA	NM_001165416	lactate dehydrogenase A
82	hsa-miR-34a-5p	5079	PAX5	NM_001280549	paired box 5
81	hsa-miR-34a-5p	11170	FAM107A	NM_001076778	family with sequence similarity 107 member A
61	hsa-miR-34a-5p	93649	MYOCD	NM_001146312	myocardin
81	hsa-miR-34b-3p	9936	CD302	NM_001198764	CD302 molecule
62	hsa-miR-34b-5p	223117	SEMA3D	NM_152754	semaphorin 3D
89	hsa-miR-34c-5p	167826	OLIG3	NM_175747	oligodendrocyte transcription factor 3
83	hsa-miR-34c-5p	3939	LDHA	NM_001165416	lactate dehydrogenase A
79	hsa-miR-34c-5p	5079	PAX5	NM_001280549	paired box 5
76	hsa-miR-34c-5p	11170	FAM107A	NM_001076778	family with sequence similarity 107 member A
61	hsa-miR-34c-5p	93649	MYOCD	NM_001146312	myocardin
93	hsa-miR-361-3p	1490	CCN2	NM_001901	cellular communication network factor 2
69	hsa-miR-361-3p	199731	CADM4	NM_145296	cell adhesion molecule 4
69	hsa-miR-3614-5p	3939	LDHA	NM_001165415	lactate dehydrogenase A
62	hsa-miR-362-3p	130872	AHSA2P	NM_001321304	activator of HSP90 ATPase homolog 2, pseudogene
86	hsa-miR-362-5p	167826	OLIG3	NM_175747	oligodendrocyte transcription factor 3
62	hsa-miR-3622a-5p	860	RUNX2	NM_001015051	runt related transcription factor 2
76	hsa-miR-363-3p	4026	LPP	NM_001167671	LIM domain containing preferred translocation partner in lipoma
75	hsa-miR-365a-5p	3939	LDHA	NM_001135239	lactate dehydrogenase A
75	hsa-miR-365b-5p	3939	LDHA	NM_001135239	lactate dehydrogenase A
71	hsa-miR-3664-3p	7586	ZKSCAN1	NM_001287054	zinc finger with KRAB and SCAN domains 1
61	hsa-miR-3664-3p	130872	AHSA2P	NM_001321304	activator of HSP90 ATPase homolog 2, pseudogene
76	hsa-miR-367-3p	4026	LPP	NM_001167671	LIM domain containing preferred translocation partner in lipoma
95	hsa-miR-369-3p	389549	FEZF1	NM_001024613	FEZ family zinc finger 1
89	hsa-miR-369-3p	3280	HES1	NM_005524	hes family bHLH transcription factor 1
77	hsa-miR-369-3p	223117	SEMA3D	NM_152754	semaphorin 3D
73	hsa-miR-369-3p	3939	LDHA	NM_001135239	lactate dehydrogenase A
73	hsa-miR-370-3p	5079	PAX5	NM_001280549	paired box 5
84	hsa-miR-371a-5p	7586	ZKSCAN1	NM_001287055	zinc finger with KRAB and SCAN domains 1
90	hsa-miR-372-3p	7586	ZKSCAN1	NM_001287054	zinc finger with KRAB and SCAN domains 1
81	hsa-miR-372-3p	860	RUNX2	NM_001015051	runt related transcription factor 2
90	hsa-miR-373-3p	7586	ZKSCAN1	NM_001287054	zinc finger with KRAB and SCAN domains 1
82	hsa-miR-373-3p	860	RUNX2	NM_001015051	runt related transcription factor 2
63	hsa-miR-374a-3p	51301	GCNT4	NM_016591	glucosaminyl (N-acetyl) transferase 4
89	hsa-miR-374a-5p	223117	SEMA3D	NM_152754	semaphorin 3D
84	hsa-miR-374a-5p	130872	AHSA2P	NM_001321304	activator of HSP90 ATPase homolog 2, pseudogene
84	hsa-miR-374a-5p	3280	HES1	NM_005524	hes family bHLH transcription factor 1
65	hsa-miR-374a-5p	4026	LPP	NM_001167671	LIM domain containing preferred translocation partner in lipoma
64	hsa-miR-374a-5p	389549	FEZF1	NM_001024613	FEZ family zinc finger 1
82	hsa-miR-374b-3p	389549	FEZF1	NM_001160264	FEZ family zinc finger 1
81	hsa-miR-374b-3p	130872	AHSA2P	NM_001321305	activator of HSP90 ATPase homolog 2, pseudogene
69	hsa-miR-374b-3p	223117	SEMA3D	NM_152754	semaphorin 3D
64	hsa-miR-374b-3p	28968	SLC6A16	NM_014037	solute carrier family 6 member 16
86	hsa-miR-374b-5p	223117	SEMA3D	NM_152754	semaphorin 3D
81	hsa-miR-374b-5p	130872	AHSA2P	NM_001321304	activator of HSP90 ATPase homolog 2, pseudogene
80	hsa-miR-374b-5p	3280	HES1	NM_005524	hes family bHLH transcription factor 1
64	hsa-miR-374b-5p	389549	FEZF1	NM_001024613	FEZ family zinc finger 1
62	hsa-miR-374b-5p	4026	LPP	NM_001167671	LIM domain containing preferred translocation partner in lipoma
89	hsa-miR-374c-5p	112885	PHF21B	NM_001135862	PHD finger protein 21B
84	hsa-miR-374c-5p	389549	FEZF1	NM_001024613	FEZ family zinc finger 1
73	hsa-miR-376a-3p	130872	AHSA2P	NM_001321304	activator of HSP90 ATPase homolog 2, pseudogene
71	hsa-miR-376a-3p	112885	PHF21B	NM_001135862	PHD finger protein 21B
73	hsa-miR-376b-3p	130872	AHSA2P	NM_001321304	activator of HSP90 ATPase homolog 2, pseudogene
71	hsa-miR-376b-3p	112885	PHF21B	NM_001135862	PHD finger protein 21B
85	hsa-miR-377-3p	119016	AGAP4	NM_001291379	ArfGAP with GTPase domain, ankyrin repeat and PH domain 4
72	hsa-miR-377-3p	223117	SEMA3D	NM_152754	semaphorin 3D
60	hsa-miR-377-3p	389941	C1QL3	NM_001010908	complement C1q like 3
60	hsa-miR-377-3p	93649	MYOCD	NM_001146312	myocardin
69	hsa-miR-379-3p	1490	CCN2	NM_001901	cellular communication network factor 2
68	hsa-miR-379-3p	4026	LPP	NM_001167671	LIM domain containing preferred translocation partner in lipoma
97	hsa-miR-380-3p	4026	LPP	NM_001167671	LIM domain containing preferred translocation partner in lipoma
91	hsa-miR-380-3p	800	CALD1	NM_004342	caldesmon 1
83	hsa-miR-381-3p	3280	HES1	NM_005524	hes family bHLH transcription factor 1
70	hsa-miR-381-3p	4026	LPP	NM_001167671	LIM domain containing preferred translocation partner in lipoma
69	hsa-miR-382-3p	93649	MYOCD	NM_001146312	myocardin
74	hsa-miR-382-5p	9936	CD302	NM_001198764	CD302 molecule
62	hsa-miR-382-5p	51421	AMOTL2	NM_001278685	angiomotin like 2
69	hsa-miR-383-5p	3939	LDHA	NM_001135239	lactate dehydrogenase A
66	hsa-miR-383-5p	800	CALD1	NM_004342	caldesmon 1
66	hsa-miR-3909	51421	AMOTL2	NM_001278685	angiomotin like 2
68	hsa-miR-3913-5p	3939	LDHA	NM_001135239	lactate dehydrogenase A
67	hsa-miR-3913-5p	9936	CD302	NM_014880	CD302 molecule
82	hsa-miR-3928-3p	51421	AMOTL2	NM_001278683	angiomotin like 2
65	hsa-miR-3928-3p	314	AOC2	NM_001158	amine oxidase, copper containing 2
62	hsa-miR-3928-3p	28983	TMPRSS11E	NM_014058	transmembrane serine protease 11E
84	hsa-miR-3942-5p	9936	CD302	NM_001198764	CD302 molecule
83	hsa-miR-3942-5p	860	RUNX2	NM_001015051	runt related transcription factor 2
82	hsa-miR-410-3p	2979	GUCA1B	NM_002098	guanylate cyclase activator 1B
71	hsa-miR-410-3p	3939	LDHA	NM_001165415	lactate dehydrogenase A
65	hsa-miR-410-3p	57519	STARD9	NM_020759	StAR related lipid transfer domain containing 9
68	hsa-miR-411-3p	4026	LPP	NM_001167671	LIM domain containing preferred translocation partner in lipoma
60	hsa-miR-411-3p	1490	CCN2	NM_001901	cellular communication network factor 2
69	hsa-miR-411-5p	4026	LPP	NM_001167671	LIM domain containing preferred translocation partner in lipoma
61	hsa-miR-421	5456	POU3F4	NM_000307	POU class 3 homeobox 4
92	hsa-miR-424-5p	55214	P3H2	NM_001134418	prolyl 3-hydroxylase 2
82	hsa-miR-424-5p	642273	FAM110C	NM_001077710	family with sequence similarity 110 member C
81	hsa-miR-424-5p	389941	C1QL3	NM_001010908	complement C1q like 3
79	hsa-miR-424-5p	223117	SEMA3D	NM_152754	semaphorin 3D
81	hsa-miR-425-5p	199731	CADM4	NM_145296	cell adhesion molecule 4
96	hsa-miR-429	112885	PHF21B	NM_001135862	PHD finger protein 21B
63	hsa-miR-431-5p	11170	FAM107A	NM_001076778	family with sequence similarity 107 member A
85	hsa-miR-432-5p	5155	PDGFB	NM_033016	platelet derived growth factor subunit B
77	hsa-miR-432-5p	5079	PAX5	NM_001280549	paired box 5
70	hsa-miR-432-5p	11170	FAM107A	NM_001076778	family with sequence similarity 107 member A
60	hsa-miR-433-3p	51301	GCNT4	NM_016591	glucosaminyl (N-acetyl) transferase 4
74	hsa-miR-4423-3p	860	RUNX2	NM_001015051	runt related transcription factor 2
65	hsa-miR-4423-3p	10217	CTDSPL	NM_001008392	CTD small phosphatase like
64	hsa-miR-4423-3p	4026	LPP	NM_001167671	LIM domain containing preferred translocation partner in lipoma
89	hsa-miR-4446-3p	10217	CTDSPL	NM_001008392	CTD small phosphatase like
82	hsa-miR-4446-3p	11170	FAM107A	NM_001076778	family with sequence similarity 107 member A
81	hsa-miR-448	860	RUNX2	NM_001015051	runt related transcription factor 2
93	hsa-miR-449a	167826	OLIG3	NM_175747	oligodendrocyte transcription factor 3
86	hsa-miR-449a	3939	LDHA	NM_001165416	lactate dehydrogenase A
82	hsa-miR-449a	5079	PAX5	NM_001280549	paired box 5
81	hsa-miR-449a	11170	FAM107A	NM_001076778	family with sequence similarity 107 member A
61	hsa-miR-449a	93649	MYOCD	NM_001146312	myocardin
89	hsa-miR-449b-5p	167826	OLIG3	NM_175747	oligodendrocyte transcription factor 3
83	hsa-miR-449b-5p	3939	LDHA	NM_001165416	lactate dehydrogenase A
79	hsa-miR-449b-5p	5079	PAX5	NM_001280549	paired box 5
76	hsa-miR-449b-5p	11170	FAM107A	NM_001076778	family with sequence similarity 107 member A
61	hsa-miR-449b-5p	93649	MYOCD	NM_001146312	myocardin
62	hsa-miR-449c-5p	223117	SEMA3D	NM_152754	semaphorin 3D
68	hsa-miR-450a-1-3p	642273	FAM110C	NM_001077710	family with sequence similarity 110 member C
63	hsa-miR-450a-1-3p	11170	FAM107A	NM_001076778	family with sequence similarity 107 member A
61	hsa-miR-450a-1-3p	5155	PDGFB	NM_002608	platelet derived growth factor subunit B
65	hsa-miR-450a-2-3p	389941	C1QL3	NM_001010908	complement C1q like 3
63	hsa-miR-450a-2-3p	11170	FAM107A	NM_001076778	family with sequence similarity 107 member A
91	hsa-miR-450b-5p	57519	STARD9	NM_020759	StAR related lipid transfer domain containing 9
78	hsa-miR-450b-5p	7434	VIPR2	NM_001304522	vasoactive intestinal peptide receptor 2
70	hsa-miR-450b-5p	860	RUNX2	NM_001015051	runt related transcription factor 2
68	hsa-miR-450b-5p	4026	LPP	NM_001167671	LIM domain containing preferred translocation partner in lipoma
60	hsa-miR-450b-5p	7057	THBS1	NM_003246	thrombospondin 1
66	hsa-miR-452-3p	6557	SLC12A1	NM_000338	solute carrier family 12 member 1
87	hsa-miR-4520-3p	93649	MYOCD	NM_001146312	myocardin
77	hsa-miR-4520-3p	51301	GCNT4	NM_016591	glucosaminyl (N-acetyl) transferase 4
62	hsa-miR-4524a-3p	5155	PDGFB	NM_002608	platelet derived growth factor subunit B
60	hsa-miR-4524a-3p	2979	GUCA1B	NM_002098	guanylate cyclase activator 1B
75	hsa-miR-454-3p	860	RUNX2	NM_001015051	runt related transcription factor 2
68	hsa-miR-4662a-5p	800	CALD1	NM_004342	caldesmon 1
62	hsa-miR-4662a-5p	223117	SEMA3D	NM_152754	semaphorin 3D
70	hsa-miR-4667-5p	4026	LPP	NM_001167671	LIM domain containing preferred translocation partner in lipoma
66	hsa-miR-4677-3p	4026	LPP	NM_001167671	LIM domain containing preferred translocation partner in lipoma
81	hsa-miR-4713-5p	93649	MYOCD	NM_001146312	myocardin
77	hsa-miR-4713-5p	7434	VIPR2	NM_001304522	vasoactive intestinal peptide receptor 2
76	hsa-miR-4713-5p	5079	PAX5	NM_001280549	paired box 5
95	hsa-miR-485-3p	860	RUNX2	NM_001015051	runt related transcription factor 2
79	hsa-miR-485-3p	3491	CCN1	NM_001554	cellular communication network factor 1
73	hsa-miR-485-3p	51301	GCNT4	NM_016591	glucosaminyl (N-acetyl) transferase 4
70	hsa-miR-485-3p	199731	CADM4	NM_145296	cell adhesion molecule 4
90	hsa-miR-485-5p	1490	CCN2	NM_001901	cellular communication network factor 2
60	hsa-miR-485-5p	7586	ZKSCAN1	NM_001287055	zinc finger with KRAB and SCAN domains 1
95	hsa-miR-488-3p	5456	POU3F4	NM_000307	POU class 3 homeobox 4
66	hsa-miR-488-3p	4026	LPP	NM_001167671	LIM domain containing preferred translocation partner in lipoma
70	hsa-miR-489-3p	130872	AHSA2P	NM_001321305	activator of HSP90 ATPase homolog 2, pseudogene
75	hsa-miR-493-3p	9638	FEZ1	NM_005103	fasciculation and elongation protein zeta 1
94	hsa-miR-493-5p	800	CALD1	NM_004342	caldesmon 1
79	hsa-miR-493-5p	7057	THBS1	NM_003246	thrombospondin 1
78	hsa-miR-493-5p	1490	CCN2	NM_001901	cellular communication network factor 2
61	hsa-miR-493-5p	28983	TMPRSS11E	NM_014058	transmembrane serine protease 11E
65	hsa-miR-494-3p	4026	LPP	NM_001167671	LIM domain containing preferred translocation partner in lipoma
79	hsa-miR-495-3p	81578	COL21A1	NM_001318751	collagen type XXI alpha 1 chain
73	hsa-miR-495-3p	8325	FZD8	NM_031866	frizzled class receptor 8
92	hsa-miR-497-5p	55214	P3H2	NM_001134418	prolyl 3-hydroxylase 2
82	hsa-miR-497-5p	642273	FAM110C	NM_001077710	family with sequence similarity 110 member C
81	hsa-miR-497-5p	389941	C1QL3	NM_001010908	complement C1q like 3
79	hsa-miR-497-5p	223117	SEMA3D	NM_152754	semaphorin 3D
78	hsa-miR-499a-5p	8325	FZD8	NM_031866	frizzled class receptor 8
73	hsa-miR-500b-3p	2979	GUCA1B	NM_002098	guanylate cyclase activator 1B
86	hsa-miR-500b-5p	167826	OLIG3	NM_175747	oligodendrocyte transcription factor 3
63	hsa-miR-501-3p	3939	LDHA	NM_001165416	lactate dehydrogenase A
80	hsa-miR-5010-5p	2979	GUCA1B	NM_002098	guanylate cyclase activator 1B
74	hsa-miR-5010-5p	5079	PAX5	NM_001280549	paired box 5
63	hsa-miR-502-3p	3939	LDHA	NM_001165416	lactate dehydrogenase A
70	hsa-miR-503-5p	55214	P3H2	NM_001134418	prolyl 3-hydroxylase 2
88	hsa-miR-504-5p	10217	CTDSPL	NM_001008392	CTD small phosphatase like
70	hsa-miR-504-5p	9638	FEZ1	NM_022549	fasciculation and elongation protein zeta 1
93	hsa-miR-505-3p	4670	HNRNPM	NM_005968	heterogeneous nuclear ribonucleoprotein M
80	hsa-miR-505-3p	5456	POU3F4	NM_000307	POU class 3 homeobox 4
77	hsa-miR-505-3p	28983	TMPRSS11E	NM_014058	transmembrane serine protease 11E
68	hsa-miR-505-5p	51421	AMOTL2	NM_001278683	angiomotin like 2
98	hsa-miR-506-3p	4026	LPP	NM_001167671	LIM domain containing preferred translocation partner in lipoma
90	hsa-miR-506-3p	10217	CTDSPL	NM_001008392	CTD small phosphatase like
74	hsa-miR-506-3p	1490	CCN2	NM_001901	cellular communication network factor 2
74	hsa-miR-506-3p	8325	FZD8	NM_031866	frizzled class receptor 8
66	hsa-miR-506-5p	7057	THBS1	NM_003246	thrombospondin 1
64	hsa-miR-508-3p	4026	LPP	NM_001167671	LIM domain containing preferred translocation partner in lipoma
60	hsa-miR-508-5p	4026	LPP	NM_001167671	LIM domain containing preferred translocation partner in lipoma
97	hsa-miR-509-3-5p	800	CALD1	NM_004342	caldesmon 1
69	hsa-miR-509-3-5p	126123	IZUMO2	NM_001321449	IZUMO family member 2
64	hsa-miR-509-3p	93649	MYOCD	NM_153604	myocardin
63	hsa-miR-509-3p	28983	TMPRSS11E	NM_014058	transmembrane serine protease 11E
97	hsa-miR-509-5p	800	CALD1	NM_004342	caldesmon 1
69	hsa-miR-509-5p	126123	IZUMO2	NM_001321449	IZUMO family member 2
81	hsa-miR-511-3p	4026	LPP	NM_001167671	LIM domain containing preferred translocation partner in lipoma
62	hsa-miR-511-3p	860	RUNX2	NM_001015051	runt related transcription factor 2
60	hsa-miR-511-3p	7057	THBS1	NM_003246	thrombospondin 1
71	hsa-miR-512-3p	7586	ZKSCAN1	NM_001287054	zinc finger with KRAB and SCAN domains 1
69	hsa-miR-512-3p	642273	FAM110C	NM_001077710	family with sequence similarity 110 member C
64	hsa-miR-512-3p	860	RUNX2	NM_001015051	runt related transcription factor 2
69	hsa-miR-513a-3p	642273	FAM110C	NM_001077710	family with sequence similarity 110 member C
63	hsa-miR-513a-3p	6557	SLC12A1	NM_000338	solute carrier family 12 member 1
62	hsa-miR-513a-3p	7057	THBS1	NM_003246	thrombospondin 1
88	hsa-miR-513a-5p	800	CALD1	NM_004342	caldesmon 1
84	hsa-miR-513a-5p	130872	AHSA2P	NM_001321305	activator of HSP90 ATPase homolog 2, pseudogene
74	hsa-miR-513a-5p	93649	MYOCD	NM_001146312	myocardin
69	hsa-miR-513c-3p	642273	FAM110C	NM_001077710	family with sequence similarity 110 member C
63	hsa-miR-513c-3p	6557	SLC12A1	NM_000338	solute carrier family 12 member 1
62	hsa-miR-513c-3p	7057	THBS1	NM_003246	thrombospondin 1
76	hsa-miR-513c-5p	10217	CTDSPL	NM_005808	CTD small phosphatase like
67	hsa-miR-513c-5p	167826	OLIG3	NM_175747	oligodendrocyte transcription factor 3
76	hsa-miR-514b-5p	10217	CTDSPL	NM_005808	CTD small phosphatase like
67	hsa-miR-514b-5p	167826	OLIG3	NM_175747	oligodendrocyte transcription factor 3
92	hsa-miR-515-5p	5079	PAX5	NM_001280549	paired box 5
84	hsa-miR-515-5p	3491	CCN1	NM_001554	cellular communication network factor 1
83	hsa-miR-515-5p	28983	TMPRSS11E	NM_014058	transmembrane serine protease 11E
92	hsa-miR-516b-5p	11170	FAM107A	NM_001076778	family with sequence similarity 107 member A
83	hsa-miR-519a-3p	93649	MYOCD	NM_001146312	myocardin
65	hsa-miR-519a-3p	800	CALD1	NM_004342	caldesmon 1
83	hsa-miR-519b-3p	93649	MYOCD	NM_001146312	myocardin
65	hsa-miR-519b-3p	800	CALD1	NM_004342	caldesmon 1
77	hsa-miR-519c-5p	4026	LPP	NM_001167671	LIM domain containing preferred translocation partner in lipoma
64	hsa-miR-519c-5p	10217	CTDSPL	NM_001008392	CTD small phosphatase like
63	hsa-miR-519c-5p	28983	TMPRSS11E	NM_014058	transmembrane serine protease 11E
90	hsa-miR-519d-3p	800	CALD1	NM_004342	caldesmon 1
90	hsa-miR-520c-3p	7586	ZKSCAN1	NM_001287054	zinc finger with KRAB and SCAN domains 1
81	hsa-miR-520c-3p	860	RUNX2	NM_001015051	runt related transcription factor 2
81	hsa-miR-520g-3p	4670	HNRNPM	NM_001297418	heterogeneous nuclear ribonucleoprotein M
75	hsa-miR-520g-3p	860	RUNX2	NM_001015051	runt related transcription factor 2
81	hsa-miR-520h	4670	HNRNPM	NM_001297418	heterogeneous nuclear ribonucleoprotein M
75	hsa-miR-520h	860	RUNX2	NM_001015051	runt related transcription factor 2
77	hsa-miR-522-5p	4026	LPP	NM_001167671	LIM domain containing preferred translocation partner in lipoma
64	hsa-miR-522-5p	10217	CTDSPL	NM_001008392	CTD small phosphatase like
63	hsa-miR-522-5p	28983	TMPRSS11E	NM_014058	transmembrane serine protease 11E
80	hsa-miR-532-3p	5079	PAX5	NM_001280549	paired box 5
62	hsa-miR-532-3p	4026	LPP	NM_001167671	LIM domain containing preferred translocation partner in lipoma
90	hsa-miR-532-5p	130872	AHSA2P	NM_001321304	activator of HSP90 ATPase homolog 2, pseudogene
77	hsa-miR-532-5p	642273	FAM110C	NM_001077710	family with sequence similarity 110 member C
64	hsa-miR-532-5p	7586	ZKSCAN1	NM_001287055	zinc finger with KRAB and SCAN domains 1
95	hsa-miR-539-3p	860	RUNX2	NM_001015051	runt related transcription factor 2
79	hsa-miR-539-3p	3491	CCN1	NM_001554	cellular communication network factor 1
73	hsa-miR-539-3p	51301	GCNT4	NM_016591	glucosaminyl (N-acetyl) transferase 4
70	hsa-miR-539-3p	199731	CADM4	NM_145296	cell adhesion molecule 4
83	hsa-miR-541-5p	4026	LPP	NM_001167671	LIM domain containing preferred translocation partner in lipoma
73	hsa-miR-541-5p	7586	ZKSCAN1	NM_001287055	zinc finger with KRAB and SCAN domains 1
82	hsa-miR-542-3p	4026	LPP	NM_001167671	LIM domain containing preferred translocation partner in lipoma
95	hsa-miR-543	10217	CTDSPL	NM_001008392	CTD small phosphatase like
84	hsa-miR-543	9936	CD302	NM_014880	CD302 molecule
81	hsa-miR-543	4026	LPP	NM_001167671	LIM domain containing preferred translocation partner in lipoma
67	hsa-miR-543	3491	CCN1	NM_001554	cellular communication network factor 1
63	hsa-miR-543	1490	CCN2	NM_001901	cellular communication network factor 2
73	hsa-miR-544a	79192	IRX1	NM_024337	iroquois homeobox 1
84	hsa-miR-545-3p	642273	FAM110C	NM_001077710	family with sequence similarity 110 member C
74	hsa-miR-545-3p	4026	LPP	NM_001167671	LIM domain containing preferred translocation partner in lipoma
66	hsa-miR-545-3p	51421	AMOTL2	NM_001278683	angiomotin like 2
60	hsa-miR-545-3p	5155	PDGFB	NM_002608	platelet derived growth factor subunit B
72	hsa-miR-545-5p	223117	SEMA3D	NM_152754	semaphorin 3D
86	hsa-miR-548a-3p	4026	LPP	NM_001167671	LIM domain containing preferred translocation partner in lipoma
77	hsa-miR-548a-3p	7057	THBS1	NM_003246	thrombospondin 1
85	hsa-miR-548am-5p	4026	LPP	NM_001167671	LIM domain containing preferred translocation partner in lipoma
82	hsa-miR-548am-5p	5079	PAX5	NM_001280549	paired box 5
82	hsa-miR-548am-5p	130872	AHSA2P	NM_001321304	activator of HSP90 ATPase homolog 2, pseudogene
75	hsa-miR-548am-5p	79192	IRX1	NM_024337	iroquois homeobox 1
66	hsa-miR-548am-5p	11170	FAM107A	NM_001076778	family with sequence similarity 107 member A
64	hsa-miR-548am-5p	6557	SLC12A1	NM_001184832	solute carrier family 12 member 1
85	hsa-miR-548an	4026	LPP	NM_001167671	LIM domain containing preferred translocation partner in lipoma
82	hsa-miR-548an	5079	PAX5	NM_001280547	paired box 5
74	hsa-miR-548an	223117	SEMA3D	NM_152754	semaphorin 3D
78	hsa-miR-548b-3p	223117	SEMA3D	NM_152754	semaphorin 3D
85	hsa-miR-548b-5p	4026	LPP	NM_001167671	LIM domain containing preferred translocation partner in lipoma
82	hsa-miR-548b-5p	5079	PAX5	NM_001280549	paired box 5
82	hsa-miR-548b-5p	130872	AHSA2P	NM_001321304	activator of HSP90 ATPase homolog 2, pseudogene
75	hsa-miR-548b-5p	79192	IRX1	NM_024337	iroquois homeobox 1
66	hsa-miR-548b-5p	11170	FAM107A	NM_001076778	family with sequence similarity 107 member A
64	hsa-miR-548b-5p	6557	SLC12A1	NM_001184832	solute carrier family 12 member 1
85	hsa-miR-548c-5p	4026	LPP	NM_001167671	LIM domain containing preferred translocation partner in lipoma
82	hsa-miR-548c-5p	130872	AHSA2P	NM_001321304	activator of HSP90 ATPase homolog 2, pseudogene
82	hsa-miR-548c-5p	5079	PAX5	NM_001280549	paired box 5
75	hsa-miR-548c-5p	79192	IRX1	NM_024337	iroquois homeobox 1
66	hsa-miR-548c-5p	11170	FAM107A	NM_001076778	family with sequence similarity 107 member A
64	hsa-miR-548c-5p	6557	SLC12A1	NM_001184832	solute carrier family 12 member 1
85	hsa-miR-548d-5p	4026	LPP	NM_001167671	LIM domain containing preferred translocation partner in lipoma
82	hsa-miR-548d-5p	5079	PAX5	NM_001280549	paired box 5
82	hsa-miR-548d-5p	130872	AHSA2P	NM_001321304	activator of HSP90 ATPase homolog 2, pseudogene
75	hsa-miR-548d-5p	79192	IRX1	NM_024337	iroquois homeobox 1
66	hsa-miR-548d-5p	11170	FAM107A	NM_001076778	family with sequence similarity 107 member A
64	hsa-miR-548d-5p	6557	SLC12A1	NM_001184832	solute carrier family 12 member 1
86	hsa-miR-548e-3p	4026	LPP	NM_001167671	LIM domain containing preferred translocation partner in lipoma
71	hsa-miR-548e-3p	7057	THBS1	NM_003246	thrombospondin 1
86	hsa-miR-548f-3p	4026	LPP	NM_001167671	LIM domain containing preferred translocation partner in lipoma
77	hsa-miR-548f-3p	7057	THBS1	NM_003246	thrombospondin 1
85	hsa-miR-548h-5p	4026	LPP	NM_001167671	LIM domain containing preferred translocation partner in lipoma
82	hsa-miR-548h-5p	5079	PAX5	NM_001280549	paired box 5
82	hsa-miR-548h-5p	130872	AHSA2P	NM_001321304	activator of HSP90 ATPase homolog 2, pseudogene
75	hsa-miR-548h-5p	79192	IRX1	NM_024337	iroquois homeobox 1
66	hsa-miR-548h-5p	11170	FAM107A	NM_001076778	family with sequence similarity 107 member A
64	hsa-miR-548h-5p	6557	SLC12A1	NM_001184832	solute carrier family 12 member 1
85	hsa-miR-548j-5p	4026	LPP	NM_001167671	LIM domain containing preferred translocation partner in lipoma
82	hsa-miR-548j-5p	130872	AHSA2P	NM_001321304	activator of HSP90 ATPase homolog 2, pseudogene
82	hsa-miR-548j-5p	5079	PAX5	NM_001280549	paired box 5
75	hsa-miR-548j-5p	79192	IRX1	NM_024337	iroquois homeobox 1
66	hsa-miR-548j-5p	11170	FAM107A	NM_001076778	family with sequence similarity 107 member A
64	hsa-miR-548j-5p	6557	SLC12A1	NM_001184832	solute carrier family 12 member 1
87	hsa-miR-548k	860	RUNX2	NM_001015051	runt related transcription factor 2
67	hsa-miR-548k	57519	STARD9	NM_020759	StAR related lipid transfer domain containing 9
83	hsa-miR-548l	223117	SEMA3D	NM_152754	semaphorin 3D
70	hsa-miR-548l	4026	LPP	NM_001167671	LIM domain containing preferred translocation partner in lipoma
67	hsa-miR-548l	57519	STARD9	NM_020759	StAR related lipid transfer domain containing 9
93	hsa-miR-548o-3p	4026	LPP	NM_001167671	LIM domain containing preferred translocation partner in lipoma
79	hsa-miR-548o-3p	81578	COL21A1	NM_001318751	collagen type XXI alpha 1 chain
85	hsa-miR-548o-5p	4026	LPP	NM_001167671	LIM domain containing preferred translocation partner in lipoma
82	hsa-miR-548o-5p	5079	PAX5	NM_001280549	paired box 5
82	hsa-miR-548o-5p	130872	AHSA2P	NM_001321304	activator of HSP90 ATPase homolog 2, pseudogene
75	hsa-miR-548o-5p	79192	IRX1	NM_024337	iroquois homeobox 1
66	hsa-miR-548o-5p	11170	FAM107A	NM_001076778	family with sequence similarity 107 member A
64	hsa-miR-548o-5p	6557	SLC12A1	NM_001184832	solute carrier family 12 member 1
87	hsa-miR-548t-3p	860	RUNX2	NM_001015051	runt related transcription factor 2
69	hsa-miR-548t-3p	7586	ZKSCAN1	NM_001287055	zinc finger with KRAB and SCAN domains 1
62	hsa-miR-548t-3p	5079	PAX5	NM_001280549	paired box 5
73	hsa-miR-548t-5p	4026	LPP	NM_001167671	LIM domain containing preferred translocation partner in lipoma
61	hsa-miR-556-5p	93649	MYOCD	NM_001146312	myocardin
68	hsa-miR-5571-3p	57519	STARD9	NM_020759	StAR related lipid transfer domain containing 9
70	hsa-miR-5571-5p	93649	MYOCD	NM_001146312	myocardin
68	hsa-miR-5571-5p	4026	LPP	NM_001167671	LIM domain containing preferred translocation partner in lipoma
65	hsa-miR-561-5p	81578	COL21A1	NM_001318751	collagen type XXI alpha 1 chain
93	hsa-miR-568	28983	TMPRSS11E	NM_014058	transmembrane serine protease 11E
62	hsa-miR-568	8325	FZD8	NM_031866	frizzled class receptor 8
79	hsa-miR-573	28983	TMPRSS11E	NM_014058	transmembrane serine protease 11E
68	hsa-miR-573	93649	MYOCD	NM_001146312	myocardin
76	hsa-miR-576-3p	1490	CCN2	NM_001901	cellular communication network factor 2
67	hsa-miR-576-3p	389941	C1QL3	NM_001010908	complement C1q like 3
91	hsa-miR-576-5p	4026	LPP	NM_001167671	LIM domain containing preferred translocation partner in lipoma
69	hsa-miR-576-5p	800	CALD1	NM_004342	caldesmon 1
89	hsa-miR-580-3p	6557	SLC12A1	NM_001184832	solute carrier family 12 member 1
80	hsa-miR-582-3p	130872	AHSA2P	NM_001321305	activator of HSP90 ATPase homolog 2, pseudogene
86	hsa-miR-582-5p	5016	OVGP1	NM_002557	oviductal glycoprotein 1
73	hsa-miR-582-5p	860	RUNX2	NM_001015051	runt related transcription factor 2
85	hsa-miR-584-5p	860	RUNX2	NM_001015051	runt related transcription factor 2
60	hsa-miR-589-5p	642273	FAM110C	NM_001077710	family with sequence similarity 110 member C
92	hsa-miR-597-3p	223117	SEMA3D	NM_152754	semaphorin 3D
85	hsa-miR-597-3p	10217	CTDSPL	NM_001008392	CTD small phosphatase like
79	hsa-miR-597-3p	55214	P3H2	NM_018192	prolyl 3-hydroxylase 2
98	hsa-miR-605-3p	860	RUNX2	NM_001015051	runt related transcription factor 2
76	hsa-miR-605-3p	223117	SEMA3D	NM_152754	semaphorin 3D
65	hsa-miR-605-3p	4026	LPP	NM_001167671	LIM domain containing preferred translocation partner in lipoma
94	hsa-miR-608	8325	FZD8	NM_031866	frizzled class receptor 8
92	hsa-miR-608	11170	FAM107A	NM_001076778	family with sequence similarity 107 member A
85	hsa-miR-608	5079	PAX5	NM_001280549	paired box 5
65	hsa-miR-616-3p	860	RUNX2	NM_001015051	runt related transcription factor 2
65	hsa-miR-616-3p	9936	CD302	NM_001198764	CD302 molecule
87	hsa-miR-619-5p	800	CALD1	NM_004342	caldesmon 1
62	hsa-miR-619-5p	10217	CTDSPL	NM_001008392	CTD small phosphatase like
74	hsa-miR-622	7586	ZKSCAN1	NM_001287055	zinc finger with KRAB and SCAN domains 1
70	hsa-miR-622	7057	THBS1	NM_003246	thrombospondin 1
83	hsa-miR-625-5p	2568	GABRP	NM_014211	gamma-aminobutyric acid type A receptor pi subunit
81	hsa-miR-625-5p	223117	SEMA3D	NM_152754	semaphorin 3D
64	hsa-miR-625-5p	5079	PAX5	NM_001280549	paired box 5
96	hsa-miR-627-3p	223117	SEMA3D	NM_152754	semaphorin 3D
88	hsa-miR-627-3p	4026	LPP	NM_001167671	LIM domain containing preferred translocation partner in lipoma
75	hsa-miR-627-3p	2568	GABRP	NM_001291985	gamma-aminobutyric acid type A receptor pi subunit
62	hsa-miR-627-3p	7057	THBS1	NM_003246	thrombospondin 1
66	hsa-miR-628-5p	4026	LPP	NM_001167671	LIM domain containing preferred translocation partner in lipoma
97	hsa-miR-629-3p	93649	MYOCD	NM_001146312	myocardin
81	hsa-miR-629-3p	112885	PHF21B	NM_001135862	PHD finger protein 21B
79	hsa-miR-629-5p	800	CALD1	NM_004342	caldesmon 1
95	hsa-miR-636	860	RUNX2	NM_001015051	runt related transcription factor 2
65	hsa-miR-637	5079	PAX5	NM_001280549	paired box 5
72	hsa-miR-642a-5p	7586	ZKSCAN1	NM_001287055	zinc finger with KRAB and SCAN domains 1
60	hsa-miR-642a-5p	93649	MYOCD	NM_001146312	myocardin
68	hsa-miR-6503-5p	10217	CTDSPL	NM_001008392	CTD small phosphatase like
83	hsa-miR-651-5p	4026	LPP	NM_001167671	LIM domain containing preferred translocation partner in lipoma
78	hsa-miR-6511a-5p	4026	LPP	NM_001167671	LIM domain containing preferred translocation partner in lipoma
77	hsa-miR-6511a-5p	5155	PDGFB	NM_002608	platelet derived growth factor subunit B
75	hsa-miR-652-5p	130872	AHSA2P	NM_001321304	activator of HSP90 ATPase homolog 2, pseudogene
74	hsa-miR-652-5p	112885	PHF21B	NM_001284296	PHD finger protein 21B
90	hsa-miR-653-3p	130872	AHSA2P	NM_001321304	activator of HSP90 ATPase homolog 2, pseudogene
70	hsa-miR-653-3p	4026	LPP	NM_001167671	LIM domain containing preferred translocation partner in lipoma
66	hsa-miR-653-3p	11170	FAM107A	NM_001076778	family with sequence similarity 107 member A
64	hsa-miR-653-3p	3491	CCN1	NM_001554	cellular communication network factor 1
61	hsa-miR-654-3p	314	AOC2	NM_001158	amine oxidase, copper containing 2
91	hsa-miR-654-5p	93649	MYOCD	NM_001146312	myocardin
89	hsa-miR-655-3p	112885	PHF21B	NM_001135862	PHD finger protein 21B
84	hsa-miR-655-3p	389549	FEZF1	NM_001024613	FEZ family zinc finger 1
99	hsa-miR-656-3p	4026	LPP	NM_001167671	LIM domain containing preferred translocation partner in lipoma
97	hsa-miR-656-3p	199731	CADM4	NM_145296	cell adhesion molecule 4
80	hsa-miR-656-3p	23117	NPIPB3	NM_130464	nuclear pore complex interacting protein family member B3
61	hsa-miR-656-3p	51421	AMOTL2	NM_001278683	angiomotin like 2
77	hsa-miR-661	5079	PAX5	NM_001280549	paired box 5
92	hsa-miR-664b-3p	50861	STMN3	NM_015894	stathmin 3
82	hsa-miR-664b-3p	167826	OLIG3	NM_175747	oligodendrocyte transcription factor 3
80	hsa-miR-664b-3p	130872	AHSA2P	NM_001321304	activator of HSP90 ATPase homolog 2, pseudogene
70	hsa-miR-664b-3p	5155	PDGFB	NM_002608	platelet derived growth factor subunit B
70	hsa-miR-664b-3p	306	ANXA3	NM_005139	annexin A3
63	hsa-miR-664b-3p	79192	IRX1	NM_024337	iroquois homeobox 1
61	hsa-miR-664b-3p	223117	SEMA3D	NM_152754	semaphorin 3D
66	hsa-miR-668-3p	1490	CCN2	NM_001901	cellular communication network factor 2
80	hsa-miR-671-5p	7057	THBS1	NM_003246	thrombospondin 1
69	hsa-miR-671-5p	28968	SLC6A16	NM_014037	solute carrier family 6 member 16
64	hsa-miR-671-5p	4026	LPP	NM_001167671	LIM domain containing preferred translocation partner in lipoma
63	hsa-miR-7-5p	4026	LPP	NM_001167671	LIM domain containing preferred translocation partner in lipoma
86	hsa-miR-708-3p	4026	LPP	NM_001167671	LIM domain containing preferred translocation partner in lipoma
88	hsa-miR-708-5p	11170	FAM107A	NM_001076778	family with sequence similarity 107 member A
87	hsa-miR-760	4026	LPP	NM_001167671	LIM domain containing preferred translocation partner in lipoma
64	hsa-miR-760	55214	P3H2	NM_001134418	prolyl 3-hydroxylase 2
66	hsa-miR-761	4026	LPP	NM_001167671	LIM domain containing preferred translocation partner in lipoma
63	hsa-miR-761	126123	IZUMO2	NM_001321449	IZUMO family member 2
61	hsa-miR-761	223117	SEMA3D	NM_152754	semaphorin 3D
75	hsa-miR-766-5p	5079	PAX5	NM_001280547	paired box 5
69	hsa-miR-766-5p	4026	LPP	NM_001167671	LIM domain containing preferred translocation partner in lipoma
68	hsa-miR-766-5p	7057	THBS1	NM_003246	thrombospondin 1
62	hsa-miR-766-5p	8325	FZD8	NM_031866	frizzled class receptor 8
74	hsa-miR-767-5p	4026	LPP	NM_001167671	LIM domain containing preferred translocation partner in lipoma
63	hsa-miR-767-5p	5155	PDGFB	NM_002608	platelet derived growth factor subunit B
66	hsa-miR-873-3p	9936	CD302	NM_001198764	CD302 molecule
60	hsa-miR-873-3p	93649	MYOCD	NM_001146312	myocardin
85	hsa-miR-873-5p	4670	HNRNPM	NM_031203	heterogeneous nuclear ribonucleoprotein M
72	hsa-miR-873-5p	167826	OLIG3	NM_175747	oligodendrocyte transcription factor 3
61	hsa-miR-873-5p	10217	CTDSPL	NM_005808	CTD small phosphatase like
86	hsa-miR-874-5p	56033	BARX1	NM_021570	BARX homeobox 1
94	hsa-miR-876-3p	199731	CADM4	NM_145296	cell adhesion molecule 4
82	hsa-miR-876-3p	4026	LPP	NM_001167671	LIM domain containing preferred translocation partner in lipoma
92	hsa-miR-876-5p	4026	LPP	NM_001167671	LIM domain containing preferred translocation partner in lipoma
61	hsa-miR-877-5p	9936	CD302	NM_001198764	CD302 molecule
86	hsa-miR-889-3p	223117	SEMA3D	NM_152754	semaphorin 3D
72	hsa-miR-889-3p	860	RUNX2	NM_001015051	runt related transcription factor 2
75	hsa-miR-9-3p	9936	CD302	NM_001198764	CD302 molecule
60	hsa-miR-9-3p	2568	GABRP	NM_001291985	gamma-aminobutyric acid type A receptor pi subunit
99	hsa-miR-9-5p	93649	MYOCD	NM_001146312	myocardin
94	hsa-miR-9-5p	7586	ZKSCAN1	NM_001287054	zinc finger with KRAB and SCAN domains 1
80	hsa-miR-9-5p	51421	AMOTL2	NM_001278683	angiomotin like 2
76	hsa-miR-9-5p	8325	FZD8	NM_031866	frizzled class receptor 8
74	hsa-miR-9-5p	3280	HES1	NM_005524	hes family bHLH transcription factor 1
72	hsa-miR-9-5p	5079	PAX5	NM_001280547	paired box 5
70	hsa-miR-9-5p	64211	LHX5	NM_022363	LIM homeobox 5
76	hsa-miR-92a-3p	4026	LPP	NM_001167671	LIM domain containing preferred translocation partner in lipoma
62	hsa-miR-92a-3p	642273	FAM110C	NM_001077710	family with sequence similarity 110 member C
76	hsa-miR-92b-3p	4026	LPP	NM_001167671	LIM domain containing preferred translocation partner in lipoma
62	hsa-miR-92b-3p	642273	FAM110C	NM_001077710	family with sequence similarity 110 member C
90	hsa-miR-93-5p	800	CALD1	NM_004342	caldesmon 1
78	hsa-miR-939-3p	93649	MYOCD	NM_001146312	myocardin
65	hsa-miR-939-3p	51421	AMOTL2	NM_001278685	angiomotin like 2
64	hsa-miR-939-3p	5079	PAX5	NM_001280549	paired box 5
96	hsa-miR-942-5p	4026	LPP	NM_001167671	LIM domain containing preferred translocation partner in lipoma
90	hsa-miR-96-5p	4026	LPP	NM_001167671	LIM domain containing preferred translocation partner in lipoma
78	hsa-miR-96-5p	51421	AMOTL2	NM_001278683	angiomotin like 2
75	hsa-miR-96-5p	93649	MYOCD	NM_001146312	myocardin
66	hsa-miR-96-5p	5079	PAX5	NM_001280547	paired box 5
60	hsa-miR-96-5p	112885	PHF21B	NM_001135862	PHD finger protein 21B
87	hsa-miR-98-5p	51301	GCNT4	NM_016591	glucosaminyl (N-acetyl) transferase 4
84	hsa-miR-98-5p	57519	STARD9	NM_020759	StAR related lipid transfer domain containing 9
71	hsa-miR-98-5p	7057	THBS1	NM_003246	thrombospondin 1
71	hsa-miR-98-5p	5155	PDGFB	NM_002608	platelet derived growth factor subunit B
86	hsa-miR-99a-5p	8325	FZD8	NM_031866	frizzled class receptor 8
83	hsa-miR-99a-5p	10217	CTDSPL	NM_001008392	CTD small phosphatase like
86	hsa-miR-99b-5p	8325	FZD8	NM_031866	frizzled class receptor 8
83	hsa-miR-99b-5p	10217	CTDSPL	NM_001008392	CTD small phosphatase like
