# Supplementary material for: Dissecting genotype-specific effects of disease-associated genetic variants
Source: iScience. 2026 Jun 1;29(6):116143. doi: 10.1016/j.isci.2026.116143 (PMC13253082; doi:10.1016/j.isci.2026.116143)
Supplement: Table S8. Differentially methylated regions in rs11610045 target genes [file mmc9.xlsx]

## Sheet: Supplementary table 8
annotation_chr	annotation_start	annotation_end	gene	chr	meanMethy1_WTNF	meanMethy2_rs11610045	meanMethy2_RVS	rs11610045_vs_WTNF_Difference	rs11610045_RVS_vs_WTNF_Difference	strand	annotation
chr7	20775978	20777038	ABCB5	chr7	0.298675	0.0500557	0.0529819	-0.248619	-0.245697	+	exon
chr1	236731233	236737214	ACTN2	chr1	0.539616	0.860011	0.857261	0.320394	0.317643	+	exon
chr1	236734433	236737214	ACTN2	chr1	0.539616	0.860011	0.857261	0.320394	0.317643	+	exon
chr1	236735635	236737202	ACTN2	chr1	0.539616	0.860011	0.857261	0.320394	0.317643	+	exon
chr1	236735635	236737214	ACTN2	chr1	0.539616	0.860011	0.857261	0.320394	0.317643	+	exon
chr1	236737122	236737180	ACTN2	chr1	0.539616	0.860011	0.857261	0.320394	0.317643	+	exon
chr1	236737122	236737214	ACTN2	chr1	0.539616	0.860011	0.857261	0.320394	0.317643	+	exon
chr12	51906908	51906993	ACVRL1	chr12	0.34415	0.0646672	0.0742803	-0.279483	-0.269878	+	exon
chr16	57639295	57639670	ADGRG1	chr16	0.589024	0.290842	0.278535	-0.298182	-0.310491	+	exon
chr16	57639412	57639670	ADGRG1	chr16	0.589024	0.290842	0.278535	-0.298182	-0.310491	+	exon
chr16	57639413	57639670	ADGRG1	chr16	0.589024	0.290842	0.278535	-0.298182	-0.310491	+	exon
chr16	57639425	57639670	ADGRG1	chr16	0.589024	0.290842	0.278535	-0.298182	-0.310491	+	exon
chr16	57639442	57639670	ADGRG1	chr16	0.589024	0.290842	0.278535	-0.298182	-0.310491	+	exon
chr16	57639460	57639670	ADGRG1	chr16	0.589024	0.290842	0.278535	-0.298182	-0.310491	+	exon
chr16	57639471	57639670	ADGRG1	chr16	0.589024	0.290842	0.278535	-0.298182	-0.310491	+	exon
chr16	57639479	57639670	ADGRG1	chr16	0.589024	0.290842	0.278535	-0.298182	-0.310491	+	exon
chr16	57639480	57639670	ADGRG1	chr16	0.589024	0.290842	0.278535	-0.298182	-0.310491	+	exon
chr16	57639518	57639670	ADGRG1	chr16	0.589024	0.290842	0.278535	-0.298182	-0.310491	+	exon
chr16	57639523	57639670	ADGRG1	chr16	0.589024	0.290842	0.278535	-0.298182	-0.310491	+	exon
chr8	26864087	26864976	ADRA1A	chr8	0.453649	0.0723204	0.0585647	-0.381329	-0.395086	-	exon
chr8	26864087	26865169	ADRA1A	chr8	0.453649	0.0723204	0.0585647	-0.381329	-0.395086	-	exon
chr8	26864087	26865405	ADRA1A	chr8	0.453649	0.0723204	0.0585647	-0.381329	-0.395086	-	exon
chr8	26864087	26865655	ADRA1A	chr8	0.453649	0.0723204	0.0585647	-0.381329	-0.395086	-	exon
chr8	37964974	37966597	ADRB3	chr8	0.230899	0.0570027	0.0573859	-0.173896	-0.173517	-	exon
chr8	37965265	37966599	ADRB3	chr8	0.230899	0.0570027	0.0573859	-0.173896	-0.173517	-	exon
chr4	177444979	177445443	AGA-DT	chr4	0.320148	0.793949	0.799748	0.473801	0.479596	+	exon
chr12	95956641	95956962	AMDHD1	chr12	0.484741	0.863458	0.857471	0.378716	0.372723	+	exon
chr12	95956685	95956696	AMDHD1	chr12	0.484741	0.863458	0.857471	0.378716	0.372723	+	exon
chr12	95956685	95956962	AMDHD1	chr12	0.484741	0.863458	0.857471	0.378716	0.372723	+	exon
chr9	127122315	127122634	ANGPTL2	chr9	0.576584	0.185247	0.165797	-0.391336	-0.41079	-	exon
chr9	127122315	127122635	ANGPTL2	chr9	0.576584	0.185247	0.165797	-0.391336	-0.41079	-	exon
chr15	89814114	89814294	ANPEP	chr15	0.507082	0.100055	0.0969781	-0.407027	-0.410106	-	exon
chr5	43028024	43029127	ANXA2R-OT1	chr5	0.844925	0.572597	0.500789	-0.272328	-0.344135	-	exon
chr5	78012372	78015548	AP3B1	chr5	0.539379	0.891702	0.852568	0.352323	0.31319	-	exon
chr12	49955399	49955423	AQP2	chr12	0.471706	0.23267	0.131489	-0.239037	-0.340224	+	exon
chr12	49955399	49958878	AQP2	chr12	0.471706	0.23267	0.131489	-0.239037	-0.340224	+	exon
chr13	112881813	112887168	ATP11A	chr13	0.56797	0.235583	0.208726	-0.332387	-0.359247	+	exon
chr13	112881816	112887168	ATP11A	chr13	0.56797	0.235583	0.208726	-0.332387	-0.359247	+	exon
chr13	112881876	112886113	ATP11A	chr13	0.56797	0.235583	0.208726	-0.332387	-0.359247	+	exon
chr13	112881876	112887168	ATP11A	chr13	0.56797	0.235583	0.208726	-0.332387	-0.359247	+	exon
chr11	27219687	27219932	BBOX1-AS1	chr11	0.306577	0.569541	0.650903	0.262964	0.344324	-	exon
chr11	27219687	27220086	BBOX1-AS1	chr11	0.306577	0.569541	0.650903	0.262964	0.344324	-	exon
chr11	27219687	27220102	BBOX1-AS1	chr11	0.306577	0.569541	0.650903	0.262964	0.344324	-	exon
chr11	27220047	27220113	BBOX1-AS1	chr11	0.306577	0.569541	0.650903	0.262964	0.344324	-	exon
chr14	96204679	96204959	BDKRB2	chr14	0.53514	0.193615	0.17748	-0.341525	-0.35766	+	exon
chr14	96204839	96204959	BDKRB2	chr14	0.53514	0.193615	0.17748	-0.341525	-0.35766	+	exon
chr4	6007996	6008532	C4orf50	chr4	0.47933	0.135645	0.146492	-0.343685	-0.332841	-	exon
chr4	5956702	5959626	C4orf50	chr4	0.22058	0.633675	0.603799	0.413095	0.383213	-	exon
chr12	1797418	1797524	CACNA2D4	chr12	0.399186	0.0443192	0.0479167	-0.354867	-0.351275	-	exon
chr12	1797418	1797535	CACNA2D4	chr12	0.399186	0.0443192	0.0479167	-0.354867	-0.351275	-	exon
chr12	1797418	1797557	CACNA2D4	chr12	0.399186	0.0443192	0.0479167	-0.354867	-0.351275	-	exon
chr12	1797418	1797660	CACNA2D4	chr12	0.399186	0.0443192	0.0479167	-0.354867	-0.351275	-	exon
chr10	103451879	103452036	CALHM2	chr10	0.454331	0.0966545	0.0871769	-0.357677	-0.367154	-	exon
chr10	103452156	103452287	CALHM2	chr10	0.454331	0.0966545	0.0871769	-0.357677	-0.367154	-	exon
chr10	103452156	103452336	CALHM2	chr10	0.454331	0.0966545	0.0871769	-0.357677	-0.367154	-	exon
chr10	103452156	103452370	CALHM2	chr10	0.454331	0.0966545	0.0871769	-0.357677	-0.367154	-	exon
chr10	103452156	103452391	CALHM2	chr10	0.454331	0.0966545	0.0871769	-0.357677	-0.367154	-	exon
chr10	103452156	103452402	CALHM2	chr10	0.454331	0.0966545	0.0871769	-0.357677	-0.367154	-	exon
chr16	67647846	67647958	CARMIL2	chr16	0.251482	0.783057	0.677031	0.531575	0.425541	+	exon
chr16	67647869	67647958	CARMIL2	chr16	0.251482	0.783057	0.677031	0.531575	0.425541	+	exon
chr16	67648052	67648129	CARMIL2	chr16	0.251482	0.783057	0.677031	0.531575	0.425541	+	exon
chr16	67648052	67648314	CARMIL2	chr16	0.251482	0.783057	0.677031	0.531575	0.425541	+	exon
chr16	67648052	67648754	CARMIL2	chr16	0.251482	0.783057	0.677031	0.531575	0.425541	+	exon
chr16	67648238	67648314	CARMIL2	chr16	0.251482	0.783057	0.677031	0.531575	0.425541	+	exon
chr16	67648398	67648477	CARMIL2	chr16	0.251482	0.783057	0.677031	0.531575	0.425541	+	exon
chr16	67648398	67648502	CARMIL2	chr16	0.251482	0.783057	0.677031	0.531575	0.425541	+	exon
chr16	67648507	67648754	CARMIL2	chr16	0.251482	0.783057	0.677031	0.531575	0.425541	+	exon
chr16	67648685	67648754	CARMIL2	chr16	0.251482	0.783057	0.677031	0.531575	0.425541	+	exon
chr16	67648893	67648974	CARMIL2	chr16	0.251482	0.783057	0.677031	0.531575	0.425541	+	exon
chr16	67648893	67652339	CARMIL2	chr16	0.251482	0.783057	0.677031	0.531575	0.425541	+	exon
chr16	67649076	67649172	CARMIL2	chr16	0.251482	0.783057	0.677031	0.531575	0.425541	+	exon
chr16	67649254	67649311	CARMIL2	chr16	0.251482	0.783057	0.677031	0.531575	0.425541	+	exon
chr16	67649447	67649619	CARMIL2	chr16	0.251482	0.783057	0.677031	0.531575	0.425541	+	exon
chr16	67649806	67649968	CARMIL2	chr16	0.251482	0.783057	0.677031	0.531575	0.425541	+	exon
chr16	67649925	67650150	CARMIL2	chr16	0.251482	0.783057	0.677031	0.531575	0.425541	+	exon
chr16	67650049	67650120	CARMIL2	chr16	0.251482	0.783057	0.677031	0.531575	0.425541	+	exon
chr16	67650049	67650150	CARMIL2	chr16	0.251482	0.783057	0.677031	0.531575	0.425541	+	exon
chr8	75324221	75324333	CASC9	chr8	0.127562	0.406372	0.448949	0.27881	0.321384	-	exon
chr8	75324221	75324470	CASC9	chr8	0.127562	0.406372	0.448949	0.27881	0.321384	-	exon
chr8	75324221	75324692	CASC9	chr8	0.127562	0.406372	0.448949	0.27881	0.321384	-	exon
chr8	75324565	75324653	CASC9	chr8	0.127562	0.406372	0.448949	0.27881	0.321384	-	exon
chr8	75324565	75324711	CASC9	chr8	0.127562	0.406372	0.448949	0.27881	0.321384	-	exon
chr8	75324565	75324741	CASC9	chr8	0.127562	0.406372	0.448949	0.27881	0.321384	-	exon
chr1	244454377	244454613	CATSPERE	chr1	0.385199	0.720775	0.730716	0.335577	0.345515	+	exon
chr11	27806443	27806996	CBX3P1	chr11	0.071114	0.515502	0.683751	0.444388	0.612633	+	exon
chr5	69332649	69332801	CCDC125	chr5	0.556409	0.100772	0.110424	-0.455637	-0.445984	-	exon
chr5	69332765	69332793	CCDC125	chr5	0.556409	0.100772	0.110424	-0.455637	-0.445984	-	exon
chr5	69332765	69332809	CCDC125	chr5	0.556409	0.100772	0.110424	-0.455637	-0.445984	-	exon
chrX	65821255	65822249	CCNYL5	chrX	0.892463	0.0827833	0.0714804	-0.80968	-0.820983	-	exon
chr11	61008351	61008845	CD6	chr11	0.415428	0.171506	0.158326	-0.243921	-0.257104	+	exon
chr11	61008534	61008845	CD6	chr11	0.415428	0.171506	0.158326	-0.243921	-0.257104	+	exon
chr17	82314868	82316409	CD7	chr17	0.619433	0.224692	0.225524	-0.394742	-0.393911	-	exon
chr17	82315975	82316409	CD7	chr17	0.619433	0.224692	0.225524	-0.394742	-0.393911	-	exon
chr17	82316132	82316981	CD7	chr17	0.619433	0.224692	0.225524	-0.394742	-0.393911	-	exon
chr17	82316195	82316409	CD7	chr17	0.619433	0.224692	0.225524	-0.394742	-0.393911	-	exon
chr17	82316220	82316409	CD7	chr17	0.619433	0.224692	0.225524	-0.394742	-0.393911	-	exon
chr17	82316385	82316409	CD7	chr17	0.619433	0.224692	0.225524	-0.394742	-0.393911	-	exon
chr10	84195494	84195589	CDHR1	chr10	0.473328	0.1729	0.155057	-0.300428	-0.31827	+	exon
chr2	130592165	130593076	CFC1	chr2	0.76196	0.188323	0.162567	-0.573637	-0.599393	-	exon
chr2	130592168	130593076	CFC1	chr2	0.76196	0.188323	0.162567	-0.573637	-0.599393	-	exon
chr2	130597494	130597603	CFC1	chr2	0.396829	0.0907969	0.0903609	-0.306032	-0.306469	-	exon
chr2	130597868	130597982	CFC1	chr2	0.396829	0.0907969	0.0903609	-0.306032	-0.306469	-	exon
chr2	130598642	130598815	CFC1	chr2	0.396829	0.0907969	0.0903609	-0.306032	-0.306469	-	exon
chr2	130598910	130598959	CFC1	chr2	0.396829	0.0907969	0.0903609	-0.306032	-0.306469	-	exon
chr2	201136198	201139877	CFLAR	chr2	0.0892147	0.883488	0.847712	0.794273	0.758495	+	exon
chr2	201140186	201140439	CFLAR	chr2	0.0892147	0.883488	0.847712	0.794273	0.758495	+	exon
chr10	89205629	89207317	CH25H	chr10	0.396993	0.0862895	0.0806023	-0.310703	-0.31639	-	exon
chr3	196763	197063	CHL1	chr3	0.0479436	0.271677	0.458908	0.223734	0.410961	+	exon
chr3	196771	197063	CHL1	chr3	0.0479436	0.271677	0.458908	0.223734	0.410961	+	exon
chr3	196783	197063	CHL1	chr3	0.0479436	0.271677	0.458908	0.223734	0.410961	+	exon
chr3	197290	197368	CHL1	chr3	0.0479436	0.271677	0.458908	0.223734	0.410961	+	exon
chr3	197643	198092	CHL1	chr3	0.0479436	0.271677	0.458908	0.223734	0.410961	+	exon
chr3	197644	198092	CHL1	chr3	0.0479436	0.271677	0.458908	0.223734	0.410961	+	exon
chr3	198007	198092	CHL1	chr3	0.0479436	0.271677	0.458908	0.223734	0.410961	+	exon
chr3	198014	198092	CHL1	chr3	0.0479436	0.271677	0.458908	0.223734	0.410961	+	exon
chr3	195758	195914	CHL1-AS2	chr3	0.0479436	0.271677	0.458908	0.223734	0.410961	-	exon
chr3	195996	196040	CHL1-AS2	chr3	0.0479436	0.271677	0.458908	0.223734	0.410961	-	exon
chr3	196456	196508	CHL1-AS2	chr3	0.0479436	0.271677	0.458908	0.223734	0.410961	-	exon
chr3	196607	196702	CHL1-AS2	chr3	0.0479436	0.271677	0.458908	0.223734	0.410961	-	exon
chr3	196607	196721	CHL1-AS2	chr3	0.0479436	0.271677	0.458908	0.223734	0.410961	-	exon
chr3	196607	196859	CHL1-AS2	chr3	0.0479436	0.271677	0.458908	0.223734	0.410961	-	exon
chr3	196967	197199	CHL1-AS2	chr3	0.0479436	0.271677	0.458908	0.223734	0.410961	-	exon
chr3	196967	197341	CHL1-AS2	chr3	0.0479436	0.271677	0.458908	0.223734	0.410961	-	exon
chr12	108339027	108339311	CMKLR1	chr12	0.525882	0.224868	0.261464	-0.301013	-0.264422	-	exon
chr12	108339027	108339313	CMKLR1	chr12	0.525882	0.224868	0.261464	-0.301013	-0.264422	-	exon
chr12	108339027	108339317	CMKLR1	chr12	0.525882	0.224868	0.261464	-0.301013	-0.264422	-	exon
chr9	67234108	67234311	CNTNAP3P2	chr9	0.935016	0.223614	0.458417	-0.711402	-0.476596	+	exon
chr16	31427731	31427857	COX6A2	chr16	0.370319	0.0477756	0.0515647	-0.322543	-0.318761	-	exon
chr16	31427776	31427857	COX6A2	chr16	0.370319	0.0477756	0.0515647	-0.322543	-0.318761	-	exon
chr16	31428015	31428151	COX6A2	chr16	0.370319	0.0477756	0.0515647	-0.322543	-0.318761	-	exon
chr16	31428015	31428285	COX6A2	chr16	0.370319	0.0477756	0.0515647	-0.322543	-0.318761	-	exon
chr16	31428253	31428360	COX6A2	chr16	0.370319	0.0477756	0.0515647	-0.322543	-0.318761	-	exon
chr19	16892954	16896326	CPAMD8	chr19	0.353894	0.114834	0.155339	-0.23906	-0.198556	-	exon
chr19	16896039	16896326	CPAMD8	chr19	0.353894	0.114834	0.155339	-0.23906	-0.198556	-	exon
chr19	49701317	49701396	CPT1C	chr19	0.660378	0.919222	0.888835	0.258844	0.228456	+	exon
chr19	49701317	49701418	CPT1C	chr19	0.660378	0.919222	0.888835	0.258844	0.228456	+	exon
chr19	49701497	49701503	CPT1C	chr19	0.660378	0.919222	0.888835	0.258844	0.228456	+	exon
chr19	49701497	49701634	CPT1C	chr19	0.660378	0.919222	0.888835	0.258844	0.228456	+	exon
chr19	49701582	49701634	CPT1C	chr19	0.660378	0.919222	0.888835	0.258844	0.228456	+	exon
chr1	9848276	9850776	CTNNBIP1	chr1	0.651003	0.283122	0.336383	-0.367881	-0.314622	-	exon
chr1	9850109	9850776	CTNNBIP1	chr1	0.651003	0.283122	0.336383	-0.367881	-0.314622	-	exon
chr1	9850450	9850776	CTNNBIP1	chr1	0.651003	0.283122	0.336383	-0.367881	-0.314622	-	exon
chr1	9850659	9850776	CTNNBIP1	chr1	0.651003	0.283122	0.336383	-0.367881	-0.314622	-	exon
chr19	41003946	41004163	CYP2B6	chr19	0.483632	0.800076	0.753313	0.316444	0.269681	+	exon
chr19	41004001	41004163	CYP2B6	chr19	0.483632	0.800076	0.753313	0.316444	0.269681	+	exon
chr12	48995149	48998666	DDN	chr12	0.525245	0.164987	0.202971	-0.360258	-0.322279	-	exon
chr12	31382226	31387786	DENND5B	chr12	0.476954	0.130241	0.117566	-0.346713	-0.359394	-	exon
chr1	68496952	68497082	DEPDC1	chr1	0.0279812	0.497022	0.520312	0.469041	0.492327	-	exon
chr1	68496952	68497221	DEPDC1	chr1	0.0279812	0.497022	0.520312	0.469041	0.492327	-	exon
chr1	68496676	68496771	DEPDC1-AS1	chr1	0.0279812	0.497022	0.520312	0.469041	0.492327	+	exon
chr14	101561495	101563452	DIO3	chr14	0.584173	0.311211	0.267339	-0.272963	-0.316835	+	exon
chr14	101561704	101563452	DIO3	chr14	0.584173	0.311211	0.267339	-0.272963	-0.316835	+	exon
chr17	74285040	74285201	DNAI2	chr17	0.324676	0.0948416	0.0418547	-0.229835	-0.282828	+	exon
chr3	185253826	185254048	EHHADH	chr3	0.122866	0.413924	0.516837	0.291058	0.393969	-	exon
chr3	185253949	185254031	EHHADH	chr3	0.122866	0.413924	0.516837	0.291058	0.393969	-	exon
chr3	185253949	185254049	EHHADH	chr3	0.122866	0.413924	0.516837	0.291058	0.393969	-	exon
chr1	225519044	225519565	ENAH	chr1	0.136731	0.43318	0.471313	0.296449	0.334578	-	exon
chr1	225519198	225519565	ENAH	chr1	0.136731	0.43318	0.471313	0.296449	0.334578	-	exon
chr1	225519418	225519565	ENAH	chr1	0.136731	0.43318	0.471313	0.296449	0.334578	-	exon
chr19	58002872	58004700	ENSG00000176593	chr19	0.416176	0.670562	0.667768	0.254386	0.251592	+	exon
chr19	58003211	58004161	ENSG00000176593	chr19	0.416176	0.670562	0.667768	0.254386	0.251592	+	exon
chr16	11527109	11527245	ENSG00000188897	chr16	0.732714	0.343433	0.230845	-0.389281	-0.50187	-	exon
chr16	11527109	11527247	ENSG00000188897	chr16	0.732714	0.343433	0.230845	-0.389281	-0.50187	-	exon
chr16	11387111	11387295	ENSG00000188897	chr16	0.606233	0.332976	0.308107	-0.273257	-0.298128	-	exon
chr16	11387190	11387295	ENSG00000188897	chr16	0.606233	0.332976	0.308107	-0.273257	-0.298128	-	exon
chr7	64569428	64570437	ENSG00000213642	chr7	0.909455	0.586872	0.544855	-0.322583	-0.364598	-	exon
chr2	44954664	44954771	ENSG00000225156	chr2	0.603459	0.110552	0.102945	-0.492907	-0.500515	+	exon
chr7	23205787	23208045	ENSG00000226816	chr7	0.533669	0.0598346	0.0470997	-0.473834	-0.48657	+	exon
chr7	495905	496118	ENSG00000234471	chr7	0.577367	0.851939	0.805532	0.274573	0.228164	-	exon
chr10	103452846	103453236	ENSG00000234699	chr10	0.454331	0.0966545	0.0871769	-0.357677	-0.367154	+	exon
chr2	234888280	234888526	ENSG00000235726	chr2	0.122244	0.402444	0.405802	0.2802	0.283557	-	exon
chr2	234888649	234888776	ENSG00000235726	chr2	0.122244	0.402444	0.405802	0.2802	0.283557	-	exon
chr2	234888649	234888802	ENSG00000235726	chr2	0.122244	0.402444	0.405802	0.2802	0.283557	-	exon
chr3	147370364	147370435	ENSG00000243620	chr3	0.323224	0.039589	0.0342914	-0.283635	-0.288935	-	exon
chr3	147370364	147370456	ENSG00000243620	chr3	0.323224	0.039589	0.0342914	-0.283635	-0.288935	-	exon
chr3	147370633	147370656	ENSG00000243620	chr3	0.323224	0.039589	0.0342914	-0.283635	-0.288935	-	exon
chr5	111302211	111302567	ENSG00000248268	chr5	0.41798	0.670726	0.79594	0.252747	0.377961	-	exon
chr21	33931471	33931607	ENSG00000249209	chr21	0.163663	0.433061	0.37308	0.269398	0.209412	-	exon
chr12	49955585	49956125	ENSG00000257378	chr12	0.471706	0.23267	0.131489	-0.239037	-0.340224	-	exon
chr14	28972297	28972339	ENSG00000258028	chr14	0.479085	0.85945	0.831011	0.380365	0.351926	+	exon
chr12	48995150	48995354	ENSG00000258283	chr12	0.525245	0.164987	0.202971	-0.360258	-0.322279	+	exon
chr14	96204844	96204959	ENSG00000258691	chr14	0.53514	0.193615	0.17748	-0.341525	-0.35766	+	exon
chr14	101456748	101457117	ENSG00000259166	chr14	0.540812	0.0525662	0.0516563	-0.488246	-0.489156	+	exon
chr5	3599864	3600188	ENSG00000259603	chr5	0.396157	0.0266134	0.0266314	-0.369544	-0.369525	-	exon
chr16	65233056	65233180	ENSG00000260364	chr16	0.129683	0.690395	0.723394	0.560711	0.593702	+	exon
chr16	65229846	65230205	ENSG00000260834	chr16	0.129683	0.690395	0.723394	0.560711	0.593702	-	exon
chr16	65233015	65233302	ENSG00000260834	chr16	0.129683	0.690395	0.723394	0.560711	0.593702	-	exon
chr16	65233015	65233885	ENSG00000260834	chr16	0.129683	0.690395	0.723394	0.560711	0.593702	-	exon
chr16	65234886	65234904	ENSG00000260834	chr16	0.129683	0.690395	0.723394	0.560711	0.593702	-	exon
chr16	65234886	65234914	ENSG00000260834	chr16	0.129683	0.690395	0.723394	0.560711	0.593702	-	exon
chr16	65234886	65234933	ENSG00000260834	chr16	0.129683	0.690395	0.723394	0.560711	0.593702	-	exon
chr16	55332355	55332967	ENSG00000263207	chr16	0.651554	0.0519284	0.0505836	-0.599626	-0.600973	+	exon
chr1	86934412	86934891	ENSG00000267734	chr1	0.296568	0.659746	0.654437	0.363179	0.357867	-	exon
chr1	144786187	144786606	ENSG00000273825	chr1	0.745604	0.154861	0.169128	-0.590743	-0.576476	-	exon
chr2	44932320	44932406	ENSG00000274520	chr2	0.414795	0.0410147	0.0365472	-0.37378	-0.378249	+	exon
chr17	38719115	38719267	ENSG00000275665	chr17	0.358611	0.0662775	0.0703346	-0.292333	-0.288282	-	exon
chr17	38720240	38720272	ENSG00000275665	chr17	0.358611	0.0662775	0.0703346	-0.292333	-0.288282	-	exon
chr16	31428180	31428646	ENSG00000277543	chr16	0.370319	0.0477756	0.0515647	-0.322543	-0.318761	+	exon
chr22	18110759	18131154	ENSG00000280007	chr22	0.462912	0.164834	0.149803	-0.298078	-0.313108	-	exon
chr2	190627878	190628715	ENSG00000284052	chr2	0.151818	0.380014	0.388472	0.228196	0.236652	-	exon
chr2	190628069	190628715	ENSG00000284052	chr2	0.151818	0.380014	0.388472	0.228196	0.236652	-	exon
chr9	136985036	136985137	ENSG00000284341	chr9	0.527465	0.105596	0.103915	-0.421869	-0.423553	+	exon
chr9	136985397	136985435	ENSG00000284341	chr9	0.527465	0.105596	0.103915	-0.421869	-0.423553	+	exon
chr19	18255220	18255351	ENSG00000284797	chr19	0.511743	0.129966	0.143891	-0.381777	-0.367852	-	exon
chr19	18255220	18255362	ENSG00000284797	chr19	0.511743	0.129966	0.143891	-0.381777	-0.367852	-	exon
chr22	19721640	19721736	ENSG00000284874	chr22	0.526472	0.0568274	0.0571343	-0.469644	-0.469337	+	exon
chr22	19721822	19721957	ENSG00000284874	chr22	0.526472	0.0568274	0.0571343	-0.469644	-0.469337	+	exon
chr22	19722237	19722339	ENSG00000284874	chr22	0.526472	0.0568274	0.0571343	-0.469644	-0.469337	+	exon
chr22	19722428	19723579	ENSG00000284874	chr22	0.526472	0.0568274	0.0571343	-0.469644	-0.469337	+	exon
chr19	18255220	18255419	ENSG00000285188	chr19	0.511743	0.129966	0.143891	-0.381777	-0.367852	-	exon
chr1	68881577	68882003	ENSG00000285407	chr1	0.381703	0.68993	0.698656	0.308227	0.31695	+	exon
chr6	31828834	31829753	ENSG00000285565	chr6	0.0588773	0.679935	0.681588	0.621058	0.622708	+	exon
chr14	52832237	52832488	ENSG00000285664	chr14	0.45583	0.811095	0.714049	0.355266	0.258219	+	exon
chr13	83878703	83878810	ENSG00000285680	chr13	0.562938	0.0539946	0.0593246	-0.508943	-0.503616	+	exon
chr7	23205715	23206059	ENSG00000285926	chr7	0.533669	0.0598346	0.0470997	-0.473834	-0.48657	-	exon
chr14	40347880	40348331	ENSG00000286123	chr14	0.10132	0.758145	0.765055	0.656826	0.663735	-	exon
chr2	193170704	193170802	ENSG00000286358	chr2	0.361286	0.780868	0.874789	0.419583	0.513502	+	exon
chr2	193171013	193172765	ENSG00000286358	chr2	0.361286	0.780868	0.874789	0.419583	0.513502	+	exon
chr2	185425063	185425507	ENSG00000286797	chr2	0.160166	0.545951	0.416669	0.385785	0.256501	+	exon
chr2	185425293	185425507	ENSG00000286797	chr2	0.160166	0.545951	0.416669	0.385785	0.256501	+	exon
chr2	24402995	24403019	ENSG00000286829	chr2	0.227732	0.556345	0.475849	0.328613	0.248115	+	exon
chr3	19702343	19702795	ENSG00000287069	chr3	0.371198	0.0363228	0.0286446	-0.334875	-0.342555	-	exon
chr5	42990839	42993052	ENSG00000287263	chr5	0.40586	0.137242	0.118381	-0.268618	-0.287479	-	exon
chr5	42990839	42993340	ENSG00000287263	chr5	0.40586	0.137242	0.118381	-0.268618	-0.287479	-	exon
chr5	42991153	42992824	ENSG00000287263	chr5	0.40586	0.137242	0.118381	-0.268618	-0.287479	-	exon
chr5	42991153	42992860	ENSG00000287263	chr5	0.40586	0.137242	0.118381	-0.268618	-0.287479	-	exon
chr5	42991153	42993276	ENSG00000287263	chr5	0.40586	0.137242	0.118381	-0.268618	-0.287479	-	exon
chr6	68576045	68576155	ENSG00000288088	chr6	0.0687469	0.282048	0.311687	0.213301	0.242936	-	exon
chr6	68576045	68576191	ENSG00000288088	chr6	0.0687469	0.282048	0.311687	0.213301	0.242936	-	exon
chr2	104656135	104657003	ENSG00000288565	chr2	0.313289	0.0742323	0.0859984	-0.239057	-0.227292	-	exon
chr5	80256200	80258040	ENSG00000288741	chr5	0.169399	0.581265	0.550176	0.411866	0.380779	+	exon
chr4	73981863	73982145	ENSG00000288796	chr4	0.257381	0.737933	0.775669	0.480551	0.518283	-	exon
chr12	45990924	45993155	ENSG00000289046	chr12	0.325582	0.0427864	0.0335815	-0.282795	-0.292007	+	exon
chr10	48140363	48140468	ENSG00000289143	chr10	0.92569	0.537896	0.591324	-0.387794	-0.334366	-	exon
chr17	58518315	58519051	ENSG00000289147	chr17	0.160901	0.834729	0.743994	0.673828	0.583086	+	exon
chr1	146486650	146487965	ENSG00000289321	chr1	0.612706	0.0633226	0.181988	-0.549383	-0.430719	+	exon
chr2	175594179	175594309	ENSG00000289349	chr2	0.2479	0.632929	0.669603	0.385029	0.421701	+	exon
chr2	175594182	175594574	ENSG00000289349	chr2	0.2479	0.632929	0.669603	0.385029	0.421701	+	exon
chr2	175594456	175594574	ENSG00000289349	chr2	0.2479	0.632929	0.669603	0.385029	0.421701	+	exon
chr20	36677488	36677797	ENSG00000289373	chr20	0.814317	0.195172	0.129339	-0.619144	-0.684978	+	exon
chr10	48140363	48140449	ENSG00000289444	chr10	0.92569	0.537896	0.591324	-0.387794	-0.334366	-	exon
chr2	130693282	130693796	ENSG00000290700	chr2	0.417991	0.092066	0.0828538	-0.325925	-0.335138	+	exon
chr10	48140022	48140142	ENSG00000290899	chr10	0.92569	0.537896	0.591324	-0.387794	-0.334366	-	exon
chr14	103110031	103110064	EXOC3L4	chr14	0.592876	0.241037	0.209502	-0.351839	-0.383373	+	exon
chr14	103110031	103110184	EXOC3L4	chr14	0.592876	0.241037	0.209502	-0.351839	-0.383373	+	exon
chr14	103110031	103110271	EXOC3L4	chr14	0.592876	0.241037	0.209502	-0.351839	-0.383373	+	exon
chr14	103110031	103110547	EXOC3L4	chr14	0.592876	0.241037	0.209502	-0.351839	-0.383373	+	exon
chr14	103110031	103110559	EXOC3L4	chr14	0.592876	0.241037	0.209502	-0.351839	-0.383373	+	exon
chr14	103110360	103110559	EXOC3L4	chr14	0.592876	0.241037	0.209502	-0.351839	-0.383373	+	exon
chr2	26562585	26562686	FAM166C	chr2	0.888147	0.256795	0.233133	-0.631352	-0.655014	+	exon
chr2	26562587	26562686	FAM166C	chr2	0.888147	0.256795	0.233133	-0.631352	-0.655014	+	exon
chr2	26563035	26563109	FAM166C	chr2	0.888147	0.256795	0.233133	-0.631352	-0.655014	+	exon
chr4	17642056	17642228	FAM184B	chr4	0.865787	0.372483	0.431919	-0.493305	-0.433869	-	exon
chr15	49395975	49396097	FAM227B	chr15	0.137637	0.482004	0.526371	0.344367	0.388728	-	exon
chr15	49396244	49396442	FAM227B	chr15	0.137637	0.482004	0.526371	0.344367	0.388728	-	exon
chr8	22044569	22045018	FGF17	chr8	0.586556	0.104097	0.10067	-0.482458	-0.485886	+	exon
chr8	22044672	22046291	FGF17	chr8	0.586556	0.104097	0.10067	-0.482458	-0.485886	+	exon
chr8	22046114	22046291	FGF17	chr8	0.586556	0.104097	0.10067	-0.482458	-0.485886	+	exon
chr8	22046147	22046291	FGF17	chr8	0.586556	0.104097	0.10067	-0.482458	-0.485886	+	exon
chr8	22046527	22046633	FGF17	chr8	0.586556	0.104097	0.10067	-0.482458	-0.485886	+	exon
chr8	22047956	22048159	FGF17	chr8	0.586556	0.104097	0.10067	-0.482458	-0.485886	+	exon
chr8	22047956	22048806	FGF17	chr8	0.586556	0.104097	0.10067	-0.482458	-0.485886	+	exon
chr8	22047956	22048809	FGF17	chr8	0.586556	0.104097	0.10067	-0.482458	-0.485886	+	exon
chr11	94543921	94549895	FUT4	chr11	0.435682	0.0582317	0.0499234	-0.37745	-0.38576	+	exon
chr17	76076636	76077537	GALR2	chr17	0.394738	0.0772414	0.0750812	-0.317496	-0.319661	+	exon
chr9	72114595	72114833	GDA	chr9	0.197115	0.713103	0.532384	0.515988	0.335261	+	exon
chr2	20670464	20679243	GDF7	chr2	0.763235	0.433316	0.414416	-0.329919	-0.348819	+	exon
chr1	228157740	228159826	GJC2	chr1	0.77571	0.208607	0.17308	-0.567103	-0.60263	+	exon
chr2	219513141	219513898	GMPPA	chr2	0.747871	0.311893	0.401496	-0.435978	-0.346376	+	exon
chr1	200872981	200874178	GPR25	chr1	0.589681	0.112055	0.0900228	-0.477626	-0.499659	+	exon
chr2	131646704	131647364	GRAMD4P8	chr2	0.880972	0.493036	0.513191	-0.387936	-0.367781	-	exon
chrX	51743442	51746232	GSPT2	chrX	0.526693	0.864606	0.827717	0.337913	0.301015	+	exon
chr6	26224902	26227473	H3C6	chr6	0.324814	0.60945	0.559138	0.284636	0.234322	+	exon
chr6	31827738	31830254	HSPA1B	chr6	0.0588773	0.679935	0.681588	0.621058	0.622708	+	exon
chr1	6236966	6237150	ICMT-DT	chr1	0.411162	0.772363	0.697131	0.361201	0.285968	+	exon
chr2	8675744	8676029	ID2-AS1	chr2	0.563088	0.051229	0.0435511	-0.511859	-0.519538	-	exon
chr2	8675744	8676680	ID2-AS1	chr2	0.563088	0.051229	0.0435511	-0.511859	-0.519538	-	exon
chr2	8675933	8676029	ID2-AS1	chr2	0.563088	0.051229	0.0435511	-0.511859	-0.519538	-	exon
chr2	8676515	8676625	ID2-AS1	chr2	0.563088	0.051229	0.0435511	-0.511859	-0.519538	-	exon
chr2	8677163	8677560	ID2-AS1	chr2	0.563088	0.051229	0.0435511	-0.511859	-0.519538	-	exon
chr2	8677225	8677560	ID2-AS1	chr2	0.563088	0.051229	0.0435511	-0.511859	-0.519538	-	exon
chr2	8677419	8677560	ID2-AS1	chr2	0.563088	0.051229	0.0435511	-0.511859	-0.519538	-	exon
chr2	89160257	89160366	IGKV6-21	chr2	0.138549	0.50558	0.447878	0.367031	0.309326	-	exon
chr2	91744845	91745234	IGSF3P2	chr2	0.587225	0.0965019	0.119306	-0.490723	-0.467919	+	exon
chr1	206471156	206471245	IKBKE	chr1	0.279928	0.024931	0.0246394	-0.254997	-0.255291	+	exon
chr2	201139974	201140027	IMPDH1P10	chr2	0.0892147	0.883488	0.847712	0.794273	0.758495	-	exon
chr10	132782037	132783480	INPP5A	chr10	0.739661	0.0707725	0.069444	-0.668888	-0.670216	+	exon
chr5	3599225	3600260	IRX1	chr5	0.396157	0.0266134	0.0266314	-0.369544	-0.369525	+	exon
chr16	55325800	55326010	IRX6	chr16	0.651554	0.0519284	0.0505836	-0.599626	-0.600973	+	exon
chr16	55326336	55326593	IRX6	chr16	0.651554	0.0519284	0.0505836	-0.599626	-0.600973	+	exon
chr16	55326877	55326936	IRX6	chr16	0.651554	0.0519284	0.0505836	-0.599626	-0.600973	+	exon
chr16	55327296	55327405	IRX6	chr16	0.651554	0.0519284	0.0505836	-0.599626	-0.600973	+	exon
chr16	55327586	55327796	IRX6	chr16	0.651554	0.0519284	0.0505836	-0.599626	-0.600973	+	exon
chr16	55327586	55327893	IRX6	chr16	0.651554	0.0519284	0.0505836	-0.599626	-0.600973	+	exon
chr16	55328700	55329311	IRX6	chr16	0.651554	0.0519284	0.0505836	-0.599626	-0.600973	+	exon
chr16	55330298	55330756	IRX6	chr16	0.651554	0.0519284	0.0505836	-0.599626	-0.600973	+	exon
chr15	74131081	74131316	ISLR2	chr15	0.669396	0.0329113	0.0297391	-0.636485	-0.639658	+	exon
chr15	74131207	74131316	ISLR2	chr15	0.669396	0.0329113	0.0297391	-0.636485	-0.639658	+	exon
chr15	74131902	74132009	ISLR2	chr15	0.669396	0.0329113	0.0297391	-0.636485	-0.639658	+	exon
chr15	74132747	74132769	ISLR2	chr15	0.669396	0.0329113	0.0297391	-0.636485	-0.639658	+	exon
chr15	74132747	74133022	ISLR2	chr15	0.669396	0.0329113	0.0297391	-0.636485	-0.639658	+	exon
chr15	74132747	74133096	ISLR2	chr15	0.669396	0.0329113	0.0297391	-0.636485	-0.639658	+	exon
chr15	74132747	74133168	ISLR2	chr15	0.669396	0.0329113	0.0297391	-0.636485	-0.639658	+	exon
chr15	74132747	74135077	ISLR2	chr15	0.669396	0.0329113	0.0297391	-0.636485	-0.639658	+	exon
chr15	74132747	74135418	ISLR2	chr15	0.669396	0.0329113	0.0297391	-0.636485	-0.639658	+	exon
chr15	74132747	74136800	ISLR2	chr15	0.669396	0.0329113	0.0297391	-0.636485	-0.639658	+	exon
chr15	74132747	74136802	ISLR2	chr15	0.669396	0.0329113	0.0297391	-0.636485	-0.639658	+	exon
chr3	37693655	37694661	ITGA9-AS1	chr3	0.319467	0.682671	0.718046	0.363204	0.398577	-	exon
chr3	37693932	37694661	ITGA9-AS1	chr3	0.319467	0.682671	0.718046	0.363204	0.398577	-	exon
chr3	37694430	37694661	ITGA9-AS1	chr3	0.319467	0.682671	0.718046	0.363204	0.398577	-	exon
chr20	49293394	49298114	KCNB1	chr20	0.304294	0.676655	0.671836	0.372361	0.367531	-	exon
chr11	128899565	128902713	KCNJ5-AS1	chr11	0.645636	0.066084	0.0629736	-0.579552	-0.582663	-	exon
chr11	128899566	128902713	KCNJ5-AS1	chr11	0.645636	0.066084	0.0629736	-0.579552	-0.582663	-	exon
chr11	128903367	128903511	KCNJ5-AS1	chr11	0.645636	0.066084	0.0629736	-0.579552	-0.582663	-	exon
chr11	128904431	128904611	KCNJ5-AS1	chr11	0.645636	0.066084	0.0629736	-0.579552	-0.582663	-	exon
chr9	135736517	135736787	KCNT1	chr9	0.647048	0.170186	0.157279	-0.476862	-0.489772	+	exon
chr9	135736615	135736787	KCNT1	chr9	0.647048	0.170186	0.157279	-0.476862	-0.489772	+	exon
chr9	135736625	135736787	KCNT1	chr9	0.647048	0.170186	0.157279	-0.476862	-0.489772	+	exon
chr9	135736630	135736787	KCNT1	chr9	0.647048	0.170186	0.157279	-0.476862	-0.489772	+	exon
chr9	135736633	135736787	KCNT1	chr9	0.647048	0.170186	0.157279	-0.476862	-0.489772	+	exon
chr9	135736727	135736787	KCNT1	chr9	0.647048	0.170186	0.157279	-0.476862	-0.489772	+	exon
chr9	135736955	135736993	KCNT1	chr9	0.647048	0.170186	0.157279	-0.476862	-0.489772	+	exon
chr9	135736960	135737018	KCNT1	chr9	0.647048	0.170186	0.157279	-0.476862	-0.489772	+	exon
chr9	135702185	135702368	KCNT1	chr9	0.364016	0.13829	0.138871	-0.225726	-0.225153	+	exon
chr9	135702213	135702368	KCNT1	chr9	0.364016	0.13829	0.138871	-0.225726	-0.225153	+	exon
chr9	135702331	135702368	KCNT1	chr9	0.364016	0.13829	0.138871	-0.225726	-0.225153	+	exon
chr6	73299057	73299294	KHDC1-AS1	chr6	0.491704	0.14464	0.138475	-0.347064	-0.353231	+	exon
chr6	73299057	73301203	KHDC1-AS1	chr6	0.491704	0.14464	0.138475	-0.347064	-0.353231	+	exon
chr6	73299057	73301401	KHDC1-AS1	chr6	0.491704	0.14464	0.138475	-0.347064	-0.353231	+	exon
chr6	73299057	73301789	KHDC1-AS1	chr6	0.491704	0.14464	0.138475	-0.347064	-0.353231	+	exon
chr2	130692243	130693032	KLF2P3	chr2	0.417991	0.092066	0.0828538	-0.325925	-0.335138	-	exon
chr2	130693474	130693770	KLF2P3	chr2	0.417991	0.092066	0.0828538	-0.325925	-0.335138	-	exon
chr14	20435064	20435811	KLHL33	chr14	0.740973	0.146751	0.119852	-0.594221	-0.621121	-	exon
chr14	20435064	20435830	KLHL33	chr14	0.740973	0.146751	0.119852	-0.594221	-0.621121	-	exon
chr14	20435464	20435642	KLHL33	chr14	0.740973	0.146751	0.119852	-0.594221	-0.621121	-	exon
chr1	22953043	22954024	LACTBL1	chr1	0.934365	0.115003	0.120771	-0.819362	-0.813594	-	exon
chr6	128911550	128911668	LAMA2	chr6	0.293619	0.597508	0.579788	0.30389	0.286167	+	exon
chr9	136984713	136985758	LCNL1	chr9	0.527465	0.105596	0.103915	-0.421869	-0.423553	+	exon
chr9	136985036	136985137	LCNL1	chr9	0.527465	0.105596	0.103915	-0.421869	-0.423553	+	exon
chr9	136985036	136985811	LCNL1	chr9	0.527465	0.105596	0.103915	-0.421869	-0.423553	+	exon
chr9	136985397	136985758	LCNL1	chr9	0.527465	0.105596	0.103915	-0.421869	-0.423553	+	exon
chr9	136986118	136986410	LCNL1	chr9	0.527465	0.105596	0.103915	-0.421869	-0.423553	+	exon
chr12	113467256	113467421	LHX5	chr12	0.721776	0.0494756	0.0356822	-0.6723	-0.686096	-	exon
chr12	113468127	113468404	LHX5	chr12	0.721776	0.0494756	0.0356822	-0.6723	-0.686096	-	exon
chr12	113469122	113469345	LHX5	chr12	0.721776	0.0494756	0.0356822	-0.6723	-0.686096	-	exon
chr20	21102671	21103473	LINC00237	chr20	0.506722	0.0432008	0.0405806	-0.463521	-0.466149	-	exon
chr5	102671227	102671283	LINC00491	chr5	0.175598	0.564729	0.620184	0.389131	0.444586	-	exon
chr5	102671227	102671307	LINC00491	chr5	0.175598	0.564729	0.620184	0.389131	0.444586	-	exon
chr5	102671227	102671464	LINC00491	chr5	0.175598	0.564729	0.620184	0.389131	0.444586	-	exon
chr5	102671227	102671559	LINC00491	chr5	0.175598	0.564729	0.620184	0.389131	0.444586	-	exon
chr5	102671227	102671765	LINC00491	chr5	0.175598	0.564729	0.620184	0.389131	0.444586	-	exon
chr21	33931160	33931742	LINC00649	chr21	0.163663	0.433061	0.37308	0.269398	0.209412	+	exon
chr21	33931163	33931742	LINC00649	chr21	0.163663	0.433061	0.37308	0.269398	0.209412	+	exon
chr21	33931214	33931267	LINC00649	chr21	0.163663	0.433061	0.37308	0.269398	0.209412	+	exon
chr21	33931223	33931352	LINC00649	chr21	0.163663	0.433061	0.37308	0.269398	0.209412	+	exon
chr1	149701104	149702870	LINC00869	chr1	0.590307	0.131682	0.096827	-0.458625	-0.493482	+	exon
chr6	131901848	131902151	LINC01013	chr6	0.0890106	0.868424	0.769489	0.779413	0.680476	+	exon
chr6	131901881	131902151	LINC01013	chr6	0.0890106	0.868424	0.769489	0.779413	0.680476	+	exon
chr6	131901900	131902151	LINC01013	chr6	0.0890106	0.868424	0.769489	0.779413	0.680476	+	exon
chr6	131901904	131902151	LINC01013	chr6	0.0890106	0.868424	0.769489	0.779413	0.680476	+	exon
chr6	131901913	131902151	LINC01013	chr6	0.0890106	0.868424	0.769489	0.779413	0.680476	+	exon
chr6	131901933	131902151	LINC01013	chr6	0.0890106	0.868424	0.769489	0.779413	0.680476	+	exon
chr6	131901937	131902151	LINC01013	chr6	0.0890106	0.868424	0.769489	0.779413	0.680476	+	exon
chr6	131901946	131902151	LINC01013	chr6	0.0890106	0.868424	0.769489	0.779413	0.680476	+	exon
chr6	131901963	131902151	LINC01013	chr6	0.0890106	0.868424	0.769489	0.779413	0.680476	+	exon
chr6	131901964	131902151	LINC01013	chr6	0.0890106	0.868424	0.769489	0.779413	0.680476	+	exon
chr6	131901970	131902151	LINC01013	chr6	0.0890106	0.868424	0.769489	0.779413	0.680476	+	exon
chr6	131902065	131902151	LINC01013	chr6	0.0890106	0.868424	0.769489	0.779413	0.680476	+	exon
chr6	131902092	131902151	LINC01013	chr6	0.0890106	0.868424	0.769489	0.779413	0.680476	+	exon
chr6	131903648	131904234	LINC01013	chr6	0.0890106	0.868424	0.769489	0.779413	0.680476	+	exon
chr6	131903947	131904234	LINC01013	chr6	0.0890106	0.868424	0.769489	0.779413	0.680476	+	exon
chr6	131904131	131904234	LINC01013	chr6	0.0890106	0.868424	0.769489	0.779413	0.680476	+	exon
chr6	131906959	131907379	LINC01013	chr6	0.0890106	0.868424	0.769489	0.779413	0.680476	+	exon
chr6	131906959	131907381	LINC01013	chr6	0.0890106	0.868424	0.769489	0.779413	0.680476	+	exon
chr2	25204313	25204549	LINC01381	chr2	0.46316	0.13122	0.124059	-0.33194	-0.339103	+	exon
chr2	44931121	44931477	LINC01833	chr2	0.414795	0.0410147	0.0365472	-0.37378	-0.378249	-	exon
chr18	39924654	39924840	LINC01901	chr18	0.523854	0.802731	0.797477	0.278877	0.273608	-	exon
chr3	127338219	127338341	LINC02016	chr3	0.951193	0.414216	0.36089	-0.536977	-0.590302	-	exon
chr4	36641850	36641898	LINC02505	chr4	0.561542	0.929908	0.814172	0.368366	0.252627	-	exon
chr4	36641850	36641900	LINC02505	chr4	0.561542	0.929908	0.814172	0.368366	0.252627	-	exon
chr4	36641850	36641911	LINC02505	chr4	0.561542	0.929908	0.814172	0.368366	0.252627	-	exon
chr4	36641850	36641939	LINC02505	chr4	0.561542	0.929908	0.814172	0.368366	0.252627	-	exon
chr10	64924237	64924518	LINC02671	chr10	0.238112	0.680203	0.687772	0.442091	0.44966	-	exon
chr12	85318060	85318115	LINC02820	chr12	0.113567	0.440604	0.504323	0.327037	0.390747	+	exon
chr9	87041871	87042126	LINC02893	chr9	0.277124	0.57584	0.595277	0.298716	0.318147	-	exon
chr9	87041871	87042127	LINC02893	chr9	0.277124	0.57584	0.595277	0.298716	0.318147	-	exon
chr9	87041871	87042419	LINC02893	chr9	0.277124	0.57584	0.595277	0.298716	0.318147	-	exon
chr11	69444652	69444743	LINC02952	chr11	0.730502	0.478312	0.47459	-0.25219	-0.255912	-	exon
chr19	2287164	2291822	LINGO3	chr19	0.727032	0.0632723	0.0614452	-0.66376	-0.665587	-	exon
chr19	2289784	2292024	LINGO3	chr19	0.727032	0.0632723	0.0614452	-0.66376	-0.665587	-	exon
chr16	11586146	11586373	LITAF	chr16	0.320068	0.126487	0.129745	-0.193581	-0.19033	-	exon
chr2	91659909	91659961	LSP1P4	chr2	0.708237	0.230991	0.203752	-0.477246	-0.504486	-	exon
chr2	91659909	91659929	LSP1P5	chr2	0.708237	0.230991	0.203752	-0.477246	-0.504486	-	exon
chr2	91659909	91659952	LSP1P5	chr2	0.708237	0.230991	0.203752	-0.477246	-0.504486	-	exon
chr2	91659909	91659981	LSP1P5	chr2	0.708237	0.230991	0.203752	-0.477246	-0.504486	-	exon
chr2	91659909	91659983	LSP1P5	chr2	0.708237	0.230991	0.203752	-0.477246	-0.504486	-	exon
chr2	91659909	91659991	LSP1P5	chr2	0.708237	0.230991	0.203752	-0.477246	-0.504486	-	exon
chr2	91659909	91659997	LSP1P5	chr2	0.708237	0.230991	0.203752	-0.477246	-0.504486	-	exon
chr2	91659909	91660008	LSP1P5	chr2	0.708237	0.230991	0.203752	-0.477246	-0.504486	-	exon
chr2	91659909	91660038	LSP1P5	chr2	0.708237	0.230991	0.203752	-0.477246	-0.504486	-	exon
chr19	54178337	54178941	MBOAT7	chr19	0.293516	0.637254	0.566017	0.343738	0.2725	-	exon
chr19	54178765	54178941	MBOAT7	chr19	0.293516	0.637254	0.566017	0.343738	0.2725	-	exon
chr19	54178765	54180790	MBOAT7	chr19	0.293516	0.637254	0.566017	0.343738	0.2725	-	exon
chr15	89749875	89750227	MESP1	chr15	0.484574	0.146121	0.141141	-0.338454	-0.343435	-	exon
chr15	89749891	89750227	MESP1	chr15	0.484574	0.146121	0.141141	-0.338454	-0.343435	-	exon
chr8	74599775	74599908	MIR2052HG	chr8	0.455934	0.698089	0.706584	0.242155	0.250648	+	exon
chr8	74599781	74599908	MIR2052HG	chr8	0.455934	0.698089	0.706584	0.242155	0.250648	+	exon
chr8	74599866	74599908	MIR2052HG	chr8	0.455934	0.698089	0.706584	0.242155	0.250648	+	exon
chr14	27673029	27673221	MIR3171HG	chr14	0.396176	0.704924	0.742076	0.308748	0.3459	-	exon
chr14	27673029	27673230	MIR3171HG	chr14	0.396176	0.704924	0.742076	0.308748	0.3459	-	exon
chr10	117156450	117157121	MIR3663HG	chr10	0.356999	0.81089	0.77663	0.45389	0.419631	-	exon
chr3	49020148	49020234	MIR425	chr3	0.334631	0.592259	0.595413	0.257628	0.260779	-	exon
chr6	2854031	2854107	MIR4645	chr6	0.513857	0.171627	0.222488	-0.34223	-0.29137	-	exon
chr17	38719691	38719748	MIR4726	chr17	0.358611	0.0662775	0.0703346	-0.292333	-0.288282	+	exon
chr17	38718583	38719583	MLLT6	chr17	0.358611	0.0662775	0.0703346	-0.292333	-0.288282	+	exon
chr17	38719517	38719583	MLLT6	chr17	0.358611	0.0662775	0.0703346	-0.292333	-0.288282	+	exon
chr17	38719750	38719895	MLLT6	chr17	0.358611	0.0662775	0.0703346	-0.292333	-0.288282	+	exon
chr17	38720372	38720569	MLLT6	chr17	0.358611	0.0662775	0.0703346	-0.292333	-0.288282	+	exon
chr17	38720659	38720747	MLLT6	chr17	0.358611	0.0662775	0.0703346	-0.292333	-0.288282	+	exon
chr17	38720659	38721156	MLLT6	chr17	0.358611	0.0662775	0.0703346	-0.292333	-0.288282	+	exon
chr17	10549375	10549623	MYH2	chr17	0.577654	0.191274	0.206414	-0.38638	-0.371243	-	exon
chr17	10549559	10549623	MYH2	chr17	0.577654	0.191274	0.206414	-0.38638	-0.371243	-	exon
chr17	10549636	10549658	MYH2	chr17	0.577654	0.191274	0.206414	-0.38638	-0.371243	-	exon
chr17	10549636	10549700	MYH2	chr17	0.577654	0.191274	0.206414	-0.38638	-0.371243	-	exon
chr20	34997083	34997173	MYH7B	chr20	0.258469	0.926552	0.895589	0.668083	0.637108	+	exon
chr20	34997251	34997640	MYH7B	chr20	0.258469	0.926552	0.895589	0.668083	0.637108	+	exon
chr1	143487772	143488353	NKAIN1P1	chr1	0.72583	0.338057	0.358551	-0.387773	-0.36728	+	exon
chr10	132783179	132783449	NKX6-2	chr10	0.739661	0.0707725	0.069444	-0.668888	-0.670216	-	exon
chr10	132783181	132785170	NKX6-2	chr10	0.739661	0.0707725	0.069444	-0.668888	-0.670216	-	exon
chr10	132784562	132784765	NKX6-2	chr10	0.739661	0.0707725	0.069444	-0.668888	-0.670216	-	exon
chr10	132785280	132785452	NKX6-2	chr10	0.739661	0.0707725	0.069444	-0.668888	-0.670216	-	exon
chr10	132785543	132786147	NKX6-2	chr10	0.739661	0.0707725	0.069444	-0.668888	-0.670216	-	exon
chr1	101846845	101846973	OLFM3	chr1	0.121457	0.62398	0.513066	0.502523	0.391606	-	exon
chr15	52787007	52787127	ONECUT1	chr15	0.56967	0.03764	0.0348442	-0.53203	-0.534827	-	exon
chr15	52787761	52788514	ONECUT1	chr15	0.56967	0.03764	0.0348442	-0.53203	-0.534827	-	exon
chr15	52788780	52788948	ONECUT1	chr15	0.56967	0.03764	0.0348442	-0.53203	-0.534827	-	exon
chr15	52788780	52790336	ONECUT1	chr15	0.56967	0.03764	0.0348442	-0.53203	-0.534827	-	exon
chr15	52789048	52789396	ONECUT1	chr15	0.56967	0.03764	0.0348442	-0.53203	-0.534827	-	exon
chr4	134196333	134201245	PABPC4L	chr4	0.42581	0.895933	0.941872	0.470122	0.516058	-	exon
chr4	134201718	134201789	PABPC4L	chr4	0.42581	0.895933	0.941872	0.470122	0.516058	-	exon
chr7	4857738	4862030	PAPOLB	chr7	0.508665	0.935226	0.885441	0.426561	0.376774	-	exon
chr18	80157232	80160606	PARD6G	chr18	0.527356	0.790785	0.726873	0.263429	0.199504	-	exon
chr9	37033986	37034031	PAX5	chr9	0.470201	0.208469	0.146068	-0.261732	-0.324138	-	exon
chr9	37033986	37034041	PAX5	chr9	0.470201	0.208469	0.146068	-0.261732	-0.324138	-	exon
chr9	37033986	37034185	PAX5	chr9	0.470201	0.208469	0.146068	-0.261732	-0.324138	-	exon
chr9	37033986	37034268	PAX5	chr9	0.470201	0.208469	0.146068	-0.261732	-0.324138	-	exon
chr5	141330571	141334639	PCDHGA1	chr5	0.394646	0.884758	0.873883	0.490112	0.479237	+	exon
chr5	141387698	141390281	PCDHGB4	chr5	0.325847	0.662031	0.612415	0.336184	0.286569	+	exon
chr5	141387698	141392422	PCDHGB4	chr5	0.325847	0.662031	0.612415	0.336184	0.286569	+	exon
chr5	141489081	141491700	PCDHGC5	chr5	0.363749	0.0401679	0.0390413	-0.323581	-0.324707	+	exon
chr5	141489167	141491929	PCDHGC5	chr5	0.363749	0.0401679	0.0390413	-0.323581	-0.324707	+	exon
chr11	72674137	72674408	PDE2A	chr11	0.267663	0.0485843	0.0541894	-0.219079	-0.213476	-	exon
chr11	72674137	72674422	PDE2A	chr11	0.267663	0.0485843	0.0541894	-0.219079	-0.213476	-	exon
chr11	72674137	72674433	PDE2A	chr11	0.267663	0.0485843	0.0541894	-0.219079	-0.213476	-	exon
chr11	72674137	72674450	PDE2A	chr11	0.267663	0.0485843	0.0541894	-0.219079	-0.213476	-	exon
chr11	72674137	72674591	PDE2A	chr11	0.267663	0.0485843	0.0541894	-0.219079	-0.213476	-	exon
chr4	73981658	73982027	PF4	chr4	0.257381	0.737933	0.775669	0.480551	0.518283	-	exon
chr4	73981863	73982027	PF4	chr4	0.257381	0.737933	0.775669	0.480551	0.518283	-	exon
chr19	49447710	49447908	PIH1D1	chr19	0.322102	0.571019	0.56302	0.248917	0.240918	-	exon
chr19	49447827	49447908	PIH1D1	chr19	0.322102	0.571019	0.56302	0.248917	0.240918	-	exon
chr19	49447827	49448010	PIH1D1	chr19	0.322102	0.571019	0.56302	0.248917	0.240918	-	exon
chr19	49448001	49448010	PIH1D1	chr19	0.322102	0.571019	0.56302	0.248917	0.240918	-	exon
chr19	49448001	49448041	PIH1D1	chr19	0.322102	0.571019	0.56302	0.248917	0.240918	-	exon
chr19	49448001	49448062	PIH1D1	chr19	0.322102	0.571019	0.56302	0.248917	0.240918	-	exon
chr19	49448001	49448574	PIH1D1	chr19	0.322102	0.571019	0.56302	0.248917	0.240918	-	exon
chr11	94545286	94545818	PIWIL4	chr11	0.435682	0.0582317	0.0499234	-0.37745	-0.38576	+	exon
chr11	94545330	94545846	PIWIL4-AS1	chr11	0.435682	0.0582317	0.0499234	-0.37745	-0.38576	-	exon
chr1	970277	970423	PLEKHN1	chr1	0.652452	0.242888	0.274738	-0.409564	-0.377715	+	exon
chr1	970521	970601	PLEKHN1	chr1	0.652452	0.242888	0.274738	-0.409564	-0.377715	+	exon
chr1	970686	970758	PLEKHN1	chr1	0.652452	0.242888	0.274738	-0.409564	-0.377715	+	exon
chr1	970686	971006	PLEKHN1	chr1	0.652452	0.242888	0.274738	-0.409564	-0.377715	+	exon
chr1	970875	971006	PLEKHN1	chr1	0.652452	0.242888	0.274738	-0.409564	-0.377715	+	exon
chr1	970879	971006	PLEKHN1	chr1	0.652452	0.242888	0.274738	-0.409564	-0.377715	+	exon
chr1	971077	971208	PLEKHN1	chr1	0.652452	0.242888	0.274738	-0.409564	-0.377715	+	exon
chr1	971113	971208	PLEKHN1	chr1	0.652452	0.242888	0.274738	-0.409564	-0.377715	+	exon
chr1	971324	971404	PLEKHN1	chr1	0.652452	0.242888	0.274738	-0.409564	-0.377715	+	exon
chr1	971324	971523	PLEKHN1	chr1	0.652452	0.242888	0.274738	-0.409564	-0.377715	+	exon
chrX	153317680	153320757	PNMA6F	chrX	0.800817	0.134371	0.125024	-0.666447	-0.675795	-	exon
chrX	153321552	153321767	PNMA6F	chrX	0.800817	0.134371	0.125024	-0.666447	-0.675795	-	exon
chr3	87051192	87052738	PPATP1	chr3	0.615298	0.873243	0.870002	0.257945	0.254704	-	exon
chr11	57376769	57376908	PRG3	chr11	0.618049	0.118166	0.162094	-0.499883	-0.455956	-	exon
chr9	33750679	33750727	PRSS3	chr9	0.454601	0.0956983	0.0914163	-0.358902	-0.363189	+	exon
chr9	33750690	33750727	PRSS3	chr9	0.454601	0.0956983	0.0914163	-0.358902	-0.363189	+	exon
chr9	33750821	33750852	PRSS3	chr9	0.454601	0.0956983	0.0914163	-0.358902	-0.363189	+	exon
chr5	27472271	27479593	PURPL	chr5	0.167112	0.636549	0.560532	0.469437	0.39342	+	exon
chr5	27472292	27475695	PURPL	chr5	0.167112	0.636549	0.560532	0.469437	0.39342	+	exon
chr5	27472312	27476158	PURPL	chr5	0.167112	0.636549	0.560532	0.469437	0.39342	+	exon
chr5	27473471	27473500	PURPL	chr5	0.167112	0.636549	0.560532	0.469437	0.39342	+	exon
chr4	190037916	190038399	RARRES2P4	chr4	0.0251065	0.420811	0.483294	0.395704	0.458181	-	exon
chr19	48728937	48729590	RASIP1	chr19	0.270091	0.812944	0.78653	0.542853	0.516439	-	exon
chr19	48729553	48729590	RASIP1	chr19	0.270091	0.812944	0.78653	0.542853	0.516439	-	exon
chr9	113564954	113565360	RGS3	chr9	0.507764	0.121024	0.125897	-0.38674	-0.381871	+	exon
chr9	113565057	113565360	RGS3	chr9	0.507764	0.121024	0.125897	-0.38674	-0.381871	+	exon
chr9	113565073	113565360	RGS3	chr9	0.507764	0.121024	0.125897	-0.38674	-0.381871	+	exon
chr9	113565076	113565360	RGS3	chr9	0.507764	0.121024	0.125897	-0.38674	-0.381871	+	exon
chr9	113565515	113565730	RGS3	chr9	0.507764	0.121024	0.125897	-0.38674	-0.381871	+	exon
chr4	1113356	1113515	RNF212	chr4	0.662187	0.105966	0.0964461	-0.55622	-0.565742	-	exon
chr4	1113356	1113526	RNF212	chr4	0.662187	0.105966	0.0964461	-0.55622	-0.565742	-	exon
chr4	1113356	1113530	RNF212	chr4	0.662187	0.105966	0.0964461	-0.55622	-0.565742	-	exon
chr4	1113356	1113531	RNF212	chr4	0.662187	0.105966	0.0964461	-0.55622	-0.565742	-	exon
chr4	1113356	1113540	RNF212	chr4	0.662187	0.105966	0.0964461	-0.55622	-0.565742	-	exon
chr4	1113356	1113541	RNF212	chr4	0.662187	0.105966	0.0964461	-0.55622	-0.565742	-	exon
chr4	1113356	1113547	RNF212	chr4	0.662187	0.105966	0.0964461	-0.55622	-0.565742	-	exon
chr4	1113356	1113562	RNF212	chr4	0.662187	0.105966	0.0964461	-0.55622	-0.565742	-	exon
chr4	1113356	1113564	RNF212	chr4	0.662187	0.105966	0.0964461	-0.55622	-0.565742	-	exon
chr1	149700151	149700296	RNU1-68P	chr1	0.590307	0.131682	0.096827	-0.458625	-0.493482	-	exon
chr1	146409903	146410062	RNVU1-25	chr1	0.508687	0.882827	0.885601	0.37414	0.376912	+	exon
chr7	103348601	103348771	RPS29P16	chr7	0.384727	0.84957	0.736422	0.464842	0.351691	+	exon
chr1	24927574	24927730	RUNX3	chr1	0.404199	0.0934797	0.074176	-0.31072	-0.330025	-	exon
chr3	18693887	18693953	SATB1-AS1	chr3	0.338142	0.732707	0.720372	0.394564	0.382228	+	exon
chr4	76234303	76234536	SCARB2	chr4	0.275712	0.605061	0.53292	0.329349	0.257202	-	exon
chr12	51721546	51721908	SCN8A	chr12	0.60037	0.119905	0.134485	-0.480465	-0.465889	+	exon
chr12	51721546	51721941	SCN8A	chr12	0.60037	0.119905	0.134485	-0.480465	-0.465889	+	exon
chr12	51721546	51723140	SCN8A	chr12	0.60037	0.119905	0.134485	-0.480465	-0.465889	+	exon
chr12	51721546	51724303	SCN8A	chr12	0.60037	0.119905	0.134485	-0.480465	-0.465889	+	exon
chr2	174410037	174410225	SCRN3	chr2	0.105635	0.500213	0.38053	0.394578	0.274893	+	exon
chr2	174410082	174410503	SCRN3	chr2	0.105635	0.500213	0.38053	0.394578	0.274893	+	exon
chr2	174410344	174410503	SCRN3	chr2	0.105635	0.500213	0.38053	0.394578	0.274893	+	exon
chr3	122921915	122922122	SEMA5B	chr3	0.862556	0.0828132	0.0589359	-0.779743	-0.803619	-	exon
chr3	122922240	122922447	SEMA5B	chr3	0.862556	0.0828132	0.0589359	-0.779743	-0.803619	-	exon
chr22	19721640	19721720	SEPTIN5	chr22	0.526472	0.0568274	0.0571343	-0.469644	-0.469337	+	exon
chr22	19721640	19721736	SEPTIN5	chr22	0.526472	0.0568274	0.0571343	-0.469644	-0.469337	+	exon
chr22	19721640	19721869	SEPTIN5	chr22	0.526472	0.0568274	0.0571343	-0.469644	-0.469337	+	exon
chr22	19721822	19721957	SEPTIN5	chr22	0.526472	0.0568274	0.0571343	-0.469644	-0.469337	+	exon
chr22	19721822	19722339	SEPTIN5	chr22	0.526472	0.0568274	0.0571343	-0.469644	-0.469337	+	exon
chr22	19721833	19721957	SEPTIN5	chr22	0.526472	0.0568274	0.0571343	-0.469644	-0.469337	+	exon
chr22	19722237	19722331	SEPTIN5	chr22	0.526472	0.0568274	0.0571343	-0.469644	-0.469337	+	exon
chr22	19722237	19722339	SEPTIN5	chr22	0.526472	0.0568274	0.0571343	-0.469644	-0.469337	+	exon
chr22	19722237	19723319	SEPTIN5	chr22	0.526472	0.0568274	0.0571343	-0.469644	-0.469337	+	exon
chr22	19722428	19722629	SEPTIN5	chr22	0.526472	0.0568274	0.0571343	-0.469644	-0.469337	+	exon
chr22	19722428	19723274	SEPTIN5	chr22	0.526472	0.0568274	0.0571343	-0.469644	-0.469337	+	exon
chr22	19722428	19723319	SEPTIN5	chr22	0.526472	0.0568274	0.0571343	-0.469644	-0.469337	+	exon
chr22	19722428	19723579	SEPTIN5	chr22	0.526472	0.0568274	0.0571343	-0.469644	-0.469337	+	exon
chr6	2854202	2855690	SERPINB9P1	chr6	0.513857	0.171627	0.222488	-0.34223	-0.29137	-	exon
chr6	2854245	2855690	SERPINB9P1	chr6	0.513857	0.171627	0.222488	-0.34223	-0.29137	-	exon
chr11	22341528	22341780	SLC17A6	chr11	0.584619	0.114309	0.0788092	-0.47031	-0.505811	+	exon
chr19	14954135	14954329	SLC1A6	chr19	0.433489	0.851927	0.910581	0.418437	0.477092	-	exon
chr12	84908938	84912003	SLC6A15	chr12	0.13653	0.438496	0.576089	0.301966	0.43955	-	exon
chr12	84910501	84910717	SLC6A15	chr12	0.13653	0.438496	0.576089	0.301966	0.43955	-	exon
chr12	84910811	84911179	SLC6A15	chr12	0.13653	0.438496	0.576089	0.301966	0.43955	-	exon
chr13	83877205	83881560	SLITRK1	chr13	0.562938	0.0539946	0.0593246	-0.508943	-0.503616	-	exon
chr13	83877205	83882393	SLITRK1	chr13	0.562938	0.0539946	0.0593246	-0.508943	-0.503616	-	exon
chr3	57756548	57757849	SLMAP	chr3	0.0692359	0.581946	0.558463	0.51271	0.489224	+	exon
chr3	57756597	57757849	SLMAP	chr3	0.0692359	0.581946	0.558463	0.51271	0.489224	+	exon
chr3	57756932	57757849	SLMAP	chr3	0.0692359	0.581946	0.558463	0.51271	0.489224	+	exon
chr3	57757013	57757849	SLMAP	chr3	0.0692359	0.581946	0.558463	0.51271	0.489224	+	exon
chr3	57757120	57757849	SLMAP	chr3	0.0692359	0.581946	0.558463	0.51271	0.489224	+	exon
chr3	57757236	57757849	SLMAP	chr3	0.0692359	0.581946	0.558463	0.51271	0.489224	+	exon
chr3	57757301	57757849	SLMAP	chr3	0.0692359	0.581946	0.558463	0.51271	0.489224	+	exon
chr3	57757447	57757849	SLMAP	chr3	0.0692359	0.581946	0.558463	0.51271	0.489224	+	exon
chr3	57757554	57757849	SLMAP	chr3	0.0692359	0.581946	0.558463	0.51271	0.489224	+	exon
chr3	57757558	57757849	SLMAP	chr3	0.0692359	0.581946	0.558463	0.51271	0.489224	+	exon
chr17	48943925	48943975	SNF8	chr17	0.418609	0.711947	0.705755	0.293338	0.287141	-	exon
chr17	48943925	48944139	SNF8	chr17	0.418609	0.711947	0.705755	0.293338	0.287141	-	exon
chr6	107633514	107635469	SOBP	chr6	0.572068	0.09681	0.102776	-0.475258	-0.469293	+	exon
chr6	159761037	159762529	SOD2	chr6	0.123961	0.476452	0.491627	0.35249	0.367662	-	exon
chr6	159760258	159761636	SOD2-OT1	chr6	0.123961	0.476452	0.491627	0.35249	0.367662	-	exon
chr17	7588178	7588546	SOX15	chr17	0.100363	0.445135	0.423276	0.344771	0.322903	-	exon
chr17	7588999	7590091	SOX15	chr17	0.100363	0.445135	0.423276	0.344771	0.322903	-	exon
chr17	7589144	7589738	SOX15	chr17	0.100363	0.445135	0.423276	0.344771	0.322903	-	exon
chr17	7589144	7590094	SOX15	chr17	0.100363	0.445135	0.423276	0.344771	0.322903	-	exon
chr17	7589987	7590072	SOX15	chr17	0.100363	0.445135	0.423276	0.344771	0.322903	-	exon
chr3	181701400	181701449	SOX2-OT	chr3	0.31499	0.0394797	0.0487895	-0.27551	-0.266203	+	exon
chr3	181701427	181701449	SOX2-OT	chr3	0.31499	0.0394797	0.0487895	-0.27551	-0.266203	+	exon
chr19	48628681	48629726	SPHK2	chr19	0.264382	0.698277	0.601123	0.433895	0.336741	+	exon
chr19	48628681	48629773	SPHK2	chr19	0.264382	0.698277	0.601123	0.433895	0.336741	+	exon
chr19	48628681	48629916	SPHK2	chr19	0.264382	0.698277	0.601123	0.433895	0.336741	+	exon
chr19	48628681	48630405	SPHK2	chr19	0.264382	0.698277	0.601123	0.433895	0.336741	+	exon
chr19	48628681	48630406	SPHK2	chr19	0.264382	0.698277	0.601123	0.433895	0.336741	+	exon
chr19	50428038	50431048	SPIB	chr19	0.431639	0.186893	0.158839	-0.244746	-0.2728	+	exon
chr19	50428038	50431314	SPIB	chr19	0.431639	0.186893	0.158839	-0.244746	-0.2728	+	exon
chr13	80335976	80337756	SPRY2	chr13	0.239557	0.73905	0.760008	0.499492	0.520446	-	exon
chr5	81616085	81616585	SSBP2	chr5	0.228215	0.660429	0.584055	0.432214	0.35584	-	exon
chr5	81616349	81616473	SSBP2	chr5	0.228215	0.660429	0.584055	0.432214	0.35584	-	exon
chr7	23722760	23722949	STK31	chr7	0.548888	0.783962	0.766724	0.235075	0.217835	+	exon
chr2	144903175	144903269	TEX41	chr2	0.496547	0.751884	0.777123	0.255337	0.280575	+	exon
chr2	144903666	144903783	TEX41	chr2	0.496547	0.751884	0.777123	0.255337	0.280575	+	exon
chr2	144903666	144903803	TEX41	chr2	0.496547	0.751884	0.777123	0.255337	0.280575	+	exon
chr20	23045633	23049672	THBD	chr20	0.654347	0.164512	0.150126	-0.489835	-0.504225	-	exon
chr3	53243583	53243622	TKT	chr3	0.429116	0.728815	0.73611	0.299699	0.306993	-	exon
chr17	4782503	4782639	TM4SF5	chr17	0.694277	0.316902	0.314754	-0.377376	-0.379525	+	exon
chr17	4782503	4783037	TM4SF5	chr17	0.694277	0.316902	0.314754	-0.377376	-0.379525	+	exon
chr17	4782854	4783037	TM4SF5	chr17	0.694277	0.316902	0.314754	-0.377376	-0.379525	+	exon
chr17	4783114	4783211	TM4SF5	chr17	0.694277	0.316902	0.314754	-0.377376	-0.379525	+	exon
chr17	4783114	4783213	TM4SF5	chr17	0.694277	0.316902	0.314754	-0.377376	-0.379525	+	exon
chr14	104604437	104605647	TMEM179	chr14	0.545362	0.306959	0.305786	-0.238403	-0.239577	-	exon
chr7	5387672	5388029	TNRC18	chr7	0.900369	0.202138	0.165387	-0.698232	-0.73498	-	exon
chr7	5387672	5389336	TNRC18	chr7	0.900369	0.202138	0.165387	-0.698232	-0.73498	-	exon
chr7	5389305	5389336	TNRC18	chr7	0.900369	0.202138	0.165387	-0.698232	-0.73498	-	exon
chr7	5389450	5390628	TNRC18	chr7	0.900369	0.202138	0.165387	-0.698232	-0.73498	-	exon
chr2	131723253	131724279	TOMM40P4	chr2	0.121942	0.300224	0.443987	0.178282	0.322042	-	exon
chr17	75077196	75079549	TRIM80P	chr17	0.423206	0.10037	0.0792763	-0.322836	-0.343934	+	exon
chr22	19880622	19881347	TXNRD2	chr22	0.497635	0.197252	0.168683	-0.300382	-0.328951	-	exon
chr22	19881036	19881154	TXNRD2	chr22	0.497635	0.197252	0.168683	-0.300382	-0.328951	-	exon
chr22	19881036	19881164	TXNRD2	chr22	0.497635	0.197252	0.168683	-0.300382	-0.328951	-	exon
chr22	19881081	19881369	TXNRD2	chr22	0.497635	0.197252	0.168683	-0.300382	-0.328951	-	exon
chr1	120354987	120355148	U1	chr1	0.266057	0.682529	0.763771	0.416473	0.497711	+	exon
chr10	123991910	123992669	YBX2P1	chr10	0.463708	0.119747	0.135379	-0.343961	-0.328329	+	exon
chr3	101676424	101679217	ZBTB11-AS1	chr3	0.456313	0.707307	0.70731	0.250994	0.250996	+	exon
chr3	147413354	147416719	ZIC1	chr3	0.443067	0.0766834	0.053652	-0.366384	-0.389417	+	exon
chr3	44712643	44712744	ZNF502	chr3	0.0918272	0.895863	0.885855	0.804036	0.794024	+	exon
chr3	44712646	44712744	ZNF502	chr3	0.0918272	0.895863	0.885855	0.804036	0.794024	+	exon
chr3	44712660	44712740	ZNF502	chr3	0.0918272	0.895863	0.885855	0.804036	0.794024	+	exon
chr3	44712676	44712744	ZNF502	chr3	0.0918272	0.895863	0.885855	0.804036	0.794024	+	exon
chr2	95130140	95131081	ZNF514	chr2	0.340453	0.834625	0.813382	0.494172	0.472927	-	exon
chr19	9674635	9674662	ZNF561-AS1	chr19	0.399279	0.0714787	0.0486524	-0.3278	-0.350626	+	exon
chr19	9674632	9675048	ZNF562	chr19	0.399279	0.0714787	0.0486524	-0.3278	-0.350626	-	exon
chr19	9675015	9675052	ZNF562	chr19	0.399279	0.0714787	0.0486524	-0.3278	-0.350626	-	exon
chr19	9675015	9675058	ZNF562	chr19	0.399279	0.0714787	0.0486524	-0.3278	-0.350626	-	exon
chr19	9675015	9675080	ZNF562	chr19	0.399279	0.0714787	0.0486524	-0.3278	-0.350626	-	exon
chr19	9675015	9675082	ZNF562	chr19	0.399279	0.0714787	0.0486524	-0.3278	-0.350626	-	exon
chr19	9675015	9675086	ZNF562	chr19	0.399279	0.0714787	0.0486524	-0.3278	-0.350626	-	exon
chr19	9675015	9675100	ZNF562	chr19	0.399279	0.0714787	0.0486524	-0.3278	-0.350626	-	exon
chr19	37312837	37313312	ZNF875	chr19	0.0892755	0.528876	0.592994	0.4396	0.503719	+	exon
chr19	37312878	37313312	ZNF875	chr19	0.0892755	0.528876	0.592994	0.4396	0.503719	+	exon
chr22	29053579	29057488	ZNRF3	chr22	0.237549	0.486145	0.518358	0.248595	0.280809	+	exon
chr21	8256781	8256933	5_8S_rRNA	chr21	0.520688	0.132122	NA	-0.388566	NA	+	exon
chr17	81119380	81119580	AATK	chr17	0.487695	0.123574	NA	-0.364121	NA	-	exon
chr17	81119936	81120083	AATK	chr17	0.487695	0.123574	NA	-0.364121	NA	-	exon
chr17	81120201	81122823	AATK	chr17	0.911372	0.585111	NA	-0.326262	NA	-	exon
chr17	81121248	81122426	AATK	chr17	0.911372	0.585111	NA	-0.326262	NA	-	exon
chr17	81122509	81122732	AATK	chr17	0.911372	0.585111	NA	-0.326262	NA	-	exon
chr17	81122535	81122823	AATK	chr17	0.911372	0.585111	NA	-0.326262	NA	-	exon
chr17	81122619	81122823	AATK	chr17	0.911372	0.585111	NA	-0.326262	NA	-	exon
chr20	31721507	31723409	ABALON	chr20	0.392802	0.823298	NA	0.430496	NA	+	exon
chr17	68876314	68876554	ABCA8	chr17	0.787753	0.973892	NA	0.186139	NA	-	exon
chr17	68876460	68876554	ABCA8	chr17	0.787753	0.973892	NA	0.186139	NA	-	exon
chr17	68876628	68876703	ABCA8	chr17	0.787753	0.973892	NA	0.186139	NA	-	exon
chr17	68876680	68876703	ABCA8	chr17	0.787753	0.973892	NA	0.186139	NA	-	exon
chr2	43831769	43831867	ABCG5	chr2	0.898548	0.14783	NA	-0.750719	NA	-	exon
chr2	43831947	43832083	ABCG5	chr2	0.898548	0.14783	NA	-0.750719	NA	-	exon
chr2	43831942	43832661	ABCG8	chr2	0.898548	0.14783	NA	-0.750719	NA	+	exon
chr2	43832142	43832661	ABCG8	chr2	0.898548	0.14783	NA	-0.750719	NA	+	exon
chr17	20841024	20841556	ABHD17AP6	chr17	0.234471	0.0682775	NA	-0.166193	NA	+	exon
chr17	1078805	1079122	ABR	chr17	0.750353	0.329311	NA	-0.421042	NA	-	exon
chr17	1078814	1079146	ABR	chr17	0.750353	0.329311	NA	-0.421042	NA	-	exon
chr17	1079330	1079390	ABR	chr17	0.750353	0.329311	NA	-0.421042	NA	-	exon
chr1	1309442	1309609	ACAP3	chr1	0.259865	0.505503	NA	0.245638	NA	-	exon
chr2	236567787	236567841	ACKR3	chr2	0.258803	0.0470977	NA	-0.211706	NA	+	exon
chr19	50792073	50792171	ACP4	chr19	0.732949	0.910601	NA	0.177652	NA	+	exon
chr19	50792242	50792337	ACP4	chr19	0.732949	0.910601	NA	0.177652	NA	+	exon
chr19	39098458	39098658	ACP7	chr19	0.354132	0.142099	NA	-0.212032	NA	+	exon
chr20	25057769	25058980	ACSS1	chr20	0.383953	0.091312	NA	-0.292641	NA	-	exon
chr1	229432556	229432880	ACTA1	chr1	0.626577	0.0819427	NA	-0.544635	NA	-	exon
chr1	229432987	229433127	ACTA1	chr1	0.626577	0.0819427	NA	-0.544635	NA	-	exon
chr19	8697400	8698795	ACTL9	chr19	0.546972	0.740574	NA	0.193602	NA	-	exon
chr11	66559236	66559386	ACTN3	chr11	0.375951	0.674104	NA	0.298153	NA	+	exon
chr5	5182044	5182305	ADAMTS16	chr5	0.359785	0.624627	NA	0.264842	NA	+	exon
chr5	5139119	5139927	ADAMTS16-DT	chr5	0.449494	0.725665	NA	0.276171	NA	-	exon
chr1	161184302	161191564	ADAMTS4	chr1	0.464288	0.840443	NA	0.376155	NA	-	exon
chr15	82298553	82298903	ADAMTS7P1	chr15	0.899576	0.537488	NA	-0.362088	NA	+	exon
chr9	133540598	133540743	ADAMTSL2	chr9	0.897998	0.641958	NA	-0.25604	NA	+	exon
chr9	133540878	133541001	ADAMTSL2	chr9	0.897998	0.641958	NA	-0.25604	NA	+	exon
chr10	1240386	1240530	ADARB2	chr10	0.657756	0.388853	NA	-0.268902	NA	-	exon
chr16	50266551	50266587	ADCY7	chr16	0.613679	0.382899	NA	-0.230781	NA	+	exon
chr16	50266551	50266680	ADCY7	chr16	0.613679	0.382899	NA	-0.230781	NA	+	exon
chr16	50266564	50266680	ADCY7	chr16	0.613679	0.382899	NA	-0.230781	NA	+	exon
chr10	133088708	133088912	ADGRA1	chr10	0.332369	0.165359	NA	-0.167011	NA	+	exon
chr8	142463980	142464982	ADGRB1	chr8	0.690379	0.3424	NA	-0.34798	NA	+	exon
chr16	57628226	57628407	ADGRG1	chr16	0.695442	0.382536	NA	-0.312906	NA	+	exon
chr16	57628300	57628407	ADGRG1	chr16	0.695442	0.382536	NA	-0.312906	NA	+	exon
chr16	57628304	57628802	ADGRG1	chr16	0.695442	0.382536	NA	-0.312906	NA	+	exon
chr16	57628308	57628407	ADGRG1	chr16	0.695442	0.382536	NA	-0.312906	NA	+	exon
chr16	57628324	57628407	ADGRG1	chr16	0.695442	0.382536	NA	-0.312906	NA	+	exon
chr16	57628336	57628407	ADGRG1	chr16	0.695442	0.382536	NA	-0.312906	NA	+	exon
chr16	57628338	57628407	ADGRG1	chr16	0.695442	0.382536	NA	-0.312906	NA	+	exon
chr16	57628507	57628802	ADGRG1	chr16	0.695442	0.382536	NA	-0.312906	NA	+	exon
chr16	57628522	57628828	ADGRG1	chr16	0.695442	0.382536	NA	-0.312906	NA	+	exon
chr16	57676200	57676338	ADGRG3	chr16	0.27252	0.604461	NA	0.331941	NA	+	exon
chr5	90929240	90929398	ADGRV1	chr5	0.0543595	0.295553	NA	0.241193	NA	+	exon
chr5	90929527	90929661	ADGRV1	chr5	0.0543595	0.295553	NA	0.241193	NA	+	exon
chr19	49690106	49690575	ADM5	chr19	0.225506	0.449387	NA	0.223881	NA	+	exon
chr5	159971879	159973012	ADRA1B	chr5	0.516973	0.213067	NA	-0.303906	NA	+	exon
chr10	111077029	111080907	ADRA2A	chr10	0.456286	0.104963	NA	-0.351323	NA	+	exon
chr10	111077029	111080907	ADRA2A	chr10	0.625841	0.423145	NA	-0.202696	NA	+	exon
chr4	73450549	73450753	AFP	chr4	0.247938	0.69682	NA	0.448882	NA	+	exon
chr4	73450615	73450753	AFP	chr4	0.247938	0.69682	NA	0.448882	NA	+	exon
chr12	57731809	57731829	AGAP2	chr12	0.672089	0.895028	NA	0.222939	NA	-	exon
chr12	57731809	57731967	AGAP2	chr12	0.672089	0.895028	NA	0.222939	NA	-	exon
chr1	49257411	49257477	AGBL4-AS1	chr1	0.588528	0.818175	NA	0.229646	NA	+	exon
chr4	190041342	190043414	AGGF1P1	chr4	0.05048	0.540226	NA	0.489746	NA	+	exon
chr21	43982304	43986536	AGPAT3	chr21	0.510876	0.291913	NA	-0.218963	NA	+	exon
chr21	43982304	43987592	AGPAT3	chr21	0.510876	0.291913	NA	-0.218963	NA	+	exon
chr21	44285838	44286138	AIRE	chr21	0.851051	0.144743	NA	-0.706308	NA	+	exon
chr21	44285846	44286138	AIRE	chr21	0.851051	0.144743	NA	-0.706308	NA	+	exon
chr21	44285876	44286138	AIRE	chr21	0.851051	0.144743	NA	-0.706308	NA	+	exon
chr21	44286557	44286731	AIRE	chr21	0.851051	0.144743	NA	-0.706308	NA	+	exon
chr6	160003291	160007664	AIRN	chr6	0.651467	0.389525	NA	-0.261942	NA	-	exon
chr9	136844356	136848801	AJM1	chr9	0.456072	0.239356	NA	-0.216715	NA	+	exon
chr6	151325688	151325885	AKAP12	chr6	0.848198	0.546524	NA	-0.301675	NA	+	exon
chr1	19273861	19273941	AKR7L	chr1	0.927825	0.18583	NA	-0.741995	NA	-	exon
chr1	19273861	19274194	AKR7L	chr1	0.927825	0.18583	NA	-0.741995	NA	-	exon
chr5	126593351	126593404	ALDH7A1	chr5	0.417469	0.734407	NA	0.316938	NA	-	exon
chr5	126593351	126593447	ALDH7A1	chr5	0.417469	0.734407	NA	0.316938	NA	-	exon
chr5	126593351	126594318	ALDH7A1	chr5	0.417469	0.734407	NA	0.316938	NA	-	exon
chr12	34022468	34022770	ALG10	chr12	0.079508	0.302034	NA	0.222526	NA	+	exon
chr12	34022473	34022744	ALG10	chr12	0.079508	0.302034	NA	0.222526	NA	+	exon
chr12	34022473	34024159	ALG10	chr12	0.079508	0.302034	NA	0.222526	NA	+	exon
chr12	34022496	34022770	ALG10	chr12	0.079508	0.302034	NA	0.222526	NA	+	exon
chr12	38316762	38317064	ALG10B	chr12	0.242382	0.454675	NA	0.212293	NA	+	exon
chr12	38316767	38318458	ALG10B	chr12	0.242382	0.454675	NA	0.212293	NA	+	exon
chr12	38316774	38317064	ALG10B	chr12	0.242382	0.454675	NA	0.212293	NA	+	exon
chr12	38316839	38317038	ALG10B	chr12	0.242382	0.454675	NA	0.212293	NA	+	exon
chr17	6854214	6854435	ALOX12P2	chr17	0.496318	0.237282	NA	-0.259035	NA	+	exon
chr17	6854214	6854453	ALOX12P2	chr17	0.496318	0.237282	NA	-0.259035	NA	+	exon
chr17	8039034	8039302	ALOX15B	chr17	0.542229	0.107466	NA	-0.434762	NA	+	exon
chr17	8039040	8039302	ALOX15B	chr17	0.542229	0.107466	NA	-0.434762	NA	+	exon
chr17	8039059	8039302	ALOX15B	chr17	0.542229	0.107466	NA	-0.434762	NA	+	exon
chr17	8039101	8039302	ALOX15B	chr17	0.542229	0.107466	NA	-0.434762	NA	+	exon
chr17	8039156	8039302	ALOX15B	chr17	0.542229	0.107466	NA	-0.434762	NA	+	exon
chr17	8039386	8039605	ALOX15B	chr17	0.542229	0.107466	NA	-0.434762	NA	+	exon
chr17	8039902	8039983	ALOX15B	chr17	0.542229	0.107466	NA	-0.434762	NA	+	exon
chr19	2249744	2250760	AMH	chr19	0.802014	0.17414	NA	-0.627874	NA	+	exon
chr19	2250337	2250479	AMH	chr19	0.802014	0.17414	NA	-0.627874	NA	+	exon
chr19	2250652	2250749	AMH	chr19	0.802014	0.17414	NA	-0.627874	NA	+	exon
chr19	2250652	2250760	AMH	chr19	0.802014	0.17414	NA	-0.627874	NA	+	exon
chr19	2250849	2251008	AMH	chr19	0.802014	0.17414	NA	-0.627874	NA	+	exon
chr19	2251099	2251607	AMH	chr19	0.802014	0.17414	NA	-0.627874	NA	+	exon
chr19	2251099	2252073	AMH	chr19	0.802014	0.17414	NA	-0.627874	NA	+	exon
chr3	49716829	49719684	AMIGO3	chr3	0.461346	0.755375	NA	0.294029	NA	-	exon
chr14	102922663	102922731	AMN	chr14	0.50406	0.0764392	NA	-0.427621	NA	+	exon
chr14	102922922	102923829	AMN	chr14	0.50406	0.0764392	NA	-0.427621	NA	+	exon
chr14	102923711	102923829	AMN	chr14	0.50406	0.0764392	NA	-0.427621	NA	+	exon
chr14	102923935	102923979	AMN	chr14	0.50406	0.0764392	NA	-0.427621	NA	+	exon
chr9	137175237	137175472	ANAPC2	chr9	0.600481	0.345875	NA	-0.254606	NA	-	exon
chr9	137175274	137175468	ANAPC2	chr9	0.600481	0.345875	NA	-0.254606	NA	-	exon
chr9	137175275	137175837	ANAPC2	chr9	0.600481	0.345875	NA	-0.254606	NA	-	exon
chr9	137175332	137175472	ANAPC2	chr9	0.600481	0.345875	NA	-0.254606	NA	-	exon
chr8	41797512	41797593	ANK1	chr8	0.540439	0.221414	NA	-0.319026	NA	-	exon
chr8	41797512	41797622	ANK1	chr8	0.540439	0.221414	NA	-0.319026	NA	-	exon
chr10	60026298	60029826	ANK3	chr10	0.548572	0.840173	NA	0.291601	NA	-	exon
chr10	60028401	60029826	ANK3	chr10	0.548572	0.840173	NA	0.291601	NA	-	exon
chr10	60028868	60029826	ANK3	chr10	0.548572	0.840173	NA	0.291601	NA	-	exon
chr10	60029118	60029826	ANK3	chr10	0.548572	0.840173	NA	0.291601	NA	-	exon
chr10	60029690	60029826	ANK3	chr10	0.548572	0.840173	NA	0.291601	NA	-	exon
chr10	60029691	60029826	ANK3	chr10	0.548572	0.840173	NA	0.291601	NA	-	exon
chr10	60029700	60029826	ANK3	chr10	0.548572	0.840173	NA	0.291601	NA	-	exon
chr10	60029701	60029826	ANK3	chr10	0.548572	0.840173	NA	0.291601	NA	-	exon
chr5	75611182	75611248	ANKDD1B	chr5	0.655013	0.0660187	NA	-0.588994	NA	+	exon
chr5	75611202	75611248	ANKDD1B	chr5	0.655013	0.0660187	NA	-0.588994	NA	+	exon
chr5	75611453	75611827	ANKDD1B	chr5	0.655013	0.0660187	NA	-0.588994	NA	+	exon
chr5	75611476	75611827	ANKDD1B	chr5	0.655013	0.0660187	NA	-0.588994	NA	+	exon
chr5	75611533	75611827	ANKDD1B	chr5	0.655013	0.0660187	NA	-0.588994	NA	+	exon
chr5	75611766	75611827	ANKDD1B	chr5	0.655013	0.0660187	NA	-0.588994	NA	+	exon
chr5	75611791	75611827	ANKDD1B	chr5	0.655013	0.0660187	NA	-0.588994	NA	+	exon
chr5	75611806	75611827	ANKDD1B	chr5	0.655013	0.0660187	NA	-0.588994	NA	+	exon
chr2	240519755	240520109	ANKMY1	chr2	0.496761	0.167477	NA	-0.329284	NA	-	exon
chr2	240520362	240520527	ANKMY1	chr2	0.496761	0.167477	NA	-0.329284	NA	-	exon
chr2	240520362	240520533	ANKMY1	chr2	0.496761	0.167477	NA	-0.329284	NA	-	exon
chr17	29612402	29612554	ANKRD13B	chr17	0.596843	0.833601	NA	0.236758	NA	+	exon
chr17	29612464	29612554	ANKRD13B	chr17	0.596843	0.833601	NA	0.236758	NA	+	exon
chr17	29612652	29612815	ANKRD13B	chr17	0.596843	0.833601	NA	0.236758	NA	+	exon
chr17	29612887	29612963	ANKRD13B	chr17	0.596843	0.833601	NA	0.236758	NA	+	exon
chr17	29612887	29613174	ANKRD13B	chr17	0.596843	0.833601	NA	0.236758	NA	+	exon
chr21	13979702	13979911	ANKRD20A11P	chr21	0.372827	0.826807	NA	0.45398	NA	-	exon
chr21	13979702	13980437	ANKRD20A11P	chr21	0.372827	0.826807	NA	0.45398	NA	-	exon
chr19	4199683	4199769	ANKRD24	chr19	0.445372	0.73368	NA	0.288309	NA	+	exon
chr19	4199875	4200005	ANKRD24	chr19	0.445372	0.73368	NA	0.288309	NA	+	exon
chr19	4200083	4200171	ANKRD24	chr19	0.445372	0.73368	NA	0.288309	NA	+	exon
chr2	132257529	132257969	ANKRD30BL	chr2	0.601236	0.119304	NA	-0.481932	NA	-	exon
chr11	89786854	89787838	ANKRD33BP7	chr11	0.922458	0.50233	NA	-0.420128	NA	+	exon
chr11	89863848	89864590	ANKRD33BP8	chr11	0.895048	0.439841	NA	-0.455208	NA	-	exon
chr11	89865116	89865550	ANKRD33BP8	chr11	0.885509	0.609335	NA	-0.276174	NA	-	exon
chr17	50762851	50763557	ANKRD40CL	chr17	0.461703	0.18317	NA	-0.278533	NA	-	exon
chr7	118214669	118214804	ANKRD7	chr7	0.809422	0.437122	NA	-0.3723	NA	+	exon
chr7	118214673	118214804	ANKRD7	chr7	0.809422	0.437122	NA	-0.3723	NA	+	exon
chr14	102501767	102507942	ANKRD9	chr14	0.909772	0.75619	NA	-0.153583	NA	-	exon
chr14	102506842	102507942	ANKRD9	chr14	0.909772	0.75619	NA	-0.153583	NA	-	exon
chr14	102506876	102507942	ANKRD9	chr14	0.909772	0.75619	NA	-0.153583	NA	-	exon
chr14	102507111	102507942	ANKRD9	chr14	0.909772	0.75619	NA	-0.153583	NA	-	exon
chr14	102507574	102507942	ANKRD9	chr14	0.909772	0.75619	NA	-0.153583	NA	-	exon
chr11	441921	441957	ANO9	chr11	0.636657	0.295949	NA	-0.340708	NA	-	exon
chr11	441921	441996	ANO9	chr11	0.636657	0.295949	NA	-0.340708	NA	-	exon
chr11	441921	442011	ANO9	chr11	0.636657	0.295949	NA	-0.340708	NA	-	exon
chr19	49804876	49807113	AP2A1	chr19	0.107159	0.726143	NA	0.618984	NA	+	exon
chr19	49805453	49805576	AP2A1	chr19	0.107159	0.726143	NA	0.618984	NA	+	exon
chr19	49805661	49805777	AP2A1	chr19	0.107159	0.726143	NA	0.618984	NA	+	exon
chr19	49805725	49805777	AP2A1	chr19	0.107159	0.726143	NA	0.618984	NA	+	exon
chr19	49805872	49805933	AP2A1	chr19	0.107159	0.726143	NA	0.618984	NA	+	exon
chr19	49805872	49805941	AP2A1	chr19	0.107159	0.726143	NA	0.618984	NA	+	exon
chr19	1465155	1465418	APC2	chr19	0.721211	0.155215	NA	-0.565996	NA	+	exon
chr19	1465155	1465496	APC2	chr19	0.721211	0.155215	NA	-0.565996	NA	+	exon
chr19	1465155	1473244	APC2	chr19	0.721211	0.155215	NA	-0.565996	NA	+	exon
chr19	1465155	1473244	APC2	chr19	0.445707	0.134265	NA	-0.311441	NA	+	exon
chr19	35879074	35879174	APLP1	chr19	0.380171	0.641567	NA	0.261396	NA	+	exon
chr19	35879074	35879190	APLP1	chr19	0.380171	0.641567	NA	0.261396	NA	+	exon
chr19	35879074	35879217	APLP1	chr19	0.380171	0.641567	NA	0.261396	NA	+	exon
chr19	35879227	35879240	APLP1	chr19	0.380171	0.641567	NA	0.261396	NA	+	exon
chr19	35879343	35879493	APLP1	chr19	0.380171	0.641567	NA	0.261396	NA	+	exon
chr19	35879343	35879526	APLP1	chr19	0.380171	0.641567	NA	0.261396	NA	+	exon
chr19	35879343	35879751	APLP1	chr19	0.380171	0.641567	NA	0.261396	NA	+	exon
chr19	35879343	35879788	APLP1	chr19	0.380171	0.641567	NA	0.261396	NA	+	exon
chr19	35879343	35879789	APLP1	chr19	0.380171	0.641567	NA	0.261396	NA	+	exon
chr19	35879343	35879791	APLP1	chr19	0.380171	0.641567	NA	0.261396	NA	+	exon
chr19	35879343	35879792	APLP1	chr19	0.380171	0.641567	NA	0.261396	NA	+	exon
chr10	48604763	48604952	ARHGAP22	chr10	0.556814	0.192902	NA	-0.363912	NA	-	exon
chr10	48604763	48604955	ARHGAP22	chr10	0.556814	0.192902	NA	-0.363912	NA	-	exon
chr10	48604763	48605073	ARHGAP22	chr10	0.556814	0.192902	NA	-0.363912	NA	-	exon
chr10	48604763	48605088	ARHGAP22	chr10	0.556814	0.192902	NA	-0.363912	NA	-	exon
chr17	45393902	45395633	ARHGAP27	chr17	0.415616	0.640993	NA	0.225377	NA	-	exon
chr17	45393908	45395633	ARHGAP27	chr17	0.415616	0.640993	NA	0.225377	NA	-	exon
chr17	45393909	45395633	ARHGAP27	chr17	0.415616	0.640993	NA	0.225377	NA	-	exon
chr17	45393920	45395633	ARHGAP27	chr17	0.415616	0.640993	NA	0.225377	NA	-	exon
chr17	45393939	45395633	ARHGAP27	chr17	0.415616	0.640993	NA	0.225377	NA	-	exon
chr17	45394943	45395633	ARHGAP27	chr17	0.415616	0.640993	NA	0.225377	NA	-	exon
chr17	45395427	45395633	ARHGAP27	chr17	0.415616	0.640993	NA	0.225377	NA	-	exon
chr17	45395455	45395633	ARHGAP27	chr17	0.415616	0.640993	NA	0.225377	NA	-	exon
chr17	45395456	45395633	ARHGAP27	chr17	0.415616	0.640993	NA	0.225377	NA	-	exon
chr17	45395744	45395849	ARHGAP27	chr17	0.415616	0.640993	NA	0.225377	NA	-	exon
chr17	45395744	45395908	ARHGAP27	chr17	0.415616	0.640993	NA	0.225377	NA	-	exon
chr17	45395744	45396085	ARHGAP27	chr17	0.415616	0.640993	NA	0.225377	NA	-	exon
chr19	35785189	35785334	ARHGAP33	chr19	0.446672	0.203694	NA	-0.242978	NA	+	exon
chr19	35785409	35785483	ARHGAP33	chr19	0.446672	0.203694	NA	-0.242978	NA	+	exon
chr8	144529179	144530616	ARHGAP39	chr8	0.414051	0.206189	NA	-0.207861	NA	-	exon
chr8	144530702	144530871	ARHGAP39	chr8	0.414051	0.206189	NA	-0.207861	NA	-	exon
chr20	38601809	38602079	ARHGAP40	chr20	0.360875	0.0650084	NA	-0.295866	NA	+	exon
chr19	1081415	1081738	ARHGAP45	chr19	0.28526	0.532286	NA	0.247026	NA	+	exon
chr19	1081550	1081738	ARHGAP45	chr19	0.28526	0.532286	NA	0.247026	NA	+	exon
chr19	1081824	1081961	ARHGAP45	chr19	0.28526	0.532286	NA	0.247026	NA	+	exon
chrX	11137543	11139530	ARHGAP6	chrX	0.920244	0.27984	NA	-0.640404	NA	-	exon
chrX	11137544	11139530	ARHGAP6	chrX	0.920244	0.27984	NA	-0.640404	NA	-	exon
chrX	11137547	11139530	ARHGAP6	chrX	0.920244	0.27984	NA	-0.640404	NA	-	exon
chr19	41888064	41888106	ARHGEF1	chr19	0.534875	0.220505	NA	-0.314369	NA	+	exon
chr19	41888192	41888278	ARHGEF1	chr19	0.534875	0.220505	NA	-0.314369	NA	+	exon
chr8	1826047	1826135	ARHGEF10	chr8	0.352954	0.749679	NA	0.396725	NA	+	exon
chr8	1826111	1826135	ARHGEF10	chr8	0.352954	0.749679	NA	0.396725	NA	+	exon
chr2	38959421	38959554	ARHGEF33	chr2	0.318786	0.606344	NA	0.287559	NA	+	exon
chr2	38959841	38960071	ARHGEF33	chr2	0.318786	0.606344	NA	0.287559	NA	+	exon
chr2	38959841	38960648	ARHGEF33	chr2	0.318786	0.606344	NA	0.287559	NA	+	exon
chr13	111241145	111241336	ARHGEF7	chr13	0.498297	0.748348	NA	0.250051	NA	+	exon
chr13	111241220	111241336	ARHGEF7	chr13	0.498297	0.748348	NA	0.250051	NA	+	exon
chr9	34623425	34623714	ARID3C	chr9	0.276583	0.0837317	NA	-0.192851	NA	-	exon
chr9	34623864	34624047	ARID3C	chr9	0.276583	0.0837317	NA	-0.192851	NA	-	exon
chr2	96549753	96550285	ARID5A	chr2	0.681172	0.403597	NA	-0.277575	NA	+	exon
chr2	96550188	96550285	ARID5A	chr2	0.681172	0.403597	NA	-0.277575	NA	+	exon
chr22	24686168	24686679	ARL5AP4	chr22	0.688291	0.891616	NA	0.203325	NA	+	exon
chrX	3110128	3110252	ARSF	chrX	0.68195	0.913422	NA	0.231472	NA	+	exon
chr2	9356179	9356303	ASAP2	chr2	0.510543	0.756532	NA	0.245989	NA	+	exon
chr2	9356179	9356345	ASAP2	chr2	0.510543	0.756532	NA	0.245989	NA	+	exon
chr14	93939108	93939672	ASB2	chr14	0.426176	0.16936	NA	-0.256816	NA	-	exon
chr14	93939108	93940495	ASB2	chr14	0.426176	0.16936	NA	-0.256816	NA	-	exon
chr12	6935547	6937561	ATN1	chr12	0.134866	0.33541	NA	0.200544	NA	+	exon
chr8	53841578	53841725	ATP6V1H	chr8	0.314203	0.706758	NA	0.392555	NA	-	exon
chr8	53841625	53841725	ATP6V1H	chr8	0.314203	0.706758	NA	0.392555	NA	-	exon
chr19	1795875	1795987	ATP8B3	chr19	0.474614	0.277422	NA	-0.197191	NA	-	exon
chr19	1796077	1796265	ATP8B3	chr19	0.474614	0.277422	NA	-0.197191	NA	-	exon
chr17	44191805	44194411	ATXN7L3	chr17	0.319589	0.70671	NA	0.387121	NA	-	exon
chr17	65557806	65558729	AXIN2	chr17	0.250189	0.49739	NA	0.247201	NA	-	exon
chr17	65557806	65558736	AXIN2	chr17	0.250189	0.49739	NA	0.247201	NA	-	exon
chr17	65558044	65558736	AXIN2	chr17	0.250189	0.49739	NA	0.247201	NA	-	exon
chr17	65558046	65558736	AXIN2	chr17	0.250189	0.49739	NA	0.247201	NA	-	exon
chr17	65558169	65558736	AXIN2	chr17	0.250189	0.49739	NA	0.247201	NA	-	exon
chr16	67148104	67150671	B3GNT9	chr16	0.238177	0.593788	NA	0.355611	NA	-	exon
chr12	546646	546713	B4GALNT3	chr12	0.526062	0.739631	NA	0.213569	NA	+	exon
chr12	546646	546828	B4GALNT3	chr12	0.526062	0.739631	NA	0.213569	NA	+	exon
chr17	81097579	81097696	BAIAP2	chr17	0.712431	0.392429	NA	-0.320002	NA	+	exon
chr17	60887050	60887126	BCAS3	chr17	0.104	0.297428	NA	0.193428	NA	+	exon
chr17	60887050	60887211	BCAS3	chr17	0.104	0.297428	NA	0.193428	NA	+	exon
chr17	60887239	60887311	BCAS3	chr17	0.104	0.297428	NA	0.193428	NA	+	exon
chr17	60887279	60887447	BCAS3	chr17	0.104	0.297428	NA	0.193428	NA	+	exon
chr19	48807000	48807074	BCAT2	chr19	0.267856	0.539705	NA	0.271848	NA	-	exon
chr19	48807000	48807792	BCAT2	chr19	0.267856	0.539705	NA	0.271848	NA	-	exon
chr19	48807013	48807074	BCAT2	chr19	0.267856	0.539705	NA	0.271848	NA	-	exon
chr14	99231345	99231557	BCL11B	chr14	0.607173	0.107316	NA	-0.499857	NA	-	exon
chr20	31721655	31722330	BCL2L1	chr20	0.392802	0.823298	NA	0.430496	NA	-	exon
chr20	31721655	31722348	BCL2L1	chr20	0.392802	0.823298	NA	0.430496	NA	-	exon
chr20	31721655	31722597	BCL2L1	chr20	0.392802	0.823298	NA	0.430496	NA	-	exon
chr20	31721844	31722330	BCL2L1	chr20	0.392802	0.823298	NA	0.430496	NA	-	exon
chr20	31721844	31722348	BCL2L1	chr20	0.392802	0.823298	NA	0.430496	NA	-	exon
chrX	40077844	40077929	BCOR	chrX	0.622986	0.874276	NA	0.251291	NA	-	exon
chrX	40077844	40077969	BCOR	chrX	0.622986	0.874276	NA	0.251291	NA	-	exon
chrX	153494980	153495113	BGN	chrX	0.683235	0.236498	NA	-0.446737	NA	+	exon
chrX	153494981	153495113	BGN	chrX	0.683235	0.236498	NA	-0.446737	NA	+	exon
chrX	153494983	153495113	BGN	chrX	0.683235	0.236498	NA	-0.446737	NA	+	exon
chrX	153494993	153495113	BGN	chrX	0.683235	0.236498	NA	-0.446737	NA	+	exon
chr17	1270444	1271815	BHLHA9	chr17	0.355268	0.573241	NA	0.217973	NA	+	exon
chr20	63005927	63006964	BHLHE23	chr20	0.61574	0.0716679	NA	-0.544072	NA	-	exon
chr20	63005979	63007035	BHLHE23	chr20	0.61574	0.0716679	NA	-0.544072	NA	-	exon
chr20	37521319	37521409	BLCAP	chr20	0.461659	0.266908	NA	-0.19475	NA	-	exon
chr20	37521319	37521451	BLCAP	chr20	0.461659	0.266908	NA	-0.19475	NA	-	exon
chr20	37521319	37521693	BLCAP	chr20	0.461659	0.266908	NA	-0.19475	NA	-	exon
chr20	37520236	37520303	BLCAP	chr20	0.49681	0.311859	NA	-0.184951	NA	-	exon
chr20	37520438	37520589	BLCAP	chr20	0.49681	0.311859	NA	-0.184951	NA	-	exon
chr7	43760017	43760110	BLVRA	chr7	0.609524	0.890049	NA	0.280524	NA	+	exon
chr8	22176924	22176942	BMP1	chr8	0.303513	0.536637	NA	0.233123	NA	+	exon
chr8	22176924	22176998	BMP1	chr8	0.303513	0.536637	NA	0.233123	NA	+	exon
chr8	22176924	22177139	BMP1	chr8	0.303513	0.536637	NA	0.233123	NA	+	exon
chr8	22176961	22177139	BMP1	chr8	0.303513	0.536637	NA	0.233123	NA	+	exon
chr2	241570125	241570288	BOK	chr2	0.372517	0.119427	NA	-0.253089	NA	+	exon
chr2	197784629	197785010	BOLL	chr2	0.683814	0.887322	NA	0.203508	NA	-	exon
chr2	197785056	197785319	BOLL	chr2	0.683814	0.887322	NA	0.203508	NA	-	exon
chr5	891640	891797	BRD9	chr5	0.618422	0.809897	NA	0.191474	NA	-	exon
chr5	891640	891854	BRD9	chr5	0.618422	0.809897	NA	0.191474	NA	-	exon
chr7	98282351	98282706	BRI3	chr7	0.447487	0.704169	NA	0.256682	NA	+	exon
chr7	98282832	98283010	BRI3	chr7	0.447487	0.704169	NA	0.256682	NA	+	exon
chr19	575047	575140	BSG	chr19	0.530061	0.809606	NA	0.279545	NA	+	exon
chr19	575049	575140	BSG	chr19	0.530061	0.809606	NA	0.279545	NA	+	exon
chr19	575213	575386	BSG	chr19	0.530061	0.809606	NA	0.279545	NA	+	exon
chr17	74361735	74361868	BTBD17	chr17	0.356339	0.0846186	NA	-0.27172	NA	-	exon
chr5	73498408	73498558	BTF3	chr5	0.0546177	0.397384	NA	0.342766	NA	+	exon
chr5	73498431	73498799	BTF3	chr5	0.0546177	0.397384	NA	0.342766	NA	+	exon
chr5	73498436	73498558	BTF3	chr5	0.0546177	0.397384	NA	0.342766	NA	+	exon
chr5	73498442	73498558	BTF3	chr5	0.0546177	0.397384	NA	0.342766	NA	+	exon
chr5	73498442	73498799	BTF3	chr5	0.0546177	0.397384	NA	0.342766	NA	+	exon
chr5	73498457	73498799	BTF3	chr5	0.0546177	0.397384	NA	0.342766	NA	+	exon
chr5	73498466	73498558	BTF3	chr5	0.0546177	0.397384	NA	0.342766	NA	+	exon
chr5	73498473	73498558	BTF3	chr5	0.0546177	0.397384	NA	0.342766	NA	+	exon
chr5	73498492	73498558	BTF3	chr5	0.0546177	0.397384	NA	0.342766	NA	+	exon
chr5	73498510	73498558	BTF3	chr5	0.0546177	0.397384	NA	0.342766	NA	+	exon
chr5	73499134	73499202	BTF3	chr5	0.0546177	0.397384	NA	0.342766	NA	+	exon
chr5	73499134	73499651	BTF3	chr5	0.0546177	0.397384	NA	0.342766	NA	+	exon
chr5	73499134	73502025	BTF3	chr5	0.0546177	0.397384	NA	0.342766	NA	+	exon
chr5	73497549	73498386	BTF3-DT	chr5	0.0546177	0.397384	NA	0.342766	NA	-	exon
chr10	71719627	71719778	C10orf105	chr10	0.711571	0.240276	NA	-0.471295	NA	-	exon
chr10	122879681	122879760	C10orf88B	chr10	0.540912	0.219323	NA	-0.321589	NA	+	exon
chr10	122879717	122879760	C10orf88B	chr10	0.540912	0.219323	NA	-0.321589	NA	+	exon
chr10	122879851	122880011	C10orf88B	chr10	0.540912	0.219323	NA	-0.321589	NA	+	exon
chr10	102453840	102456292	C10orf95-AS1	chr10	0.370705	0.670936	NA	0.300231	NA	+	exon
chr17	4900237	4902934	C17orf107	chr17	0.514077	0.744588	NA	0.230511	NA	+	exon
chr19	55464382	55464751	C19orf85	chr19	0.300384	0.588082	NA	0.287698	NA	-	exon
chr1	37689533	37689883	C1orf109	chr1	0.272566	0.513382	NA	0.240816	NA	-	exon
chr1	37689606	37689689	C1orf109	chr1	0.272566	0.513382	NA	0.240816	NA	-	exon
chr1	37689606	37689883	C1orf109	chr1	0.272566	0.513382	NA	0.240816	NA	-	exon
chr1	37689606	37689886	C1orf109	chr1	0.272566	0.513382	NA	0.240816	NA	-	exon
chr1	37689646	37689886	C1orf109	chr1	0.272566	0.513382	NA	0.240816	NA	-	exon
chr1	37689658	37689883	C1orf109	chr1	0.272566	0.513382	NA	0.240816	NA	-	exon
chr1	37689768	37689883	C1orf109	chr1	0.272566	0.513382	NA	0.240816	NA	-	exon
chr1	10958714	10958752	C1orf127	chr1	0.374552	0.745799	NA	0.371247	NA	-	exon
chr2	74414176	74415618	C2orf81	chr2	0.0834124	0.292171	NA	0.208758	NA	-	exon
chr2	74414177	74415927	C2orf81	chr2	0.0834124	0.292171	NA	0.208758	NA	-	exon
chr2	74414177	74416583	C2orf81	chr2	0.0834124	0.292171	NA	0.208758	NA	-	exon
chr2	74414178	74415618	C2orf81	chr2	0.0834124	0.292171	NA	0.208758	NA	-	exon
chr2	74415408	74416241	C2orf81	chr2	0.0834124	0.292171	NA	0.208758	NA	-	exon
chr2	74415597	74415927	C2orf81	chr2	0.0834124	0.292171	NA	0.208758	NA	-	exon
chr5	127073090	127073389	C5orf63	chr5	0.477365	0.893022	NA	0.415656	NA	-	exon
chr5	127073451	127073467	C5orf63	chr5	0.477365	0.893022	NA	0.415656	NA	-	exon
chr5	127073451	127073480	C5orf63	chr5	0.477365	0.893022	NA	0.415656	NA	-	exon
chr5	127073451	127073492	C5orf63	chr5	0.477365	0.893022	NA	0.415656	NA	-	exon
chr5	127073451	127073502	C5orf63	chr5	0.477365	0.893022	NA	0.415656	NA	-	exon
chr5	127073451	127073506	C5orf63	chr5	0.477365	0.893022	NA	0.415656	NA	-	exon
chr8	141518216	141518729	C8orf90	chr8	0.514054	0.133704	NA	-0.38035	NA	+	exon
chr8	141518216	141518737	C8orf90	chr8	0.514054	0.133704	NA	-0.38035	NA	+	exon
chr19	13623878	13624134	CACNA1A	chr19	0.410092	0.675552	NA	0.26546	NA	-	exon
chr19	13623878	13624489	CACNA1A	chr19	0.410092	0.675552	NA	0.26546	NA	-	exon
chr19	3607247	3607409	CACTIN-AS1	chr19	0.373283	0.110151	NA	-0.263132	NA	+	exon
chr19	43624114	43624242	CADM4	chr19	0.496231	0.723228	NA	0.226997	NA	-	exon
chr10	133324072	133325566	CALY	chr10	0.483924	0.245326	NA	-0.238599	NA	-	exon
chr17	4968907	4968979	CAMTA2	chr17	0.269165	0.481092	NA	0.211927	NA	-	exon
chr17	4968907	4968981	CAMTA2	chr17	0.269165	0.481092	NA	0.211927	NA	-	exon
chr17	4968907	4969081	CAMTA2	chr17	0.269165	0.481092	NA	0.211927	NA	-	exon
chr17	4969150	4969337	CAMTA2	chr17	0.269165	0.481092	NA	0.211927	NA	-	exon
chr17	4969150	4969415	CAMTA2	chr17	0.269165	0.481092	NA	0.211927	NA	-	exon
chr11	65182462	65182968	CAPN1	chr11	0.363836	0.627245	NA	0.263409	NA	+	exon
chr11	65182701	65182890	CAPN1	chr11	0.363836	0.627245	NA	0.263409	NA	+	exon
chr11	65182701	65182968	CAPN1	chr11	0.363836	0.627245	NA	0.263409	NA	+	exon
chr11	65182902	65182968	CAPN1	chr11	0.363836	0.627245	NA	0.263409	NA	+	exon
chr11	65183128	65183197	CAPN1	chr11	0.363836	0.627245	NA	0.263409	NA	+	exon
chr11	65183336	65183592	CAPN1	chr11	0.363836	0.627245	NA	0.263409	NA	+	exon
chr11	65183474	65183503	CAPN1	chr11	0.363836	0.627245	NA	0.263409	NA	+	exon
chr11	65183474	65183543	CAPN1	chr11	0.363836	0.627245	NA	0.263409	NA	+	exon
chr11	65183474	65183581	CAPN1	chr11	0.363836	0.627245	NA	0.263409	NA	+	exon
chr11	65183474	65183582	CAPN1	chr11	0.363836	0.627245	NA	0.263409	NA	+	exon
chr11	65183474	65183592	CAPN1	chr11	0.363836	0.627245	NA	0.263409	NA	+	exon
chr11	65183474	65183668	CAPN1	chr11	0.363836	0.627245	NA	0.263409	NA	+	exon
chr16	67654332	67654692	CARMIL2	chr16	0.687783	0.898458	NA	0.210675	NA	+	exon
chr16	67654518	67654692	CARMIL2	chr16	0.687783	0.898458	NA	0.210675	NA	+	exon
chr16	67654778	67654900	CARMIL2	chr16	0.687783	0.898458	NA	0.210675	NA	+	exon
chr8	75278357	75278422	CASC9	chr8	0.509785	0.820661	NA	0.310876	NA	-	exon
chr8	75278357	75278461	CASC9	chr8	0.509785	0.820661	NA	0.310876	NA	-	exon
chr8	75278357	75278481	CASC9	chr8	0.509785	0.820661	NA	0.310876	NA	-	exon
chr8	75278357	75278637	CASC9	chr8	0.509785	0.820661	NA	0.310876	NA	-	exon
chr8	75278713	75278924	CASC9	chr8	0.509785	0.820661	NA	0.310876	NA	-	exon
chr1	10649070	10649192	CASZ1	chr1	0.732932	0.144622	NA	-0.58831	NA	-	exon
chr1	10649283	10649437	CASZ1	chr1	0.732932	0.144622	NA	-0.58831	NA	-	exon
chr1	10650484	10650755	CASZ1	chr1	0.732932	0.144622	NA	-0.58831	NA	-	exon
chr1	10650692	10650755	CASZ1	chr1	0.732932	0.144622	NA	-0.58831	NA	-	exon
chr1	10650941	10651076	CASZ1	chr1	0.732932	0.144622	NA	-0.58831	NA	-	exon
chr1	10650941	10651100	CASZ1	chr1	0.732932	0.144622	NA	-0.58831	NA	-	exon
chr1	10636604	10640059	CASZ1	chr1	0.604635	0.334376	NA	-0.270259	NA	-	exon
chr1	10636604	10640059	CASZ1	chr1	0.457936	0.198884	NA	-0.259053	NA	-	exon
chr14	91646137	91646235	CATSPERB	chr14	0.546222	0.743572	NA	0.197351	NA	-	exon
chr19	55652430	55653033	CCDC106	chr19	0.375473	0.713827	NA	0.338354	NA	+	exon
chr19	55652430	55653161	CCDC106	chr19	0.375473	0.713827	NA	0.338354	NA	+	exon
chr7	128812708	128812929	CCDC136	chr7	0.460215	0.728921	NA	0.268706	NA	+	exon
chr4	76420965	76421141	CCDC158	chr4	0.911511	0.575631	NA	-0.33588	NA	-	exon
chr4	76421741	76421843	CCDC158	chr4	0.911511	0.575631	NA	-0.33588	NA	-	exon
chr4	76421741	76421868	CCDC158	chr4	0.911511	0.575631	NA	-0.33588	NA	-	exon
chr8	143706694	143707569	CCDC166	chr8	0.897689	0.667834	NA	-0.229856	NA	-	exon
chr8	143707666	143708109	CCDC166	chr8	0.897689	0.667834	NA	-0.229856	NA	-	exon
chr5	127739538	127739611	CCDC192	chr5	0.233153	0.485335	NA	0.252182	NA	+	exon
chr5	127739843	127740287	CCDC192	chr5	0.233153	0.485335	NA	0.252182	NA	+	exon
chr17	80065485	80065606	CCDC40	chr17	0.769762	0.490758	NA	-0.279004	NA	+	exon
chr17	82175566	82175664	CCDC57	chr17	0.532046	0.81546	NA	0.283413	NA	-	exon
chr18	54959183	54959461	CCDC68	chr18	0.51896	0.099094	NA	-0.419866	NA	-	exon
chr18	54959336	54959461	CCDC68	chr18	0.51896	0.099094	NA	-0.419866	NA	-	exon
chr12	90952215	90955176	CCER1	chr12	0.53459	0.757298	NA	0.222708	NA	-	exon
chr3	42264697	42264765	CCK	chr3	0.424796	0.106817	NA	-0.317979	NA	-	exon
chr3	42264697	42264903	CCK	chr3	0.424796	0.106817	NA	-0.317979	NA	-	exon
chr3	42264697	42264907	CCK	chr3	0.424796	0.106817	NA	-0.317979	NA	-	exon
chr3	42265269	42265437	CCK	chr3	0.424796	0.106817	NA	-0.317979	NA	-	exon
chr3	42265684	42266185	CCK	chr3	0.424796	0.106817	NA	-0.317979	NA	-	exon
chr1	167430634	167431746	CD247	chr1	0.420077	0.676676	NA	0.256599	NA	-	exon
chr1	167430640	167431013	CD247	chr1	0.420077	0.676676	NA	0.256599	NA	-	exon
chr1	167430640	167431746	CD247	chr1	0.420077	0.676676	NA	0.256599	NA	-	exon
chr1	167430641	167431746	CD247	chr1	0.420077	0.676676	NA	0.256599	NA	-	exon
chr1	167430644	167431746	CD247	chr1	0.420077	0.676676	NA	0.256599	NA	-	exon
chr1	167430652	167431746	CD247	chr1	0.420077	0.676676	NA	0.256599	NA	-	exon
chr1	167430916	167431746	CD247	chr1	0.420077	0.676676	NA	0.256599	NA	-	exon
chr17	74466399	74466655	CD300A	chr17	0.569179	0.111612	NA	-0.457567	NA	+	exon
chr17	74466634	74466743	CD300A	chr17	0.569179	0.111612	NA	-0.457567	NA	+	exon
chr17	74466658	74466743	CD300A	chr17	0.569179	0.111612	NA	-0.457567	NA	+	exon
chr17	74466675	74466743	CD300A	chr17	0.569179	0.111612	NA	-0.457567	NA	+	exon
chr17	74466676	74466743	CD300A	chr17	0.569179	0.111612	NA	-0.457567	NA	+	exon
chr17	74466862	74466993	CD300A	chr17	0.569179	0.111612	NA	-0.457567	NA	+	exon
chr11	118315486	118315986	CD3E	chr11	0.385145	0.113393	NA	-0.271752	NA	+	exon
chr11	118315486	118316171	CD3E	chr11	0.385145	0.113393	NA	-0.271752	NA	+	exon
chr11	118315486	118316173	CD3E	chr11	0.385145	0.113393	NA	-0.271752	NA	+	exon
chr11	118315486	118316175	CD3E	chr11	0.385145	0.113393	NA	-0.271752	NA	+	exon
chr5	150412625	150412746	CD74	chr5	0.410164	0.174284	NA	-0.235879	NA	-	exon
chr5	150412625	150412749	CD74	chr5	0.410164	0.174284	NA	-0.235879	NA	-	exon
chr5	150412625	150412750	CD74	chr5	0.410164	0.174284	NA	-0.235879	NA	-	exon
chr5	150412625	150412751	CD74	chr5	0.410164	0.174284	NA	-0.235879	NA	-	exon
chr5	150412625	150412769	CD74	chr5	0.410164	0.174284	NA	-0.235879	NA	-	exon
chr5	150412625	150412910	CD74	chr5	0.410164	0.174284	NA	-0.235879	NA	-	exon
chr5	150412625	150412912	CD74	chr5	0.410164	0.174284	NA	-0.235879	NA	-	exon
chr5	150412625	150412969	CD74	chr5	0.410164	0.174284	NA	-0.235879	NA	-	exon
chr11	44573078	44573234	CD82	chr11	0.380927	0.635764	NA	0.254837	NA	+	exon
chr13	49280509	49280698	CDADC1	chr13	0.375011	0.613075	NA	0.238064	NA	+	exon
chr16	89191655	89191894	CDH15	chr16	0.490542	0.291245	NA	-0.199297	NA	+	exon
chr16	61918258	61918714	CDH8	chr16	0.238189	0.458875	NA	0.220687	NA	-	exon
chr16	61918321	61918399	CDH8-AS1	chr16	0.238189	0.458875	NA	0.220687	NA	+	exon
chr12	12718825	12718954	CDKN1B	chr12	0.139165	0.415247	NA	0.276083	NA	+	exon
chr12	12718825	12722212	CDKN1B	chr12	0.139165	0.415247	NA	0.276083	NA	+	exon
chr17	75003183	75005800	CDR2L	chr17	0.657975	0.842146	NA	0.184171	NA	+	exon
chr5	150166778	150167321	CDX1	chr5	0.566824	0.20158	NA	-0.365244	NA	+	exon
chrX	73447053	73447755	CDX4	chrX	0.754645	0.0917958	NA	-0.662849	NA	+	exon
chr19	51490587	51491301	CEACAM18	chr19	0.589419	0.894415	NA	0.304997	NA	+	exon
chr19	51490947	51491301	CEACAM18	chr19	0.589419	0.894415	NA	0.304997	NA	+	exon
chr19	41706933	41706976	CEACAM7	chr19	0.0919956	0.329005	NA	0.23701	NA	-	exon
chr3	48658887	48662886	CELSR3	chr3	0.661899	0.846964	NA	0.185065	NA	-	exon
chr3	48656698	48657348	CELSR3	chr3	0.377988	0.590368	NA	0.21238	NA	-	exon
chr20	3783851	3786740	CENPB	chr20	0.227921	0.410368	NA	0.182447	NA	-	exon
chr2	65077042	65077964	CEP68	chr2	0.384018	0.707226	NA	0.323208	NA	+	exon
chr2	65077045	65077964	CEP68	chr2	0.384018	0.707226	NA	0.323208	NA	+	exon
chr19	18869983	18870619	CERS1	chr19	0.271447	0.0462082	NA	-0.225239	NA	-	exon
chr15	100544651	100544720	CERS3	chr15	0.710841	0.54022	NA	-0.170621	NA	-	exon
chr16	55760516	55760693	CES1P1	chr16	0.692863	0.447018	NA	-0.245845	NA	+	exon
chr16	55760566	55760693	CES1P1	chr16	0.692863	0.447018	NA	-0.245845	NA	+	exon
chr16	55760576	55760693	CES1P1	chr16	0.692863	0.447018	NA	-0.245845	NA	+	exon
chr16	55760599	55760693	CES1P1	chr16	0.692863	0.447018	NA	-0.245845	NA	+	exon
chr16	55760601	55760693	CES1P1	chr16	0.692863	0.447018	NA	-0.245845	NA	+	exon
chr16	55760642	55760693	CES1P1	chr16	0.692863	0.447018	NA	-0.245845	NA	+	exon
chr16	66934444	66935711	CES2	chr16	0.327879	0.709659	NA	0.38178	NA	+	exon
chr16	66934471	66935976	CES2	chr16	0.327879	0.709659	NA	0.38178	NA	+	exon
chr16	66934818	66935508	CES2	chr16	0.327879	0.709659	NA	0.38178	NA	+	exon
chr16	66935335	66935875	CES2	chr16	0.327879	0.709659	NA	0.38178	NA	+	exon
chr16	66935516	66935711	CES2	chr16	0.327879	0.709659	NA	0.38178	NA	+	exon
chr16	66935564	66935711	CES2	chr16	0.327879	0.709659	NA	0.38178	NA	+	exon
chr10	132879426	132879631	CFAP46	chr10	0.835386	0.61273	NA	-0.222657	NA	-	exon
chr1	1959964	1960030	CFAP74	chr1	0.414439	0.163946	NA	-0.250492	NA	-	exon
chr1	1959964	1960106	CFAP74	chr1	0.414439	0.163946	NA	-0.250492	NA	-	exon
chr1	1959964	1960108	CFAP74	chr1	0.414439	0.163946	NA	-0.250492	NA	-	exon
chr3	14121917	14122086	CHCHD4	chr3	0.272759	0.868368	NA	0.595609	NA	-	exon
chr8	23071377	23071807	CHILL1	chr8	0.375936	0.845851	NA	0.469916	NA	-	exon
chr16	23755661	23755733	CHP2	chr16	0.473574	0.199869	NA	-0.273705	NA	+	exon
chr3	184386046	184386755	CHRD	chr3	0.810205	0.625294	NA	-0.184911	NA	+	exon
chr3	184386046	184386938	CHRD	chr3	0.810205	0.625294	NA	-0.184911	NA	+	exon
chr3	184386492	184386755	CHRD	chr3	0.810205	0.625294	NA	-0.184911	NA	+	exon
chr17	7456583	7456926	CHRNB1	chr17	0.197129	0.456982	NA	0.259853	NA	+	exon
chr17	7456583	7457315	CHRNB1	chr17	0.197129	0.456982	NA	0.259853	NA	+	exon
chr17	7456583	7457329	CHRNB1	chr17	0.197129	0.456982	NA	0.259853	NA	+	exon
chr17	7456583	7457710	CHRNB1	chr17	0.197129	0.456982	NA	0.259853	NA	+	exon
chr17	7446069	7446942	CHRNB1	chr17	0.310914	0.601522	NA	0.290608	NA	+	exon
chr17	7446398	7446472	CHRNB1	chr17	0.310914	0.601522	NA	0.290608	NA	+	exon
chr17	7446833	7446942	CHRNB1	chr17	0.310914	0.601522	NA	0.290608	NA	+	exon
chr17	7447043	7447089	CHRNB1	chr17	0.310914	0.601522	NA	0.290608	NA	+	exon
chr17	7447043	7447151	CHRNB1	chr17	0.310914	0.601522	NA	0.290608	NA	+	exon
chr17	7447043	7447650	CHRNB1	chr17	0.310914	0.601522	NA	0.290608	NA	+	exon
chr17	4901525	4901625	CHRNE	chr17	0.514077	0.744588	NA	0.230511	NA	-	exon
chr17	4901525	4901811	CHRNE	chr17	0.514077	0.744588	NA	0.230511	NA	-	exon
chr2	178438867	178439857	CHROMR	chr2	0.587351	0.792826	NA	0.205475	NA	+	exon
chr2	178438867	178440243	CHROMR	chr2	0.587351	0.792826	NA	0.205475	NA	+	exon
chr15	101187541	101188219	CHSY1	chr15	0.567701	0.814422	NA	0.246721	NA	-	exon
chr15	101187993	101188025	CHSY1	chr15	0.567701	0.814422	NA	0.246721	NA	-	exon
chr15	101187993	101188219	CHSY1	chr15	0.567701	0.814422	NA	0.246721	NA	-	exon
chr14	24310649	24310718	CIDEB	chr14	0.326031	0.14823	NA	-0.177801	NA	-	exon
chr14	24310649	24311395	CIDEB	chr14	0.326031	0.14823	NA	-0.177801	NA	-	exon
chr14	24310649	24311422	CIDEB	chr14	0.326031	0.14823	NA	-0.177801	NA	-	exon
chr14	24310799	24311147	CIDEB	chr14	0.326031	0.14823	NA	-0.177801	NA	-	exon
chr16	10878969	10879042	CIITA	chr16	0.867599	0.179044	NA	-0.688556	NA	+	exon
chr19	1271981	1274807	CIRBP	chr19	0.495045	0.718235	NA	0.223189	NA	+	exon
chr19	1271981	1274810	CIRBP	chr19	0.495045	0.718235	NA	0.223189	NA	+	exon
chr19	1274307	1274810	CIRBP	chr19	0.495045	0.718235	NA	0.223189	NA	+	exon
chr19	1274649	1274773	CIRBP	chr19	0.495045	0.718235	NA	0.223189	NA	+	exon
chr19	1274649	1274805	CIRBP	chr19	0.495045	0.718235	NA	0.223189	NA	+	exon
chr19	1274649	1274806	CIRBP	chr19	0.495045	0.718235	NA	0.223189	NA	+	exon
chr19	1274649	1274810	CIRBP	chr19	0.495045	0.718235	NA	0.223189	NA	+	exon
chr19	1274649	1274880	CIRBP	chr19	0.495045	0.718235	NA	0.223189	NA	+	exon
chr19	1274652	1274810	CIRBP	chr19	0.495045	0.718235	NA	0.223189	NA	+	exon
chr19	1267471	1268390	CIRBP-AS1	chr19	0.409964	0.647854	NA	0.23789	NA	-	exon
chr16	66578831	66579135	CKLF-CMTM1	chr16	0.532623	0.168745	NA	-0.363878	NA	+	exon
chr16	66578847	66578931	CKLF-CMTM1	chr16	0.532623	0.168745	NA	-0.363878	NA	+	exon
chr16	66578847	66579135	CKLF-CMTM1	chr16	0.532623	0.168745	NA	-0.363878	NA	+	exon
chr21	36542565	36542600	CLDN14	chr21	0.54459	0.202286	NA	-0.342305	NA	-	exon
chr1	178486434	178486921	CLEC20A	chr1	0.899924	0.620626	NA	-0.279298	NA	-	exon
chr9	136996511	136996537	CLIC3	chr9	0.735901	0.329543	NA	-0.406358	NA	-	exon
chr9	136996511	136996568	CLIC3	chr9	0.735901	0.329543	NA	-0.406358	NA	-	exon
chr15	74598500	74599537	CLK3	chr15	0.275815	0.504611	NA	0.228796	NA	+	exon
chr1	247936061	247937513	CLK3P2	chr1	0.152102	0.723998	NA	0.571896	NA	-	exon
chr17	2691553	2691682	CLUH	chr17	0.53593	0.817652	NA	0.281722	NA	-	exon
chr17	2691609	2691682	CLUH	chr17	0.53593	0.817652	NA	0.281722	NA	-	exon
chr17	2691761	2691895	CLUH	chr17	0.53593	0.817652	NA	0.281722	NA	-	exon
chr17	2692004	2692097	CLUH	chr17	0.53593	0.817652	NA	0.281722	NA	-	exon
chr17	2692307	2692482	CLUH	chr17	0.53593	0.817652	NA	0.281722	NA	-	exon
chr17	2692361	2692482	CLUH	chr17	0.53593	0.817652	NA	0.281722	NA	-	exon
chr17	2692571	2692696	CLUH	chr17	0.53593	0.817652	NA	0.281722	NA	-	exon
chr2	206263379	206263477	CMKLR2-AS	chr2	0.733096	0.436587	NA	-0.296509	NA	+	exon
chr2	206263379	206263745	CMKLR2-AS	chr2	0.733096	0.436587	NA	-0.296509	NA	+	exon
chr2	206263379	206265326	CMKLR2-AS	chr2	0.733096	0.436587	NA	-0.296509	NA	+	exon
chr16	66578831	66579135	CMTM1	chr16	0.532623	0.168745	NA	-0.363878	NA	+	exon
chr16	66578847	66579135	CMTM1	chr16	0.532623	0.168745	NA	-0.363878	NA	+	exon
chr16	66578847	66579137	CMTM1	chr16	0.532623	0.168745	NA	-0.363878	NA	+	exon
chr16	66579448	66579892	CMTM2	chr16	0.532623	0.168745	NA	-0.363878	NA	+	exon
chr16	66579460	66579698	CMTM2	chr16	0.532623	0.168745	NA	-0.363878	NA	+	exon
chr16	66579463	66579892	CMTM2	chr16	0.532623	0.168745	NA	-0.363878	NA	+	exon
chr16	57882340	57884457	CNGB1	chr16	0.607759	0.246947	NA	-0.360811	NA	-	exon
chr16	57883599	57884457	CNGB1	chr16	0.607759	0.246947	NA	-0.360811	NA	-	exon
chr16	57884368	57884457	CNGB1	chr16	0.607759	0.246947	NA	-0.360811	NA	-	exon
chr5	154859353	154859439	CNOT8	chr5	0.315353	0.632989	NA	0.317636	NA	+	exon
chr5	154859353	154859496	CNOT8	chr5	0.315353	0.632989	NA	0.317636	NA	+	exon
chr5	154859405	154859496	CNOT8	chr5	0.315353	0.632989	NA	0.317636	NA	+	exon
chr5	154859667	154859837	CNOT8	chr5	0.315353	0.632989	NA	0.317636	NA	+	exon
chr5	154859695	154859870	CNOT8	chr5	0.315353	0.632989	NA	0.317636	NA	+	exon
chr5	154859695	154859873	CNOT8	chr5	0.315353	0.632989	NA	0.317636	NA	+	exon
chr1	205042937	205043042	CNTN2	chr1	0.754849	0.162833	NA	-0.592016	NA	+	exon
chr1	205042968	205043042	CNTN2	chr1	0.754849	0.162833	NA	-0.592016	NA	+	exon
chr1	205043193	205043394	CNTN2	chr1	0.754849	0.162833	NA	-0.592016	NA	+	exon
chr1	205043196	205043394	CNTN2	chr1	0.754849	0.162833	NA	-0.592016	NA	+	exon
chr1	205043202	205043394	CNTN2	chr1	0.754849	0.162833	NA	-0.592016	NA	+	exon
chr1	205043210	205043394	CNTN2	chr1	0.754849	0.162833	NA	-0.592016	NA	+	exon
chr1	205043212	205043394	CNTN2	chr1	0.754849	0.162833	NA	-0.592016	NA	+	exon
chr9	41953183	41953207	CNTNAP3B	chr9	0.840056	0.631158	NA	-0.208898	NA	-	exon
chr9	41953183	41953383	CNTNAP3B	chr9	0.840056	0.631158	NA	-0.208898	NA	-	exon
chr9	41953183	41953386	CNTNAP3B	chr9	0.840056	0.631158	NA	-0.208898	NA	-	exon
chr6	75084326	75085365	COL12A1	chr6	0.17605	0.521603	NA	0.345553	NA	-	exon
chr6	75084326	75086557	COL12A1	chr6	0.17605	0.521603	NA	0.345553	NA	-	exon
chr6	75084366	75086557	COL12A1	chr6	0.17605	0.521603	NA	0.345553	NA	-	exon
chr6	75086471	75086557	COL12A1	chr6	0.17605	0.521603	NA	0.345553	NA	-	exon
chr6	75086547	75086557	COL12A1	chr6	0.17605	0.521603	NA	0.345553	NA	-	exon
chr13	110485655	110485836	COL4A2	chr13	0.870016	0.579301	NA	-0.290715	NA	+	exon
chr1	40303131	40303185	COL9A2	chr1	0.790288	0.110423	NA	-0.679865	NA	-	exon
chr1	40303530	40303676	COL9A2	chr1	0.790288	0.110423	NA	-0.679865	NA	-	exon
chr1	40303807	40303839	COL9A2	chr1	0.790288	0.110423	NA	-0.679865	NA	-	exon
chr1	40303928	40303972	COL9A2	chr1	0.790288	0.110423	NA	-0.679865	NA	-	exon
chr1	40304064	40304099	COL9A2	chr1	0.790288	0.110423	NA	-0.679865	NA	-	exon
chr1	40304320	40304391	COL9A2	chr1	0.790288	0.110423	NA	-0.679865	NA	-	exon
chr1	40304476	40304501	COL9A2	chr1	0.790288	0.110423	NA	-0.679865	NA	-	exon
chr1	40304476	40304529	COL9A2	chr1	0.790288	0.110423	NA	-0.679865	NA	-	exon
chr2	3605010	3605040	COLEC11	chr2	0.454382	0.139984	NA	-0.314398	NA	+	exon
chr2	3605701	3606243	COLEC11	chr2	0.454382	0.139984	NA	-0.314398	NA	+	exon
chr2	3594832	3595168	COLEC11	chr2	0.699233	0.487033	NA	-0.212201	NA	+	exon
chr2	3594836	3595168	COLEC11	chr2	0.699233	0.487033	NA	-0.212201	NA	+	exon
chr2	3594955	3595168	COLEC11	chr2	0.699233	0.487033	NA	-0.212201	NA	+	exon
chr2	3595049	3595168	COLEC11	chr2	0.699233	0.487033	NA	-0.212201	NA	+	exon
chr2	3595112	3595168	COLEC11	chr2	0.699233	0.487033	NA	-0.212201	NA	+	exon
chr2	3595154	3595168	COLEC11	chr2	0.699233	0.487033	NA	-0.212201	NA	+	exon
chr22	19941371	19941575	COMT	chr22	0.785084	0.0658356	NA	-0.719248	NA	+	exon
chr22	19941733	19941897	COMT	chr22	0.785084	0.0658356	NA	-0.719248	NA	+	exon
chr22	19941772	19941897	COMT	chr22	0.785084	0.0658356	NA	-0.719248	NA	+	exon
chr22	19941773	19941897	COMT	chr22	0.785084	0.0658356	NA	-0.719248	NA	+	exon
chr22	19941788	19941897	COMT	chr22	0.785084	0.0658356	NA	-0.719248	NA	+	exon
chr22	19941793	19941897	COMT	chr22	0.785084	0.0658356	NA	-0.719248	NA	+	exon
chr22	19941803	19941897	COMT	chr22	0.785084	0.0658356	NA	-0.719248	NA	+	exon
chr22	19941834	19941897	COMT	chr22	0.785084	0.0658356	NA	-0.719248	NA	+	exon
chr22	19941871	19941897	COMT	chr22	0.785084	0.0658356	NA	-0.719248	NA	+	exon
chr22	19961697	19962815	COMT	chr22	0.346214	0.657042	NA	0.310828	NA	+	exon
chr22	19962233	19962815	COMT	chr22	0.346214	0.657042	NA	0.310828	NA	+	exon
chr22	19962527	19962815	COMT	chr22	0.346214	0.657042	NA	0.310828	NA	+	exon
chr22	19962527	19962876	COMT	chr22	0.346214	0.657042	NA	0.310828	NA	+	exon
chr22	19962570	19962815	COMT	chr22	0.346214	0.657042	NA	0.310828	NA	+	exon
chr22	19962656	19962815	COMT	chr22	0.346214	0.657042	NA	0.310828	NA	+	exon
chr22	19962679	19962815	COMT	chr22	0.346214	0.657042	NA	0.310828	NA	+	exon
chr22	19963138	19963226	COMT	chr22	0.346214	0.657042	NA	0.310828	NA	+	exon
chr22	19963345	19963371	COMT	chr22	0.346214	0.657042	NA	0.310828	NA	+	exon
chr22	19963467	19963759	COMT	chr22	0.346214	0.657042	NA	0.310828	NA	+	exon
chr22	19963494	19963759	COMT	chr22	0.346214	0.657042	NA	0.310828	NA	+	exon
chr22	19963566	19963759	COMT	chr22	0.346214	0.657042	NA	0.310828	NA	+	exon
chr22	19963835	19964299	COMT	chr22	0.346214	0.657042	NA	0.310828	NA	+	exon
chr19	40718090	40718207	COQ8B	chr19	0.160826	0.504725	NA	0.343899	NA	-	exon
chr7	130381630	130381863	CPA1	chr7	0.624059	0.813573	NA	0.189515	NA	+	exon
chr7	130381695	130381863	CPA1	chr7	0.624059	0.813573	NA	0.189515	NA	+	exon
chr15	82647022	82647123	CPEB1	chr15	0.438789	0.152934	NA	-0.285855	NA	-	exon
chr15	82647137	82647359	CPEB1	chr15	0.438789	0.152934	NA	-0.285855	NA	-	exon
chr15	82647137	82647363	CPEB1	chr15	0.438789	0.152934	NA	-0.285855	NA	-	exon
chr15	82647137	82647605	CPEB1	chr15	0.438789	0.152934	NA	-0.285855	NA	-	exon
chr15	82647209	82647503	CPEB1	chr15	0.438789	0.152934	NA	-0.285855	NA	-	exon
chr4	824492	824601	CPLX1	chr4	0.573029	0.297914	NA	-0.275115	NA	-	exon
chr4	792433	792447	CPLX1	chr4	0.775147	0.527871	NA	-0.247276	NA	-	exon
chr4	792433	792608	CPLX1	chr4	0.775147	0.527871	NA	-0.247276	NA	-	exon
chr4	792433	792692	CPLX1	chr4	0.775147	0.527871	NA	-0.247276	NA	-	exon
chr4	792511	792608	CPLX1	chr4	0.775147	0.527871	NA	-0.247276	NA	-	exon
chr4	784957	786698	CPLX1	chr4	0.407416	0.178519	NA	-0.228897	NA	-	exon
chr4	784958	786698	CPLX1	chr4	0.407416	0.178519	NA	-0.228897	NA	-	exon
chr4	786390	786698	CPLX1	chr4	0.407416	0.178519	NA	-0.228897	NA	-	exon
chr4	786531	786698	CPLX1	chr4	0.407416	0.178519	NA	-0.228897	NA	-	exon
chr5	175837521	175837848	CPLX2	chr5	0.250281	0.574401	NA	0.32412	NA	+	exon
chr1	207669116	207669216	CR1L	chr1	0.844476	0.0792104	NA	-0.765266	NA	+	exon
chr1	207669439	207669565	CR1L	chr1	0.844476	0.0792104	NA	-0.765266	NA	+	exon
chr9	123373134	123373920	CRB2	chr9	0.847702	0.0903598	NA	-0.757342	NA	+	exon
chr9	123373134	123374099	CRB2	chr9	0.847702	0.0903598	NA	-0.757342	NA	+	exon
chr17	45786908	45788288	CRHR1	chr17	0.50725	0.756092	NA	0.248842	NA	+	exon
chr14	105486317	105487299	CRIP1	chr14	0.344757	0.0952217	NA	-0.249535	NA	+	exon
chr14	105486317	105488388	CRIP1	chr14	0.344757	0.0952217	NA	-0.249535	NA	+	exon
chr14	105475859	105476742	CRIP2	chr14	0.4377	0.162327	NA	-0.275373	NA	+	exon
chr14	105476202	105476482	CRIP2	chr14	0.4377	0.162327	NA	-0.275373	NA	+	exon
chr20	62551426	62551511	CRMA	chr20	0.696863	0.161637	NA	-0.535227	NA	-	exon
chr20	62551426	62551524	CRMA	chr20	0.696863	0.161637	NA	-0.535227	NA	-	exon
chr20	62551426	62551526	CRMA	chr20	0.696863	0.161637	NA	-0.535227	NA	-	exon
chr19	18777171	18777938	CRTC1	chr19	0.882403	0.525755	NA	-0.356648	NA	+	exon
chr19	18777171	18777952	CRTC1	chr19	0.882403	0.525755	NA	-0.356648	NA	+	exon
chr19	18777171	18782333	CRTC1	chr19	0.882403	0.525755	NA	-0.356648	NA	+	exon
chr19	18768485	18768793	CRTC1	chr19	0.837785	0.657682	NA	-0.180102	NA	+	exon
chr2	208112266	208112511	CRYGEP	chr2	0.1138	0.373738	NA	0.259939	NA	-	exon
chr13	20405904	20406128	CRYL1	chr13	0.373741	0.163642	NA	-0.210099	NA	-	exon
chr22	41561010	41561183	CSDC2	chr22	0.748626	0.346663	NA	-0.401963	NA	+	exon
chr11	62665647	62668496	CSKMT	chr11	0.443838	0.691667	NA	0.247829	NA	+	exon
chr11	62666354	62667397	CSKMT	chr11	0.443838	0.691667	NA	0.247829	NA	+	exon
chr11	62666396	62668108	CSKMT	chr11	0.443838	0.691667	NA	0.247829	NA	+	exon
chr7	69594793	69596433	CT66	chr7	0.367502	0.693122	NA	0.32562	NA	-	exon
chr7	69595958	69596433	CT66	chr7	0.367502	0.693122	NA	0.32562	NA	-	exon
chr11	88334937	88336472	CTSC	chr11	0.493176	0.724174	NA	0.230998	NA	-	exon
chr11	66568274	66568418	CTSF	chr11	0.377669	0.538028	NA	0.16036	NA	-	exon
chr11	66568274	66568495	CTSF	chr11	0.377669	0.538028	NA	0.16036	NA	-	exon
chr11	66568274	66568534	CTSF	chr11	0.377669	0.538028	NA	0.16036	NA	-	exon
chr11	66568274	66568542	CTSF	chr11	0.377669	0.538028	NA	0.16036	NA	-	exon
chr11	66568274	66568545	CTSF	chr11	0.377669	0.538028	NA	0.16036	NA	-	exon
chr11	66568274	66568560	CTSF	chr11	0.377669	0.538028	NA	0.16036	NA	-	exon
chr11	66568274	66568562	CTSF	chr11	0.377669	0.538028	NA	0.16036	NA	-	exon
chr11	66568274	66568571	CTSF	chr11	0.377669	0.538028	NA	0.16036	NA	-	exon
chr11	66568274	66568575	CTSF	chr11	0.377669	0.538028	NA	0.16036	NA	-	exon
chr11	66568274	66568602	CTSF	chr11	0.377669	0.538028	NA	0.16036	NA	-	exon
chr11	66568274	66568605	CTSF	chr11	0.377669	0.538028	NA	0.16036	NA	-	exon
chr11	66568274	66568606	CTSF	chr11	0.377669	0.538028	NA	0.16036	NA	-	exon
chr17	57868150	57868465	CUEDC1	chr17	0.606622	0.328751	NA	-0.277871	NA	-	exon
chr7	148800502	148800582	CUL1	chr7	0.559767	0.810583	NA	0.250816	NA	+	exon
chr7	148800502	148800969	CUL1	chr7	0.559767	0.810583	NA	0.250816	NA	+	exon
chr7	148800502	148800974	CUL1	chr7	0.559767	0.810583	NA	0.250816	NA	+	exon
chr7	148800502	148800981	CUL1	chr7	0.559767	0.810583	NA	0.250816	NA	+	exon
chr7	148800502	148800988	CUL1	chr7	0.559767	0.810583	NA	0.250816	NA	+	exon
chr7	148800502	148801004	CUL1	chr7	0.559767	0.810583	NA	0.250816	NA	+	exon
chr7	148800502	148801013	CUL1	chr7	0.559767	0.810583	NA	0.250816	NA	+	exon
chr7	148800502	148801019	CUL1	chr7	0.559767	0.810583	NA	0.250816	NA	+	exon
chr7	148800502	148801024	CUL1	chr7	0.559767	0.810583	NA	0.250816	NA	+	exon
chr7	148800502	148801025	CUL1	chr7	0.559767	0.810583	NA	0.250816	NA	+	exon
chr7	148800502	148801086	CUL1	chr7	0.559767	0.810583	NA	0.250816	NA	+	exon
chr7	148800502	148801087	CUL1	chr7	0.559767	0.810583	NA	0.250816	NA	+	exon
chr7	148800502	148801088	CUL1	chr7	0.559767	0.810583	NA	0.250816	NA	+	exon
chr7	148800502	148801110	CUL1	chr7	0.559767	0.810583	NA	0.250816	NA	+	exon
chr7	101818921	101818979	CUX1	chr7	0.313664	0.636764	NA	0.3231	NA	+	exon
chr16	57372477	57372638	CX3CL1	chr16	0.498999	0.26182	NA	-0.237178	NA	+	exon
chr16	57372490	57372638	CX3CL1	chr16	0.498999	0.26182	NA	-0.237178	NA	+	exon
chr16	57372525	57372638	CX3CL1	chr16	0.498999	0.26182	NA	-0.237178	NA	+	exon
chr17	76527356	76528611	CYGB	chr17	0.561001	0.312157	NA	-0.248844	NA	-	exon
chr2	127193789	127193867	CYP27C1	chr2	0.774205	0.52344	NA	-0.250765	NA	-	exon
chr19	40880084	40880244	CYP2A7	chr19	0.566644	0.85338	NA	0.286735	NA	-	exon
chr19	40880479	40880628	CYP2A7	chr19	0.566644	0.85338	NA	0.286735	NA	-	exon
chr19	15551294	15552316	CYP4F22	chr19	0.71672	0.908115	NA	0.191395	NA	+	exon
chr19	15551294	15552317	CYP4F22	chr19	0.71672	0.908115	NA	0.191395	NA	+	exon
chr19	15584540	15584709	CYP4F23P	chr19	0.289118	0.574881	NA	0.285763	NA	+	exon
chr19	15629193	15629225	CYP4F8	chr19	0.440663	0.74449	NA	0.303827	NA	+	exon
chr19	15629193	15629232	CYP4F8	chr19	0.440663	0.74449	NA	0.303827	NA	+	exon
chr19	15629193	15629452	CYP4F8	chr19	0.440663	0.74449	NA	0.303827	NA	+	exon
chr19	15629193	15629472	CYP4F8	chr19	0.440663	0.74449	NA	0.303827	NA	+	exon
chr19	15629193	15630638	CYP4F8	chr19	0.440663	0.74449	NA	0.303827	NA	+	exon
chr19	15629193	15630639	CYP4F8	chr19	0.440663	0.74449	NA	0.303827	NA	+	exon
chr19	15629283	15629635	CYP4F8	chr19	0.440663	0.74449	NA	0.303827	NA	+	exon
chr4	186201157	186205302	CYP4V2	chr4	0.685767	0.493209	NA	-0.192558	NA	+	exon
chr4	186204381	186204457	CYP4V2	chr4	0.685767	0.493209	NA	-0.192558	NA	+	exon
chr2	87455215	87455645	CYTOR	chr2	0.610675	0.35173	NA	-0.258945	NA	+	exon
chr2	87455238	87455452	CYTOR	chr2	0.610675	0.35173	NA	-0.258945	NA	+	exon
chr2	87455368	87455645	CYTOR	chr2	0.610675	0.35173	NA	-0.258945	NA	+	exon
chr2	87455409	87455452	CYTOR	chr2	0.610675	0.35173	NA	-0.258945	NA	+	exon
chr2	87455427	87455452	CYTOR	chr2	0.610675	0.35173	NA	-0.258945	NA	+	exon
chr2	87455429	87455645	CYTOR	chr2	0.610675	0.35173	NA	-0.258945	NA	+	exon
chr2	87455462	87455645	CYTOR	chr2	0.610675	0.35173	NA	-0.258945	NA	+	exon
chr2	87455476	87455645	CYTOR	chr2	0.610675	0.35173	NA	-0.258945	NA	+	exon
chr2	87455479	87455645	CYTOR	chr2	0.610675	0.35173	NA	-0.258945	NA	+	exon
chr2	87455482	87455645	CYTOR	chr2	0.610675	0.35173	NA	-0.258945	NA	+	exon
chr2	87455487	87455645	CYTOR	chr2	0.610675	0.35173	NA	-0.258945	NA	+	exon
chr2	87455496	87455645	CYTOR	chr2	0.610675	0.35173	NA	-0.258945	NA	+	exon
chr2	87455505	87455645	CYTOR	chr2	0.610675	0.35173	NA	-0.258945	NA	+	exon
chr2	87455506	87455645	CYTOR	chr2	0.610675	0.35173	NA	-0.258945	NA	+	exon
chr2	87455515	87455645	CYTOR	chr2	0.610675	0.35173	NA	-0.258945	NA	+	exon
chr2	87455542	87455645	CYTOR	chr2	0.610675	0.35173	NA	-0.258945	NA	+	exon
chr2	87455564	87455645	CYTOR	chr2	0.610675	0.35173	NA	-0.258945	NA	+	exon
chr2	87455669	87455973	CYTOR	chr2	0.610675	0.35173	NA	-0.258945	NA	+	exon
chr2	87455719	87455973	CYTOR	chr2	0.610675	0.35173	NA	-0.258945	NA	+	exon
chr2	87455752	87455973	CYTOR	chr2	0.610675	0.35173	NA	-0.258945	NA	+	exon
chr1	173824653	173825356	DARS2	chr1	0.548652	0.776385	NA	0.227734	NA	+	exon
chr1	173824661	173825356	DARS2	chr1	0.548652	0.776385	NA	0.227734	NA	+	exon
chr1	173824663	173825356	DARS2	chr1	0.548652	0.776385	NA	0.227734	NA	+	exon
chr1	173824673	173825356	DARS2	chr1	0.548652	0.776385	NA	0.227734	NA	+	exon
chr1	173824684	173825356	DARS2	chr1	0.548652	0.776385	NA	0.227734	NA	+	exon
chr1	173824708	173825356	DARS2	chr1	0.548652	0.776385	NA	0.227734	NA	+	exon
chr1	173824712	173825356	DARS2	chr1	0.548652	0.776385	NA	0.227734	NA	+	exon
chr1	173824843	173825356	DARS2	chr1	0.548652	0.776385	NA	0.227734	NA	+	exon
chr1	173824847	173825356	DARS2	chr1	0.548652	0.776385	NA	0.227734	NA	+	exon
chr1	173824960	173825356	DARS2	chr1	0.548652	0.776385	NA	0.227734	NA	+	exon
chr2	227871054	227871729	DAW1	chr2	0.0449155	0.415349	NA	0.370433	NA	+	exon
chr2	227871631	227871729	DAW1	chr2	0.0449155	0.415349	NA	0.370433	NA	+	exon
chr2	227871635	227871729	DAW1	chr2	0.0449155	0.415349	NA	0.370433	NA	+	exon
chr2	227871642	227871729	DAW1	chr2	0.0449155	0.415349	NA	0.370433	NA	+	exon
chr9	133658316	133659329	DBH	chr9	0.764299	0.504648	NA	-0.259651	NA	+	exon
chr6	117547907	117547979	DCBLD1	chr6	0.621772	0.451678	NA	-0.170094	NA	+	exon
chr6	117547907	117549797	DCBLD1	chr6	0.621772	0.451678	NA	-0.170094	NA	+	exon
chr2	3703575	3704038	DCDC2C	chr2	0.319987	0.123118	NA	-0.196869	NA	+	exon
chr4	154489304	154491334	DCHS2	chr4	0.561538	0.308348	NA	-0.25319	NA	-	exon
chr4	154489304	154491716	DCHS2	chr4	0.561538	0.308348	NA	-0.25319	NA	-	exon
chr4	154489304	154491799	DCHS2	chr4	0.561538	0.308348	NA	-0.25319	NA	-	exon
chr13	113468901	113468954	DCUN1D2-AS	chr13	0.326032	0.820882	NA	0.49485	NA	+	exon
chr20	3203213	3203416	DDRGK1	chr20	0.587675	0.815694	NA	0.228019	NA	-	exon
chr22	23979726	23979828	DDT	chr22	0.704116	0.43229	NA	-0.271826	NA	-	exon
chr17	63775108	63775178	DDX42	chr17	0.198053	0.501508	NA	0.303456	NA	+	exon
chr11	118786052	118790359	DDX6	chr11	0.645625	0.86001	NA	0.214385	NA	-	exon
chr20	31474627	31475127	DEFB124	chr20	0.172747	0.571035	NA	0.398289	NA	-	exon
chr20	31476627	31476757	DEFB124	chr20	0.172747	0.571035	NA	0.398289	NA	-	exon
chr2	219418377	219419040	DES	chr2	0.289759	0.113951	NA	-0.175808	NA	+	exon
chr2	233449103	233449155	DGKD	chr2	0.411102	0.644139	NA	0.233037	NA	+	exon
chr2	233449103	233449172	DGKD	chr2	0.411102	0.644139	NA	0.233037	NA	+	exon
chr2	233449103	233449376	DGKD	chr2	0.411102	0.644139	NA	0.233037	NA	+	exon
chr4	968282	968407	DGKQ	chr4	0.331865	0.112324	NA	-0.219541	NA	-	exon
chr4	968291	968407	DGKQ	chr4	0.331865	0.112324	NA	-0.219541	NA	-	exon
chr4	968479	968564	DGKQ	chr4	0.331865	0.112324	NA	-0.219541	NA	-	exon
chr12	49091128	49091389	DHH	chr12	0.524149	0.223587	NA	-0.300562	NA	-	exon
chr14	23969931	23970332	DHRS4L1	chr14	0.0484804	0.203105	NA	0.154624	NA	+	exon
chr14	23969931	23970332	DHRS4L1	chr14	0.268497	0.504115	NA	0.235617	NA	+	exon
chr14	23969874	23970332	DHRS4L2	chr14	0.0484804	0.203105	NA	0.154624	NA	+	exon
chr14	23969874	23970332	DHRS4L2	chr14	0.268497	0.504115	NA	0.235617	NA	+	exon
chr14	23970107	23970332	DHRS4L2	chr14	0.268497	0.504115	NA	0.235617	NA	+	exon
chr9	90609832	90613863	DIRAS2	chr9	0.716872	0.916793	NA	0.199922	NA	-	exon
chr9	90613490	90613863	DIRAS2	chr9	0.716872	0.916793	NA	0.199922	NA	-	exon
chr9	90613699	90613863	DIRAS2	chr9	0.716872	0.916793	NA	0.199922	NA	-	exon
chr9	136322303	136327323	DKFZP434A062	chr9	0.710863	0.490434	NA	-0.220428	NA	-	exon
chr13	50185880	50186070	DLEU1	chr13	0.238894	0.466907	NA	0.228013	NA	+	exon
chr3	197183575	197183634	DLG1	chr3	0.462389	0.799586	NA	0.337196	NA	-	exon
chr3	197183575	197183763	DLG1	chr3	0.462389	0.799586	NA	0.337196	NA	-	exon
chr3	197183575	197183808	DLG1	chr3	0.462389	0.799586	NA	0.337196	NA	-	exon
chr3	197183575	197183814	DLG1	chr3	0.462389	0.799586	NA	0.337196	NA	-	exon
chr3	197183575	197183858	DLG1	chr3	0.462389	0.799586	NA	0.337196	NA	-	exon
chr3	197183575	197183865	DLG1	chr3	0.462389	0.799586	NA	0.337196	NA	-	exon
chr3	197183575	197183963	DLG1	chr3	0.462389	0.799586	NA	0.337196	NA	-	exon
chr3	197183575	197184131	DLG1	chr3	0.462389	0.799586	NA	0.337196	NA	-	exon
chrX	70444835	70445558	DLG3	chrX	0.412387	0.149458	NA	-0.262928	NA	+	exon
chrX	70444861	70445558	DLG3	chrX	0.412387	0.149458	NA	-0.262928	NA	+	exon
chrX	70445136	70445558	DLG3	chrX	0.412387	0.149458	NA	-0.262928	NA	+	exon
chr6	170286238	170286298	DLL1	chr6	0.815871	0.401278	NA	-0.414593	NA	-	exon
chr6	170288239	170288496	DLL1	chr6	0.813404	0.556287	NA	-0.257117	NA	-	exon
chr6	170284919	170285135	DLL1	chr6	0.952356	0.75326	NA	-0.199097	NA	-	exon
chr6	170285254	170285423	DLL1	chr6	0.952356	0.75326	NA	-0.199097	NA	-	exon
chr2	172108902	172108982	DLX2-DT	chr2	0.691964	0.135788	NA	-0.556176	NA	+	exon
chr2	172109790	172109982	DLX2-DT	chr2	0.691964	0.135788	NA	-0.556176	NA	+	exon
chr19	45771490	45771675	DM1-AS	chr19	0.138435	0.654272	NA	0.515836	NA	+	exon
chr19	45771490	45771883	DM1-AS	chr19	0.138435	0.654272	NA	0.515836	NA	+	exon
chr19	45771590	45771675	DM1-AS	chr19	0.138435	0.654272	NA	0.515836	NA	+	exon
chr19	45771590	45771684	DM1-AS	chr19	0.138435	0.654272	NA	0.515836	NA	+	exon
chr19	45769956	45771365	DMPK	chr19	0.138435	0.654272	NA	0.515836	NA	-	exon
chr19	45770922	45771396	DMPK	chr19	0.138435	0.654272	NA	0.515836	NA	-	exon
chr19	45770971	45771396	DMPK	chr19	0.138435	0.654272	NA	0.515836	NA	-	exon
chr19	45771350	45771396	DMPK	chr19	0.138435	0.654272	NA	0.515836	NA	-	exon
chr19	45771568	45771665	DMPK	chr19	0.138435	0.654272	NA	0.515836	NA	-	exon
chr19	45771771	45771928	DMPK	chr19	0.138435	0.654272	NA	0.515836	NA	-	exon
chr19	45771771	45772109	DMPK	chr19	0.138435	0.654272	NA	0.515836	NA	-	exon
chr8	22054777	22055007	DMTN	chr8	0.406097	0.0753916	NA	-0.330706	NA	+	exon
chr8	22054817	22055007	DMTN	chr8	0.406097	0.0753916	NA	-0.330706	NA	+	exon
chr8	22054902	22055007	DMTN	chr8	0.406097	0.0753916	NA	-0.330706	NA	+	exon
chr8	22054907	22055007	DMTN	chr8	0.406097	0.0753916	NA	-0.330706	NA	+	exon
chr8	22054931	22055007	DMTN	chr8	0.406097	0.0753916	NA	-0.330706	NA	+	exon
chr8	22054943	22055007	DMTN	chr8	0.406097	0.0753916	NA	-0.330706	NA	+	exon
chr8	22054953	22055007	DMTN	chr8	0.406097	0.0753916	NA	-0.330706	NA	+	exon
chr8	22055457	22055555	DMTN	chr8	0.406097	0.0753916	NA	-0.330706	NA	+	exon
chr8	22056814	22057136	DMTN	chr8	0.684201	0.419972	NA	-0.264229	NA	+	exon
chr8	22056905	22057136	DMTN	chr8	0.684201	0.419972	NA	-0.264229	NA	+	exon
chr8	22056966	22057136	DMTN	chr8	0.684201	0.419972	NA	-0.264229	NA	+	exon
chr19	55161293	55161418	DNAAF3	chr19	0.263452	0.0644982	NA	-0.198954	NA	-	exon
chr19	55161334	55161418	DNAAF3	chr19	0.263452	0.0644982	NA	-0.198954	NA	-	exon
chr17	78485550	78485757	DNAH17	chr17	0.369006	0.134418	NA	-0.234588	NA	-	exon
chr16	46971349	46972943	DNAJA2	chr16	0.361051	0.607255	NA	0.246204	NA	-	exon
chr11	73958317	73958420	DNAJB13	chr11	0.762045	0.399226	NA	-0.362818	NA	+	exon
chr7	157339821	157340057	DNAJB6	chr7	0.199261	0.628268	NA	0.429007	NA	+	exon
chr11	67616011	67616162	DOC2GP	chr11	0.339445	0.547218	NA	0.207773	NA	-	exon
chr11	67616011	67616257	DOC2GP	chr11	0.339445	0.547218	NA	0.207773	NA	-	exon
chr7	111726110	111728720	DOCK4	chr7	0.627974	0.377498	NA	-0.250476	NA	-	exon
chr7	111726154	111728720	DOCK4	chr7	0.627974	0.377498	NA	-0.250476	NA	-	exon
chr7	111726691	111728720	DOCK4	chr7	0.627974	0.377498	NA	-0.250476	NA	-	exon
chr7	111726747	111728720	DOCK4	chr7	0.627974	0.377498	NA	-0.250476	NA	-	exon
chr7	111726824	111728720	DOCK4	chr7	0.627974	0.377498	NA	-0.250476	NA	-	exon
chr7	111728274	111728720	DOCK4	chr7	0.627974	0.377498	NA	-0.250476	NA	-	exon
chr7	111728421	111728720	DOCK4	chr7	0.627974	0.377498	NA	-0.250476	NA	-	exon
chr2	74555894	74555926	DOK1	chr2	0.403361	0.65482	NA	0.25146	NA	+	exon
chr2	74555894	74556078	DOK1	chr2	0.403361	0.65482	NA	0.25146	NA	+	exon
chr2	74556308	74556621	DOK1	chr2	0.403361	0.65482	NA	0.25146	NA	+	exon
chr2	74556308	74556776	DOK1	chr2	0.403361	0.65482	NA	0.25146	NA	+	exon
chr2	74556308	74557114	DOK1	chr2	0.403361	0.65482	NA	0.25146	NA	+	exon
chr2	74556308	74557185	DOK1	chr2	0.403361	0.65482	NA	0.25146	NA	+	exon
chr2	74556308	74557513	DOK1	chr2	0.403361	0.65482	NA	0.25146	NA	+	exon
chr2	74556308	74557536	DOK1	chr2	0.403361	0.65482	NA	0.25146	NA	+	exon
chr2	74556308	74557551	DOK1	chr2	0.403361	0.65482	NA	0.25146	NA	+	exon
chr4	3463306	3463429	DOK7	chr4	0.756206	0.15719	NA	-0.599016	NA	+	exon
chr4	3463311	3463429	DOK7	chr4	0.756206	0.15719	NA	-0.599016	NA	+	exon
chr4	3463506	3463551	DOK7	chr4	0.756206	0.15719	NA	-0.599016	NA	+	exon
chr19	38222357	38222464	DPF1	chr19	0.644833	0.872598	NA	0.227765	NA	-	exon
chr19	38222548	38222703	DPF1	chr19	0.644833	0.872598	NA	0.227765	NA	-	exon
chr19	38222548	38222708	DPF1	chr19	0.644833	0.872598	NA	0.227765	NA	-	exon
chr19	38222835	38223298	DPF1	chr19	0.644833	0.872598	NA	0.227765	NA	-	exon
chr7	154892334	154892538	DPP6	chr7	0.687807	0.432141	NA	-0.255665	NA	+	exon
chr7	154892334	154892557	DPP6	chr7	0.687807	0.432141	NA	-0.255665	NA	+	exon
chr7	154892334	154893271	DPP6	chr7	0.687807	0.432141	NA	-0.255665	NA	+	exon
chr7	154892334	154893286	DPP6	chr7	0.687807	0.432141	NA	-0.255665	NA	+	exon
chr7	154892334	154893302	DPP6	chr7	0.687807	0.432141	NA	-0.255665	NA	+	exon
chr7	154892334	154893440	DPP6	chr7	0.687807	0.432141	NA	-0.255665	NA	+	exon
chr7	154892334	154893451	DPP6	chr7	0.687807	0.432141	NA	-0.255665	NA	+	exon
chr7	154892334	154894285	DPP6	chr7	0.687807	0.432141	NA	-0.255665	NA	+	exon
chr3	109316284	109316517	DPPA2	chr3	0.272775	0.634853	NA	0.362079	NA	-	exon
chr11	639648	640306	DRD4	chr11	0.303054	0.0947802	NA	-0.208273	NA	+	exon
chr11	640401	640706	DRD4	chr11	0.303054	0.0947802	NA	-0.208273	NA	+	exon
chr2	91684447	91685884	DRD5P1	chr2	0.672856	0.242668	NA	-0.430188	NA	-	exon
chr1	144274892	144276855	DRD5P2	chr1	0.610073	0.285286	NA	-0.324786	NA	-	exon
chr11	1554051	1557574	DUSP8	chr11	0.422487	0.167365	NA	-0.255121	NA	-	exon
chr3	75668931	75670185	DUX4L26	chr3	0.24753	0.47783	NA	0.2303	NA	+	exon
chr4	190021407	190022665	DUX4L9	chr4	0.0568291	0.224059	NA	0.16723	NA	-	exon
chr13	95641295	95641855	DZIP1	chr13	0.174858	0.395433	NA	0.220576	NA	-	exon
chr13	95641295	95642029	DZIP1	chr13	0.174858	0.395433	NA	0.220576	NA	-	exon
chr19	4229523	4229617	EBI3	chr19	0.563672	0.272462	NA	-0.291209	NA	+	exon
chr2	232385750	232387044	ECEL1P2	chr2	0.650249	0.321275	NA	-0.328975	NA	-	exon
chr2	232350863	232351309	ECEL1P3	chr2	0.837266	0.131356	NA	-0.70591	NA	-	exon
chr19	11505929	11506428	ECSIT	chr19	0.369112	0.59739	NA	0.228278	NA	-	exon
chr19	11505945	11506428	ECSIT	chr19	0.369112	0.59739	NA	0.228278	NA	-	exon
chr19	11505949	11506428	ECSIT	chr19	0.369112	0.59739	NA	0.228278	NA	-	exon
chr19	11505958	11506428	ECSIT	chr19	0.369112	0.59739	NA	0.228278	NA	-	exon
chr19	11506002	11506428	ECSIT	chr19	0.369112	0.59739	NA	0.228278	NA	-	exon
chr19	11506075	11506428	ECSIT	chr19	0.369112	0.59739	NA	0.228278	NA	-	exon
chr19	11506184	11506428	ECSIT	chr19	0.369112	0.59739	NA	0.228278	NA	-	exon
chr19	11506301	11506428	ECSIT	chr19	0.369112	0.59739	NA	0.228278	NA	-	exon
chr1	236348257	236348284	EDARADD	chr1	0.559983	0.790175	NA	0.230192	NA	+	exon
chr1	236348262	236348284	EDARADD	chr1	0.559983	0.790175	NA	0.230192	NA	+	exon
chr13	77918091	77918624	EDNRB	chr13	0.367461	0.0828069	NA	-0.284654	NA	-	exon
chr13	77918091	77918799	EDNRB	chr13	0.367461	0.0828069	NA	-0.284654	NA	-	exon
chr13	77918091	77918831	EDNRB	chr13	0.367461	0.0828069	NA	-0.284654	NA	-	exon
chr13	77919007	77919397	EDNRB	chr13	0.367461	0.0828069	NA	-0.284654	NA	-	exon
chr13	77919066	77919390	EDNRB	chr13	0.367461	0.0828069	NA	-0.284654	NA	-	exon
chr13	77919397	77919483	EDNRB	chr13	0.367461	0.0828069	NA	-0.284654	NA	-	exon
chr13	77919397	77919768	EDNRB	chr13	0.367461	0.0828069	NA	-0.284654	NA	-	exon
chr8	143599281	143599541	EEF1D	chr8	0.405485	0.676947	NA	0.271462	NA	-	exon
chr6	128580113	128580884	EEF1DP5	chr6	0.720685	0.914253	NA	0.193567	NA	-	exon
chr2	25131368	25131503	EFR3B	chr2	0.482575	0.21332	NA	-0.269255	NA	+	exon
chr2	25131750	25131911	EFR3B	chr2	0.482575	0.21332	NA	-0.269255	NA	+	exon
chr1	16685621	16686055	EIF1AXP1	chr1	0.707108	0.917092	NA	0.209984	NA	-	exon
chr1	50048014	50048182	ELAVL4	chr1	0.291727	0.108	NA	-0.183726	NA	+	exon
chr4	139028112	139028349	ELF2	chr4	0.583544	0.878005	NA	0.294461	NA	-	exon
chr19	50482149	50490871	EMC10	chr19	0.579241	0.228842	NA	-0.350399	NA	+	exon
chr7	155462371	155464831	EN2	chr7	0.472042	0.118788	NA	-0.353255	NA	+	exon
chr19	50428038	50428409	ENSG00000142539	chr19	0.13892	0.551339	NA	0.412419	NA	+	exon
chr2	74414391	74416241	ENSG00000159239	chr2	0.0834124	0.292171	NA	0.208758	NA	-	exon
chr9	97237750	97238085	ENSG00000203279	chr9	0.261911	0.653455	NA	0.391543	NA	-	exon
chr9	97237750	97238752	ENSG00000203279	chr9	0.261911	0.653455	NA	0.391543	NA	-	exon
chr9	97237764	97238085	ENSG00000203279	chr9	0.261911	0.653455	NA	0.391543	NA	-	exon
chr20	63359988	63360169	ENSG00000203900	chr20	0.48744	0.266548	NA	-0.220891	NA	+	exon
chr19	46494508	46496502	ENSG00000204850	chr19	0.582501	0.106463	NA	-0.476038	NA	+	exon
chr21	38945582	38945635	ENSG00000205622	chr21	0.3033	0.66604	NA	0.36274	NA	-	exon
chr2	129992889	129994040	ENSG00000217289	chr2	0.686469	0.373237	NA	-0.313233	NA	+	exon
chr7	157614023	157614101	ENSG00000222012	chr7	0.896407	0.423425	NA	-0.472983	NA	+	exon
chr1	37318320	37318606	ENSG00000223944	chr1	0.393331	0.594359	NA	0.201028	NA	-	exon
chr1	37318320	37318608	ENSG00000223944	chr1	0.393331	0.594359	NA	0.201028	NA	-	exon
chr1	37318320	37318643	ENSG00000223944	chr1	0.393331	0.594359	NA	0.201028	NA	-	exon
chr7	90591716	90595878	ENSG00000223969	chr7	0.355834	0.73218	NA	0.376346	NA	-	exon
chr1	16520694	16520787	ENSG00000224174	chr1	0.716043	0.102126	NA	-0.613917	NA	+	exon
chr1	16521564	16521796	ENSG00000224174	chr1	0.716043	0.102126	NA	-0.613917	NA	+	exon
chr2	241808312	241809368	ENSG00000224272	chr2	0.521667	0.26119	NA	-0.260476	NA	-	exon
chr2	241808312	241809368	ENSG00000224272	chr2	0.789057	0.584582	NA	-0.204475	NA	-	exon
chr2	3703877	3704153	ENSG00000224661	chr2	0.319987	0.123118	NA	-0.196869	NA	-	exon
chr9	68307393	68307454	ENSG00000225337	chr9	0.388839	0.570374	NA	0.181535	NA	+	exon
chr20	58888774	58888792	ENSG00000225806	chr20	0.386949	0.0439587	NA	-0.34299	NA	-	exon
chr20	58888774	58888809	ENSG00000225806	chr20	0.386949	0.0439587	NA	-0.34299	NA	-	exon
chr9	129438216	129438659	ENSG00000226355	chr9	0.429175	0.224028	NA	-0.205147	NA	+	exon
chr9	129438593	129438879	ENSG00000226355	chr9	0.429175	0.224028	NA	-0.205147	NA	+	exon
chr9	129438605	129438659	ENSG00000226355	chr9	0.429175	0.224028	NA	-0.205147	NA	+	exon
chr9	129438763	129438879	ENSG00000226355	chr9	0.429175	0.224028	NA	-0.205147	NA	+	exon
chr9	129438763	129439118	ENSG00000226355	chr9	0.429175	0.224028	NA	-0.205147	NA	+	exon
chr21	33152614	33152978	ENSG00000226433	chr21	0.759041	0.514169	NA	-0.244872	NA	+	exon
chr21	33152622	33152951	ENSG00000226433	chr21	0.759041	0.514169	NA	-0.244872	NA	+	exon
chr10	132516887	132517139	ENSG00000226900	chr10	0.466186	0.153612	NA	-0.312573	NA	-	exon
chr10	132518094	132518280	ENSG00000226900	chr10	0.466186	0.153612	NA	-0.312573	NA	-	exon
chr10	132518117	132518291	ENSG00000226900	chr10	0.466186	0.153612	NA	-0.312573	NA	-	exon
chr10	132518117	132518367	ENSG00000226900	chr10	0.466186	0.153612	NA	-0.312573	NA	-	exon
chr9	33719690	33719868	ENSG00000227301	chr9	0.488767	0.729601	NA	0.240834	NA	+	exon
chr10	120980652	120980700	ENSG00000227307	chr10	0.52995	0.222955	NA	-0.306995	NA	-	exon
chr19	54434642	54434698	ENSG00000227407	chr19	0.534998	0.753437	NA	0.21844	NA	-	exon
chr1	358049	358183	ENSG00000228463	chr1	0.524857	0.852471	NA	0.327614	NA	-	exon
chr1	359345	359681	ENSG00000228463	chr1	0.524857	0.852471	NA	0.327614	NA	-	exon
chr1	234607008	234607637	ENSG00000228830	chr1	0.309502	0.579769	NA	0.270267	NA	+	exon
chr10	44291210	44292734	ENSG00000229116	chr10	0.328897	0.0848784	NA	-0.244019	NA	-	exon
chr10	44292031	44292734	ENSG00000229116	chr10	0.328897	0.0848784	NA	-0.244019	NA	-	exon
chr10	44292084	44292734	ENSG00000229116	chr10	0.328897	0.0848784	NA	-0.244019	NA	-	exon
chr10	44292595	44292734	ENSG00000229116	chr10	0.328897	0.0848784	NA	-0.244019	NA	-	exon
chr10	44293272	44293386	ENSG00000229116	chr10	0.328897	0.0848784	NA	-0.244019	NA	-	exon
chr10	44293272	44293457	ENSG00000229116	chr10	0.328897	0.0848784	NA	-0.244019	NA	-	exon
chr10	44293272	44293709	ENSG00000229116	chr10	0.328897	0.0848784	NA	-0.244019	NA	-	exon
chr10	44293272	44293998	ENSG00000229116	chr10	0.328897	0.0848784	NA	-0.244019	NA	-	exon
chr2	131829801	131830195	ENSG00000229203	chr2	0.326486	0.0653948	NA	-0.261092	NA	-	exon
chr2	131830272	131830355	ENSG00000229203	chr2	0.326486	0.0653948	NA	-0.261092	NA	-	exon
chr2	241010697	241010744	ENSG00000229996	chr2	0.854548	0.58824	NA	-0.266308	NA	-	exon
chr7	129126518	129127715	ENSG00000230626	chr7	0.233932	0.62222	NA	0.388288	NA	+	exon
chr7	5477788	5479811	ENSG00000230733	chr7	0.564389	0.342976	NA	-0.221413	NA	+	exon
chr10	87408044	87408258	ENSG00000231569	chr10	0.821712	0.492452	NA	-0.32926	NA	-	exon
chr7	43059095	43059508	ENSG00000232006	chr7	0.574519	0.771428	NA	0.196909	NA	-	exon
chr7	43059095	43059550	ENSG00000232006	chr7	0.574519	0.771428	NA	0.196909	NA	-	exon
chr9	94332459	94332988	ENSG00000232063	chr9	0.563183	0.202112	NA	-0.361071	NA	+	exon
chr15	28788602	28788670	ENSG00000232431	chr15	0.714249	0.201898	NA	-0.512351	NA	+	exon
chr1	231526165	231527415	ENSG00000233461	chr1	0.512467	0.802818	NA	0.290351	NA	-	exon
chr1	231526827	231527415	ENSG00000233461	chr1	0.512467	0.802818	NA	0.290351	NA	-	exon
chr1	231527110	231527415	ENSG00000233461	chr1	0.512467	0.802818	NA	0.290351	NA	-	exon
chrX	34415181	34415537	ENSG00000233571	chrX	0.475907	0.776004	NA	0.300098	NA	-	exon
chr7	9621764	9622042	ENSG00000234710	chr7	0.317602	0.519619	NA	0.202017	NA	+	exon
chr2	215545376	215545526	ENSG00000234938	chr2	0.457551	0.771318	NA	0.313767	NA	-	exon
chrX	107935277	107936246	ENSG00000236064	chrX	0.857145	0.102131	NA	-0.755014	NA	-	exon
chrX	107935792	107935980	ENSG00000236064	chrX	0.857145	0.102131	NA	-0.755014	NA	-	exon
chrX	107935792	107936176	ENSG00000236064	chrX	0.857145	0.102131	NA	-0.755014	NA	-	exon
chrX	107935792	107936210	ENSG00000236064	chrX	0.857145	0.102131	NA	-0.755014	NA	-	exon
chrX	107935792	107936230	ENSG00000236064	chrX	0.857145	0.102131	NA	-0.755014	NA	-	exon
chrX	107935792	107936245	ENSG00000236064	chrX	0.857145	0.102131	NA	-0.755014	NA	-	exon
chrX	107935792	107936256	ENSG00000236064	chrX	0.857145	0.102131	NA	-0.755014	NA	-	exon
chr10	37857740	37858532	ENSG00000236514	chr10	0.551791	0.221938	NA	-0.329853	NA	+	exon
chr1	358857	358929	ENSG00000236601	chr1	0.524857	0.852471	NA	0.327614	NA	+	exon
chr1	358872	358957	ENSG00000236601	chr1	0.524857	0.852471	NA	0.327614	NA	+	exon
chrX	126109762	126109804	ENSG00000237208	chrX	0.505515	0.751664	NA	0.246149	NA	+	exon
chrX	126109914	126110148	ENSG00000237208	chrX	0.505515	0.751664	NA	0.246149	NA	+	exon
chr2	215546198	215546413	ENSG00000237525	chr2	0.457551	0.771318	NA	0.313767	NA	+	exon
chrX	990221	990427	ENSG00000237531	chrX	0.853064	0.532903	NA	-0.320161	NA	+	exon
chr9	40105822	40106527	ENSG00000237846	chr9	0.207367	0.436769	NA	0.229402	NA	+	exon
chr19	20079818	20079948	ENSG00000240673	chr19	0.586172	0.817394	NA	0.231221	NA	-	exon
chr15	50466738	50467096	ENSG00000242737	chr15	0.164098	0.394235	NA	0.230137	NA	+	exon
chr7	20122986	20123072	ENSG00000243004	chr7	0.0773115	0.419242	NA	0.341931	NA	-	exon
chr7	20122986	20123116	ENSG00000243004	chr7	0.0773115	0.419242	NA	0.341931	NA	-	exon
chr12	34022281	34024134	ENSG00000245482	chr12	0.079508	0.302034	NA	0.222526	NA	-	exon
chr5	176726025	176726243	ENSG00000248484	chr5	0.795349	0.526367	NA	-0.268982	NA	-	exon
chr5	181114106	181115674	ENSG00000248560	chr5	0.574163	0.236171	NA	-0.337992	NA	+	exon
chr5	1931064	1931389	ENSG00000248994	chr5	0.410408	0.122132	NA	-0.288276	NA	+	exon
chr5	73382384	73382640	ENSG00000249149	chr5	0.345379	0.132261	NA	-0.213118	NA	+	exon
chr7	379359	379543	ENSG00000249574	chr7	0.653124	0.273826	NA	-0.379298	NA	+	exon
chr7	380418	380514	ENSG00000249574	chr7	0.653124	0.273826	NA	-0.379298	NA	+	exon
chr12	139534	139845	ENSG00000249695	chr12	0.611955	0.326567	NA	-0.285388	NA	-	exon
chr5	1850950	1851063	ENSG00000249966	chr5	0.503786	0.267484	NA	-0.236302	NA	+	exon
chr5	1851184	1851497	ENSG00000249966	chr5	0.503786	0.267484	NA	-0.236302	NA	+	exon
chr4	67446267	67446574	ENSG00000250030	chr4	0.925486	0.572523	NA	-0.352963	NA	+	exon
chr5	177939622	177939766	ENSG00000250101	chr5	0.404161	0.192472	NA	-0.211688	NA	+	exon
chr11	66558866	66559225	ENSG00000250105	chr11	0.375951	0.674104	NA	0.298153	NA	-	exon
chr2	129992602	129993105	ENSG00000250207	chr2	0.686469	0.373237	NA	-0.313233	NA	-	exon
chr5	524705	524963	ENSG00000250385	chr5	0.560155	0.315875	NA	-0.24428	NA	+	exon
chr5	524892	524963	ENSG00000250385	chr5	0.560155	0.315875	NA	-0.24428	NA	+	exon
chr5	67817940	67818048	ENSG00000250421	chr5	0.338582	0.617621	NA	0.279039	NA	-	exon
chr5	67818280	67818322	ENSG00000250421	chr5	0.338582	0.617621	NA	0.279039	NA	-	exon
chr5	126490279	126490352	ENSG00000250602	chr5	0.525423	0.81285	NA	0.287427	NA	-	exon
chr5	126490279	126490371	ENSG00000250602	chr5	0.525423	0.81285	NA	0.287427	NA	-	exon
chr12	54080227	54080288	ENSG00000250654	chr12	0.365551	0.0437906	NA	-0.321761	NA	-	exon
chr4	75401195	75401292	ENSG00000250735	chr4	0.547066	0.766093	NA	0.219026	NA	+	exon
chr4	75401218	75401292	ENSG00000250735	chr4	0.547066	0.766093	NA	0.219026	NA	+	exon
chr12	3303782	3303937	ENSG00000250770	chr12	0.712776	0.473788	NA	-0.238988	NA	-	exon
chr9	37002651	37002844	ENSG00000250850	chr9	0.851329	0.110307	NA	-0.741022	NA	+	exon
chr5	85663232	85664684	ENSG00000250874	chr5	0.67202	0.864998	NA	0.192978	NA	+	exon
chr3	126287705	126289853	ENSG00000250934	chr3	0.439884	0.161565	NA	-0.278319	NA	+	exon
chr3	126288013	126288417	ENSG00000250934	chr3	0.439884	0.161565	NA	-0.278319	NA	+	exon
chr3	126288123	126288937	ENSG00000251448	chr3	0.439884	0.161565	NA	-0.278319	NA	-	exon
chr3	126288125	126288937	ENSG00000251448	chr3	0.439884	0.161565	NA	-0.278319	NA	-	exon
chr11	319357	319615	ENSG00000251661	chr11	0.453566	0.677051	NA	0.223485	NA	+	exon
chr8	25670585	25670684	ENSG00000253100	chr8	0.392086	0.645163	NA	0.253078	NA	+	exon
chr8	25670589	25670684	ENSG00000253100	chr8	0.392086	0.645163	NA	0.253078	NA	+	exon
chr8	25670616	25671686	ENSG00000253100	chr8	0.392086	0.645163	NA	0.253078	NA	+	exon
chr8	73370447	73370582	ENSG00000253235	chr8	0.391638	0.143349	NA	-0.248289	NA	-	exon
chr8	73370447	73370598	ENSG00000253235	chr8	0.391638	0.143349	NA	-0.248289	NA	-	exon
chr8	73370447	73370601	ENSG00000253235	chr8	0.391638	0.143349	NA	-0.248289	NA	-	exon
chr8	29529791	29530323	ENSG00000253632	chr8	0.522025	0.252054	NA	-0.269971	NA	+	exon
chr4	97633478	97633811	ENSG00000254044	chr4	0.722377	0.898807	NA	0.17643	NA	-	exon
chr4	97633478	97633823	ENSG00000254044	chr4	0.722377	0.898807	NA	0.17643	NA	-	exon
chr8	9379975	9380372	ENSG00000254237	chr8	0.384764	0.750344	NA	0.36558	NA	-	exon
chr8	71675300	71675535	ENSG00000254277	chr8	0.0506959	0.532485	NA	0.481789	NA	+	exon
chr8	71675349	71675535	ENSG00000254277	chr8	0.0506959	0.532485	NA	0.481789	NA	+	exon
chr8	71675377	71675535	ENSG00000254277	chr8	0.0506959	0.532485	NA	0.481789	NA	+	exon
chr8	114282037	114282294	ENSG00000254339	chr8	0.109898	0.535825	NA	0.425927	NA	+	exon
chr8	114282051	114282294	ENSG00000254339	chr8	0.109898	0.535825	NA	0.425927	NA	+	exon
chr8	114282057	114282294	ENSG00000254339	chr8	0.109898	0.535825	NA	0.425927	NA	+	exon
chr8	114282067	114282294	ENSG00000254339	chr8	0.109898	0.535825	NA	0.425927	NA	+	exon
chr8	114282069	114282294	ENSG00000254339	chr8	0.109898	0.535825	NA	0.425927	NA	+	exon
chr8	114282072	114282294	ENSG00000254339	chr8	0.109898	0.535825	NA	0.425927	NA	+	exon
chr8	114282073	114282294	ENSG00000254339	chr8	0.109898	0.535825	NA	0.425927	NA	+	exon
chr8	114282078	114282294	ENSG00000254339	chr8	0.109898	0.535825	NA	0.425927	NA	+	exon
chr8	114282136	114282294	ENSG00000254339	chr8	0.109898	0.535825	NA	0.425927	NA	+	exon
chr8	114284219	114284514	ENSG00000254339	chr8	0.109898	0.535825	NA	0.425927	NA	+	exon
chr8	114284219	114284533	ENSG00000254339	chr8	0.109898	0.535825	NA	0.425927	NA	+	exon
chr8	114284253	114284514	ENSG00000254339	chr8	0.109898	0.535825	NA	0.425927	NA	+	exon
chr8	114284253	114284533	ENSG00000254339	chr8	0.109898	0.535825	NA	0.425927	NA	+	exon
chr1	32470584	32471615	ENSG00000254553	chr1	0.855602	0.471708	NA	-0.383894	NA	+	exon
chr11	66336331	66336465	ENSG00000254756	chr11	0.533975	0.1304	NA	-0.403575	NA	+	exon
chr12	64147540	64147857	ENSG00000255629	chr12	0.481744	0.736418	NA	0.254673	NA	-	exon
chr12	11486049	11486151	ENSG00000255790	chr12	0.447054	0.783162	NA	0.336108	NA	-	exon
chr12	132329850	132330208	ENSG00000255916	chr12	0.370327	0.15517	NA	-0.215158	NA	+	exon
chr12	8322861	8323108	ENSG00000256101	chr12	0.537234	0.887641	NA	0.350407	NA	+	exon
chr12	8323553	8323724	ENSG00000256101	chr12	0.537234	0.887641	NA	0.350407	NA	+	exon
chr12	8321876	8322088	ENSG00000256101	chr12	0.40368	0.763873	NA	0.360192	NA	+	exon
chr12	8321953	8322088	ENSG00000256101	chr12	0.40368	0.763873	NA	0.360192	NA	+	exon
chr15	28789199	28789486	ENSG00000256951	chr15	0.714249	0.201898	NA	-0.512351	NA	+	exon
chr12	107845401	107845587	ENSG00000257398	chr12	0.602062	0.103056	NA	-0.499006	NA	-	exon
chr12	107845963	107845991	ENSG00000257398	chr12	0.602062	0.103056	NA	-0.499006	NA	-	exon
chr12	107845963	107845993	ENSG00000257398	chr12	0.602062	0.103056	NA	-0.499006	NA	-	exon
chr12	107845963	107846104	ENSG00000257398	chr12	0.602062	0.103056	NA	-0.499006	NA	-	exon
chr12	107845963	107846117	ENSG00000257398	chr12	0.602062	0.103056	NA	-0.499006	NA	-	exon
chr12	71118070	71118247	ENSG00000258053	chr12	0.611166	0.807754	NA	0.196589	NA	-	exon
chr14	70223765	70223848	ENSG00000258422	chr14	0.214265	0.529613	NA	0.315348	NA	+	exon
chr14	70223776	70223848	ENSG00000258422	chr14	0.214265	0.529613	NA	0.315348	NA	+	exon
chr14	70223778	70223848	ENSG00000258422	chr14	0.214265	0.529613	NA	0.315348	NA	+	exon
chr14	70224007	70224197	ENSG00000258422	chr14	0.214265	0.529613	NA	0.315348	NA	+	exon
chr14	38196072	38196487	ENSG00000258649	chr14	0.242874	0.562281	NA	0.319407	NA	+	exon
chr14	22558392	22559068	ENSG00000259003	chr14	0.546711	0.803971	NA	0.25726	NA	+	exon
chr14	22558727	22559037	ENSG00000259003	chr14	0.546711	0.803971	NA	0.25726	NA	+	exon
chr14	22558727	22559068	ENSG00000259003	chr14	0.546711	0.803971	NA	0.25726	NA	+	exon
chr14	38194142	38194281	ENSG00000259048	chr14	0.100855	0.389645	NA	0.28879	NA	-	exon
chr15	62953173	62954124	ENSG00000259394	chr15	0.657752	0.849996	NA	0.192244	NA	+	exon
chr15	81995427	81995666	ENSG00000259692	chr15	0.0870363	0.391317	NA	0.30428	NA	-	exon
chr15	81870928	81871034	ENSG00000259692	chr15	0.280422	0.706863	NA	0.426441	NA	-	exon
chr15	81870928	81871078	ENSG00000259692	chr15	0.280422	0.706863	NA	0.426441	NA	-	exon
chr15	81870928	81871125	ENSG00000259692	chr15	0.280422	0.706863	NA	0.426441	NA	-	exon
chr5	1725149	1728172	ENSG00000260066	chr5	0.392821	0.201283	NA	-0.191538	NA	+	exon
chr15	75639045	75639239	ENSG00000260206	chr15	0.355262	0.65597	NA	0.300708	NA	+	exon
chr15	32313126	32315654	ENSG00000260211	chr15	0.535156	0.348267	NA	-0.186889	NA	-	exon
chr16	87945058	87945202	ENSG00000260443	chr16	0.278089	0.618329	NA	0.34024	NA	-	exon
chr16	997662	997907	ENSG00000260496	chr16	0.795546	0.428841	NA	-0.366705	NA	-	exon
chr16	997943	998074	ENSG00000260496	chr16	0.795546	0.428841	NA	-0.366705	NA	-	exon
chr19	7918652	7919157	ENSG00000260500	chr19	0.709535	0.890003	NA	0.180468	NA	-	exon
chr16	90105953	90106316	ENSG00000260507	chr16	0.286517	0.666787	NA	0.38027	NA	-	exon
chr19	1874516	1876204	ENSG00000261526	chr19	0.224002	0.51774	NA	0.293737	NA	-	exon
chr16	53373479	53373877	ENSG00000261804	chr16	0.727084	0.915159	NA	0.188075	NA	+	exon
chr16	53373483	53373544	ENSG00000261804	chr16	0.727084	0.915159	NA	0.188075	NA	+	exon
chr16	53373491	53373873	ENSG00000261804	chr16	0.727084	0.915159	NA	0.188075	NA	+	exon
chr17	83227621	83227705	ENSG00000262094	chr17	0.605776	0.84006	NA	0.234284	NA	-	exon
chr17	83227649	83227721	ENSG00000262094	chr17	0.605776	0.84006	NA	0.234284	NA	-	exon
chr17	79991944	79992343	ENSG00000262172	chr17	0.367058	0.151475	NA	-0.215583	NA	-	exon
chr13	22884163	22884295	ENSG00000262198	chr13	0.406882	0.813683	NA	0.406802	NA	+	exon
chr16	2858569	2858658	ENSG00000263325	chr16	0.415844	0.15766	NA	-0.258184	NA	+	exon
chr8	144713899	144714845	ENSG00000263612	chr8	0.640503	0.863825	NA	0.223322	NA	+	exon
chr18	77421619	77422024	ENSG00000264015	chr18	0.320305	0.553205	NA	0.2329	NA	+	exon
chr21	8987370	8987430	ENSG00000264063	chr21	0.639376	0.456799	NA	-0.182577	NA	+	exon
chr8	143275897	143276403	ENSG00000264668	chr8	0.276347	0.0992224	NA	-0.177125	NA	+	exon
chr17	16414524	16416689	ENSG00000264739	chr17	0.495874	0.242894	NA	-0.25298	NA	-	exon
chr18	78506350	78506410	ENSG00000265378	chr18	0.799358	0.466823	NA	-0.332535	NA	+	exon
chr17	65557806	65558736	ENSG00000266076	chr17	0.250189	0.49739	NA	0.247201	NA	-	exon
chr18	78138275	78140887	ENSG00000266213	chr18	0.417191	0.769841	NA	0.35265	NA	+	exon
chr19	1875016	1875209	ENSG00000267232	chr19	0.224002	0.51774	NA	0.293737	NA	+	exon
chr18	12068357	12068417	ENSG00000267533	chr18	0.685904	0.498126	NA	-0.187778	NA	-	exon
chr17	35406948	35407818	ENSG00000267648	chr17	0.6642	0.887054	NA	0.222854	NA	-	exon
chr17	35406684	35407591	ENSG00000267745	chr17	0.6642	0.887054	NA	0.222854	NA	-	exon
chr19	54434183	54434665	ENSG00000268496	chr19	0.534998	0.753437	NA	0.21844	NA	+	exon
chr19	4061615	4062239	ENSG00000268670	chr19	0.536755	0.767408	NA	0.230653	NA	-	exon
chr19	49690318	49690573	ENSG00000268677	chr19	0.225506	0.449387	NA	0.223881	NA	-	exon
chr19	49387356	49388081	ENSG00000268686	chr19	0.528088	0.830877	NA	0.302788	NA	-	exon
chr19	49387356	49388085	ENSG00000268686	chr19	0.528088	0.830877	NA	0.302788	NA	-	exon
chr19	49387356	49388091	ENSG00000268686	chr19	0.528088	0.830877	NA	0.302788	NA	-	exon
chr19	52585030	52585561	ENSG00000268886	chr19	0.578384	0.871508	NA	0.293124	NA	-	exon
chr2	38959287	38960377	ENSG00000269210	chr2	0.318786	0.606344	NA	0.287559	NA	-	exon
chr19	12647233	12647335	ENSG00000269242	chr19	0.0950757	0.312581	NA	0.217505	NA	-	exon
chr19	12647443	12647598	ENSG00000269242	chr19	0.0950757	0.312581	NA	0.217505	NA	-	exon
chr19	12648175	12648397	ENSG00000269242	chr19	0.0950757	0.312581	NA	0.217505	NA	-	exon
chr12	48198387	48202031	ENSG00000269514	chr12	0.344549	0.632247	NA	0.287698	NA	+	exon
chr19	23070421	23070577	ENSG00000269543	chr19	0.389649	0.599762	NA	0.210113	NA	-	exon
chr19	7682242	7682854	ENSG00000269711	chr19	0.621905	0.855081	NA	0.233177	NA	+	exon
chr19	51002408	51003260	ENSG00000269741	chr19	0.187607	0.608145	NA	0.420538	NA	-	exon
chr1	161022750	161022827	ENSG00000270149	chr1	0.585258	0.847992	NA	0.262734	NA	-	exon
chr1	226127178	226127346	ENSG00000270598	chr1	0.574041	0.784813	NA	0.210772	NA	+	exon
chr11	333192	333688	ENSG00000270972	chr11	0.414458	0.663838	NA	0.24938	NA	+	exon
chr10	124447152	124448510	ENSG00000271434	chr10	0.302661	0.115962	NA	-0.186699	NA	+	exon
chr5	43006733	43007543	ENSG00000271788	chr5	0.573256	0.241692	NA	-0.331564	NA	-	exon
chr6	97979002	97979633	ENSG00000271860	chr6	0.600383	0.866881	NA	0.266499	NA	+	exon
chr20	62477870	62478594	ENSG00000272050	chr20	0.723504	0.178045	NA	-0.545459	NA	+	exon
chr1	10647248	10654333	ENSG00000272078	chr1	0.732932	0.144622	NA	-0.58831	NA	+	exon
chr1	10639241	10640077	ENSG00000272078	chr1	0.604635	0.334376	NA	-0.270259	NA	+	exon
chr5	141174327	141174391	ENSG00000272154	chr5	0.533828	0.348327	NA	-0.185501	NA	-	exon
chr5	43033716	43034635	ENSG00000272382	chr5	0.805577	0.188417	NA	-0.61716	NA	+	exon
chr17	64847386	64847728	ENSG00000272400	chr17	0.532893	0.737172	NA	0.204279	NA	+	exon
chr19	781002	782651	ENSG00000272473	chr19	0.403061	0.188287	NA	-0.214774	NA	-	exon
chr8	233119	233692	ENSG00000272812	chr8	0.793943	0.391579	NA	-0.402364	NA	+	exon
chr1	110963302	110964649	ENSG00000273010	chr1	0.404028	0.150335	NA	-0.253693	NA	+	exon
chr21	44929653	44930112	ENSG00000273027	chr21	0.584815	0.23282	NA	-0.351995	NA	-	exon
chr1	148011799	148012228	ENSG00000273059	chr1	0.655895	0.427649	NA	-0.228246	NA	+	exon
chr9	136807740	136810035	ENSG00000273066	chr9	0.420505	0.648888	NA	0.228383	NA	+	exon
chr9	136809255	136809429	ENSG00000273066	chr9	0.420505	0.648888	NA	0.228383	NA	+	exon
chr10	35606001	35608153	ENSG00000273312	chr10	0.888674	0.190841	NA	-0.697833	NA	-	exon
chr10	35607736	35608022	ENSG00000273312	chr10	0.888674	0.190841	NA	-0.697833	NA	-	exon
chr2	202374769	202376142	ENSG00000273456	chr2	0.604726	0.85066	NA	0.245934	NA	-	exon
chr13	55583490	55583524	ENSG00000274090	chr13	0.0137331	0.303934	NA	0.290201	NA	-	exon
chr20	58850530	58850641	ENSG00000274491	chr20	0.792065	0.257083	NA	-0.534983	NA	+	exon
chr13	48532013	48532599	ENSG00000274929	chr13	0.246333	0.511336	NA	0.265004	NA	-	exon
chr20	58850783	58850903	ENSG00000275069	chr20	0.792065	0.257083	NA	-0.534983	NA	+	exon
chr17	79952663	79952992	ENSG00000275516	chr17	0.607001	0.878541	NA	0.27154	NA	+	exon
chr15	74598919	74599397	ENSG00000275527	chr15	0.275815	0.504611	NA	0.228796	NA	-	exon
chr1	144179777	144180205	ENSG00000275767	chr1	0.804187	0.182162	NA	-0.622026	NA	+	exon
chr17	50475819	50478391	ENSG00000275897	chr17	0.294212	0.0820356	NA	-0.212177	NA	+	exon
chr21	6563755	6564489	ENSG00000276076	chr21	0.69286	0.316202	NA	-0.376658	NA	+	exon
chr9	42974855	42976043	ENSG00000276128	chr9	0.0772447	0.339474	NA	0.26223	NA	+	exon
chr9	42975002	42976407	ENSG00000276128	chr9	0.0772447	0.339474	NA	0.26223	NA	+	exon
chr20	58842433	58842546	ENSG00000276722	chr20	0.189917	0.50864	NA	0.318723	NA	+	exon
chr20	58842030	58842132	ENSG00000276859	chr20	0.189917	0.50864	NA	0.318723	NA	+	exon
chr2	240672530	240672812	ENSG00000276949	chr2	0.886614	0.260257	NA	-0.626357	NA	+	exon
chr8	142616293	142616396	ENSG00000277332	chr8	0.841624	0.618134	NA	-0.22349	NA	+	exon
chr8	142616308	142616396	ENSG00000277332	chr8	0.841624	0.618134	NA	-0.22349	NA	+	exon
chr21	8208844	8208904	ENSG00000277437	chr21	0.478771	0.293507	NA	-0.185264	NA	+	exon
chr15	22714939	22715225	ENSG00000277867	chr15	0.501872	0.132261	NA	-0.369611	NA	+	exon
chr16	28600605	28600970	ENSG00000278665	chr16	0.400307	0.192732	NA	-0.207575	NA	-	exon
chr13	57633054	57633575	ENSG00000278722	chr13	0.307434	0.595605	NA	0.288171	NA	-	exon
chr14	24201612	24202811	ENSG00000278784	chr14	0.430693	0.752767	NA	0.322074	NA	-	exon
chr5	140875346	140875922	ENSG00000278915	chr5	0.0432081	0.337213	NA	0.294005	NA	-	exon
chr5	141201266	141201396	ENSG00000278936	chr5	0.492226	0.0843832	NA	-0.407843	NA	-	exon
chr5	127073587	127075604	ENSG00000279446	chr5	0.477365	0.893022	NA	0.415656	NA	+	exon
chr9	41269916	41273997	ENSG00000279561	chr9	0.609665	0.333774	NA	-0.275891	NA	-	exon
chr17	77571418	77572516	ENSG00000279572	chr17	0.773495	0.422563	NA	-0.350932	NA	+	exon
chr12	130775694	130776546	ENSG00000279650	chr12	0.265689	0.0798391	NA	-0.18585	NA	-	exon
chr10	127734562	127736996	ENSG00000279725	chr10	0.578176	0.179758	NA	-0.398418	NA	-	exon
chr16	23753689	23755939	ENSG00000279756	chr16	0.473574	0.199869	NA	-0.273705	NA	-	exon
chr17	32443516	32446038	ENSG00000279762	chr17	0.250602	0.477015	NA	0.226413	NA	-	exon
chrX	154396878	154398842	ENSG00000280195	chrX	0.380943	0.613353	NA	0.23241	NA	-	exon
chr17	4787057	4789162	ENSG00000280254	chr17	0.553919	0.083782	NA	-0.470137	NA	+	exon
chr12	132550729	132554947	ENSG00000280287	chr12	0.689142	0.324725	NA	-0.364416	NA	+	exon
chr3	42264985	42266477	ENSG00000281160	chr3	0.424796	0.106817	NA	-0.317979	NA	+	exon
chr1	212916787	212917037	ENSG00000282718	chr1	0.39364	0.677487	NA	0.283848	NA	+	exon
chr1	212917116	212917200	ENSG00000282718	chr1	0.39364	0.677487	NA	0.283848	NA	+	exon
chr6	26172035	26172802	ENSG00000283064	chr6	0.173789	0.647768	NA	0.473979	NA	-	exon
chr19	9406850	9407055	ENSG00000283108	chr19	0.429819	0.899454	NA	0.469635	NA	-	exon
chr19	9406850	9407080	ENSG00000283108	chr19	0.429819	0.899454	NA	0.469635	NA	-	exon
chr9	61096836	61097039	ENSG00000283541	chr9	0.923828	0.306113	NA	-0.617716	NA	-	exon
chr1	26046665	26047149	ENSG00000284309	chr1	0.394535	0.155956	NA	-0.238578	NA	+	exon
chr17	76567453	76569671	ENSG00000284526	chr17	0.553104	0.338647	NA	-0.214456	NA	-	exon
chr17	76568713	76569671	ENSG00000284526	chr17	0.553104	0.338647	NA	-0.214456	NA	-	exon
chr3	125766516	125766818	ENSG00000284624	chr3	0.379086	0.0699639	NA	-0.309122	NA	+	exon
chr3	125766648	125766818	ENSG00000284624	chr3	0.379086	0.0699639	NA	-0.309122	NA	+	exon
chr7	144354032	144354160	ENSG00000284644	chr7	0.141997	0.381013	NA	0.239016	NA	-	exon
chr3	125766601	125766818	ENSG00000284660	chr3	0.379086	0.0699639	NA	-0.309122	NA	+	exon
chr16	29075022	29075121	ENSG00000284671	chr16	0.599643	0.344472	NA	-0.255171	NA	+	exon
chr1	39799419	39800516	ENSG00000284719	chr1	0.422007	0.201938	NA	-0.220069	NA	+	exon
chr1	39799422	39799581	ENSG00000284719	chr1	0.422007	0.201938	NA	-0.220069	NA	+	exon
chr1	39799433	39799581	ENSG00000284719	chr1	0.422007	0.201938	NA	-0.220069	NA	+	exon
chr9	113065535	113065956	ENSG00000284763	chr9	0.76824	0.18702	NA	-0.581221	NA	-	exon
chr11	2131395	2133223	ENSG00000284779	chr11	0.775798	0.556077	NA	-0.219721	NA	-	exon
chrX	102471773	102471812	ENSG00000284800	chrX	0.614437	0.341553	NA	-0.272885	NA	-	exon
chr9	113081871	113082292	ENSG00000284867	chr9	0.76824	0.18702	NA	-0.581221	NA	-	exon
chr22	19723854	19724772	ENSG00000284874	chr22	0.520756	0.287898	NA	-0.232858	NA	+	exon
chr9	113070983	113071404	ENSG00000284962	chr9	0.76824	0.18702	NA	-0.581221	NA	-	exon
chr16	28613615	28613794	ENSG00000285020	chr16	0.766199	0.467248	NA	-0.298951	NA	-	exon
chr16	28613917	28613968	ENSG00000285020	chr16	0.766199	0.467248	NA	-0.298951	NA	-	exon
chr1	235328959	235330500	ENSG00000285053	chr1	0.648603	0.833602	NA	0.184999	NA	+	exon
chr9	113076429	113076850	ENSG00000285076	chr9	0.76824	0.18702	NA	-0.581221	NA	-	exon
chr9	113060086	113060507	ENSG00000285115	chr9	0.76824	0.18702	NA	-0.581221	NA	-	exon
chr9	113087317	113087738	ENSG00000285370	chr9	0.76824	0.18702	NA	-0.581221	NA	-	exon
chr13	99432387	99432702	ENSG00000285448	chr13	0.69653	0.382337	NA	-0.314194	NA	-	exon
chr7	51471717	51471909	ENSG00000285741	chr7	0.737819	0.451126	NA	-0.286693	NA	+	exon
chr1	153962220	153962350	ENSG00000285779	chr1	0.27598	0.620352	NA	0.344372	NA	-	exon
chr1	153962529	153962747	ENSG00000285779	chr1	0.27598	0.620352	NA	0.344372	NA	-	exon
chr1	184663025	184665146	ENSG00000285847	chr1	0.388768	0.614409	NA	0.22564	NA	-	exon
chr1	184663417	184664590	ENSG00000285847	chr1	0.388768	0.614409	NA	0.22564	NA	-	exon
chr1	16520732	16520787	ENSG00000285853	chr1	0.716043	0.102126	NA	-0.613917	NA	+	exon
chr1	16521564	16521788	ENSG00000285853	chr1	0.716043	0.102126	NA	-0.613917	NA	+	exon
chr12	30696121	30697341	ENSG00000285870	chr12	0.103227	0.314259	NA	0.211032	NA	+	exon
chr5	178728990	178729335	ENSG00000285978	chr5	0.677108	0.855478	NA	0.17837	NA	-	exon
chr19	48807321	48807399	ENSG00000286024	chr19	0.267856	0.539705	NA	0.271848	NA	+	exon
chrX	131578681	131578819	ENSG00000286060	chrX	0.141767	0.526584	NA	0.384818	NA	+	exon
chr10	122879485	122879583	ENSG00000286088	chr10	0.540912	0.219323	NA	-0.321589	NA	-	exon
chr14	40630006	40630229	ENSG00000286099	chr14	0.704866	0.924111	NA	0.219244	NA	+	exon
chr2	219496809	219497116	ENSG00000286143	chr2	0.302717	0.104049	NA	-0.198668	NA	+	exon
chr12	59322745	59323955	ENSG00000286279	chr12	0.0659444	0.532335	NA	0.46639	NA	+	exon
chr7	27210801	27211003	ENSG00000286323	chr7	0.588105	0.0946214	NA	-0.493484	NA	-	exon
chr7	27212440	27212965	ENSG00000286323	chr7	0.588105	0.0946214	NA	-0.493484	NA	-	exon
chr11	20596522	20596979	ENSG00000286382	chr11	0.506481	0.182386	NA	-0.324096	NA	-	exon
chr13	83102138	83102335	ENSG00000286385	chr13	0.528793	0.809259	NA	0.280466	NA	-	exon
chr8	54381698	54381829	ENSG00000286471	chr8	0.535434	0.275167	NA	-0.260268	NA	+	exon
chr22	41560720	41560950	ENSG00000286491	chr22	0.748626	0.346663	NA	-0.401963	NA	-	exon
chr21	36542565	36542855	ENSG00000286517	chr21	0.54459	0.202286	NA	-0.342305	NA	-	exon
chr2	74415422	74416781	ENSG00000286623	chr2	0.0834124	0.292171	NA	0.208758	NA	+	exon
chr6	17015817	17015925	ENSG00000286631	chr6	0.576182	0.336898	NA	-0.239284	NA	+	exon
chr5	42996209	42997480	ENSG00000286656	chr5	0.538939	0.215238	NA	-0.323701	NA	+	exon
chr14	24007057	24007461	ENSG00000286931	chr14	0.0479997	0.221873	NA	0.173873	NA	+	exon
chr2	129877896	129878666	ENSG00000286957	chr2	0.473593	0.241408	NA	-0.232184	NA	+	exon
chr2	129878447	129878666	ENSG00000286957	chr2	0.473593	0.241408	NA	-0.232184	NA	+	exon
chrX	129678129	129678348	ENSG00000287024	chrX	0.364585	0.10758	NA	-0.257005	NA	-	exon
chr11	111097155	111097361	ENSG00000287028	chr11	0.444142	0.729385	NA	0.285243	NA	+	exon
chr4	55157877	55158073	ENSG00000287060	chr4	0.793376	0.380247	NA	-0.413129	NA	+	exon
chr6	156397366	156397589	ENSG00000287092	chr6	0.338815	0.10708	NA	-0.231735	NA	-	exon
chr5	30693848	30693984	ENSG00000287176	chr5	0.296239	0.737368	NA	0.441129	NA	-	exon
chr8	143830709	143832861	ENSG00000287222	chr8	0.276448	0.588534	NA	0.312086	NA	+	exon
chr12	94260548	94260973	ENSG00000287237	chr12	0.261161	0.646486	NA	0.385325	NA	-	exon
chr5	42990839	42993340	ENSG00000287263	chr5	0.494339	0.13767	NA	-0.35667	NA	-	exon
chr5	42991153	42993276	ENSG00000287263	chr5	0.494339	0.13767	NA	-0.35667	NA	-	exon
chr18	75455787	75456770	ENSG00000287281	chr18	0.329858	0.113495	NA	-0.216363	NA	+	exon
chr4	116780963	116781053	ENSG00000287290	chr4	0.470851	0.69971	NA	0.228859	NA	-	exon
chr8	76308165	76308315	ENSG00000287352	chr8	0.340598	0.854541	NA	0.513943	NA	-	exon
chr10	29408245	29409366	ENSG00000287402	chr10	0.921695	0.450197	NA	-0.471498	NA	-	exon
chr1	231339421	231339558	ENSG00000287450	chr1	0.271642	0.729246	NA	0.457604	NA	-	exon
chr3	57555581	57556054	ENSG00000287502	chr3	0.553081	0.126188	NA	-0.426894	NA	-	exon
chr7	50093279	50093730	ENSG00000287521	chr7	0.35509	0.870615	NA	0.515525	NA	+	exon
chr18	10406558	10406944	ENSG00000287563	chr18	0.469813	0.755473	NA	0.285661	NA	+	exon
chr13	48531800	48532049	ENSG00000287599	chr13	0.246333	0.511336	NA	0.265004	NA	+	exon
chr8	22701218	22703776	ENSG00000287812	chr8	0.259088	0.0737775	NA	-0.18531	NA	-	exon
chr5	88052286	88052566	ENSG00000287862	chr5	0.27096	0.700372	NA	0.429412	NA	-	exon
chr4	169919320	169919663	ENSG00000288003	chr4	0.213546	0.575797	NA	0.362251	NA	+	exon
chrX	49071470	49072008	ENSG00000288053	chrX	0.665331	0.909088	NA	0.243757	NA	-	exon
chr9	92805431	92808087	ENSG00000288062	chr9	0.576228	0.143104	NA	-0.433124	NA	-	exon
chr4	9380848	9381269	ENSG00000288075	chr4	0.463468	0.693696	NA	0.230227	NA	-	exon
chr5	1931058	1931383	ENSG00000288108	chr5	0.410408	0.122132	NA	-0.288276	NA	-	exon
chr6	170135374	170135471	ENSG00000288162	chr6	0.929608	0.536199	NA	-0.393409	NA	+	exon
chr21	6215291	6217681	ENSG00000288187	chr21	0.0974639	0.343213	NA	0.245749	NA	-	exon
chr9	126275847	126275918	ENSG00000288537	chr9	0.579579	0.833177	NA	0.253598	NA	-	exon
chrX	114040388	114040636	ENSG00000288595	chrX	0.795441	0.121948	NA	-0.673493	NA	+	exon
chrX	114042336	114042533	ENSG00000288595	chrX	0.795441	0.121948	NA	-0.673493	NA	+	exon
chr6	164228331	164228529	ENSG00000288648	chr6	0.627687	0.901255	NA	0.273567	NA	+	exon
chr16	28623131	28623363	ENSG00000288656	chr16	0.873926	0.143814	NA	-0.730113	NA	-	exon
chr11	314922	315272	ENSG00000288681	chr11	0.0487928	0.596128	NA	0.547335	NA	+	exon
chr7	101302767	101303028	ENSG00000288749	chr7	0.104287	0.858124	NA	0.753837	NA	+	exon
chr7	101304010	101304578	ENSG00000288749	chr7	0.104287	0.858124	NA	0.753837	NA	+	exon
chr11	59101577	59102374	ENSG00000288788	chr11	0.542006	0.237673	NA	-0.304333	NA	-	exon
chr2	218368113	218368857	ENSG00000288819	chr2	0.554882	0.336583	NA	-0.218299	NA	+	exon
chr16	83908126	83908282	ENSG00000288849	chr16	0.641607	0.894992	NA	0.253385	NA	+	exon
chr8	29529299	29529922	ENSG00000288964	chr8	0.522025	0.252054	NA	-0.269971	NA	-	exon
chr16	30634507	30635572	ENSG00000288983	chr16	0.128338	0.470904	NA	0.342566	NA	+	exon
chr8	265703	265843	ENSG00000288985	chr8	0.317093	0.555687	NA	0.238595	NA	-	exon
chr9	131373054	131373420	ENSG00000289000	chr9	0.5311	0.772043	NA	0.240943	NA	-	exon
chr5	2756465	2758583	ENSG00000289075	chr5	0.451061	0.119935	NA	-0.331126	NA	+	exon
chr6	33299479	33301090	ENSG00000289100	chr6	0.654088	0.849808	NA	0.19572	NA	+	exon
chr19	52558017	52559570	ENSG00000289102	chr19	0.359548	0.660219	NA	0.300671	NA	+	exon
chr2	209299674	209299938	ENSG00000289113	chr2	0.053468	0.697052	NA	0.643584	NA	+	exon
chr2	209299690	209299938	ENSG00000289113	chr2	0.053468	0.697052	NA	0.643584	NA	+	exon
chr2	209304477	209304896	ENSG00000289113	chr2	0.053468	0.697052	NA	0.643584	NA	+	exon
chr2	209304480	209304896	ENSG00000289113	chr2	0.053468	0.697052	NA	0.643584	NA	+	exon
chr2	188033794	188034060	ENSG00000289205	chr2	0.11178	0.392189	NA	0.28041	NA	+	exon
chr2	188033846	188034060	ENSG00000289205	chr2	0.11178	0.392189	NA	0.28041	NA	+	exon
chr2	188035423	188035756	ENSG00000289205	chr2	0.11178	0.392189	NA	0.28041	NA	+	exon
chr13	22926566	22926734	ENSG00000289217	chr13	0.265912	0.557946	NA	0.292034	NA	+	exon
chr13	22926618	22926734	ENSG00000289217	chr13	0.265912	0.557946	NA	0.292034	NA	+	exon
chr13	22926652	22926734	ENSG00000289217	chr13	0.265912	0.557946	NA	0.292034	NA	+	exon
chr6	131294417	131295770	ENSG00000289262	chr6	0.427895	0.845108	NA	0.417214	NA	+	exon
chrX	114604484	114604642	ENSG00000289287	chrX	0.107664	0.833919	NA	0.726255	NA	-	exon
chrX	114604484	114604771	ENSG00000289287	chrX	0.107664	0.833919	NA	0.726255	NA	-	exon
chrX	114606646	114606896	ENSG00000289287	chrX	0.107664	0.833919	NA	0.726255	NA	-	exon
chr16	87064609	87065321	ENSG00000289336	chr16	0.611964	0.283522	NA	-0.328442	NA	-	exon
chr9	97214834	97214929	ENSG00000289356	chr9	0.081809	0.650032	NA	0.568223	NA	+	exon
chr1	247937142	247937864	ENSG00000289367	chr1	0.152102	0.723998	NA	0.571896	NA	+	exon
chr3	173818896	173820203	ENSG00000289417	chr3	0.100687	0.324589	NA	0.223901	NA	+	exon
chr3	181704671	181704967	ENSG00000289435	chr3	0.734748	0.0861382	NA	-0.648609	NA	-	exon
chr8	41797777	41797894	ENSG00000289514	chr8	0.540439	0.221414	NA	-0.319026	NA	+	exon
chr8	41797802	41798379	ENSG00000289514	chr8	0.540439	0.221414	NA	-0.319026	NA	+	exon
chr8	41797803	41797894	ENSG00000289514	chr8	0.540439	0.221414	NA	-0.319026	NA	+	exon
chr8	41798287	41798379	ENSG00000289514	chr8	0.540439	0.221414	NA	-0.319026	NA	+	exon
chr2	67333953	67334150	ENSG00000289533	chr2	0.517758	0.172259	NA	-0.345498	NA	+	exon
chr16	28623131	28623252	ENSG00000289755	chr16	0.873926	0.143814	NA	-0.730113	NA	-	exon
chr16	28623131	28623545	ENSG00000289755	chr16	0.873926	0.143814	NA	-0.730113	NA	-	exon
chr16	28623131	28623553	ENSG00000289755	chr16	0.873926	0.143814	NA	-0.730113	NA	-	exon
chr16	28623131	28623625	ENSG00000289755	chr16	0.873926	0.143814	NA	-0.730113	NA	-	exon
chr16	28623131	28623482	ENSG00000289756	chr16	0.873926	0.143814	NA	-0.730113	NA	-	exon
chr6	156395883	156397341	ENSG00000289830	chr6	0.338815	0.10708	NA	-0.231735	NA	-	exon
chr11	65476515	65477572	ENSG00000289883	chr11	0.221005	0.0581006	NA	-0.162904	NA	-	exon
chr19	50490873	50491100	ENSG00000289950	chr19	0.579241	0.228842	NA	-0.350399	NA	-	exon
chr3	49357176	49357747	ENSG00000290318	chr3	0.240458	0.434291	NA	0.193833	NA	-	exon
chr16	18395886	18395957	ENSG00000290383	chr16	0.944703	0.735154	NA	-0.209549	NA	-	exon
chr2	91686102	91686202	ENSG00000290565	chr2	0.672856	0.242668	NA	-0.430188	NA	-	exon
chr14	23293852	23295726	ENSG00000290642	chr14	0.407201	0.69636	NA	0.289159	NA	+	exon
chr13	23945750	23945980	ENSG00000290660	chr13	0.90471	0.576093	NA	-0.328617	NA	-	exon
chr13	23945750	23946782	ENSG00000290660	chr13	0.90471	0.576093	NA	-0.328617	NA	-	exon
chr13	23946166	23946224	ENSG00000290660	chr13	0.90471	0.576093	NA	-0.328617	NA	-	exon
chr1	148010458	148012099	ENSG00000290705	chr1	0.655895	0.427649	NA	-0.228246	NA	-	exon
chr16	1260952	1261462	ENSG00000290756	chr16	0.828804	0.58635	NA	-0.242454	NA	-	exon
chr16	1261546	1261709	ENSG00000290756	chr16	0.828804	0.58635	NA	-0.242454	NA	-	exon
chr15	28788603	28789392	ENSG00000290880	chr15	0.714249	0.201898	NA	-0.512351	NA	+	exon
chr5	141155996	141159061	ENSG00000290893	chr5	0.312325	0.543294	NA	0.230969	NA	+	exon
chr2	208112266	208112508	ENSG00000290929	chr2	0.1138	0.373738	NA	0.259939	NA	-	exon
chr2	208112266	208112651	ENSG00000290929	chr2	0.1138	0.373738	NA	0.259939	NA	-	exon
chr2	208112614	208112652	ENSG00000290929	chr2	0.1138	0.373738	NA	0.259939	NA	-	exon
chr15	82298663	82298903	ENSG00000290944	chr15	0.899576	0.537488	NA	-0.362088	NA	+	exon
chr15	82298856	82298903	ENSG00000290944	chr15	0.899576	0.537488	NA	-0.362088	NA	+	exon
chr2	94867486	94873305	ENSG00000291025	chr2	0.816395	0.475787	NA	-0.340608	NA	-	exon
chr19	37817332	37817701	ENSG00000291089	chr19	0.485334	0.0544756	NA	-0.430859	NA	+	exon
chr19	37817359	37817726	ENSG00000291089	chr19	0.485334	0.0544756	NA	-0.430859	NA	+	exon
chr19	37817376	37817701	ENSG00000291089	chr19	0.485334	0.0544756	NA	-0.430859	NA	+	exon
chr19	37817460	37817701	ENSG00000291089	chr19	0.485334	0.0544756	NA	-0.430859	NA	+	exon
chr19	37817485	37817726	ENSG00000291089	chr19	0.485334	0.0544756	NA	-0.430859	NA	+	exon
chr19	37817926	37818005	ENSG00000291089	chr19	0.485334	0.0544756	NA	-0.430859	NA	+	exon
chr19	37817926	37818142	ENSG00000291089	chr19	0.485334	0.0544756	NA	-0.430859	NA	+	exon
chr16	56618179	56618244	ENSG00000291105	chr16	0.563116	0.180382	NA	-0.382734	NA	+	exon
chr16	56618589	56618830	ENSG00000291105	chr16	0.563116	0.180382	NA	-0.382734	NA	+	exon
chr16	56618589	56618832	ENSG00000291105	chr16	0.563116	0.180382	NA	-0.382734	NA	+	exon
chr12	54080227	54080344	ENSG00000291180	chr12	0.365551	0.0437906	NA	-0.321761	NA	-	exon
chr12	54080227	54080433	ENSG00000291180	chr12	0.365551	0.0437906	NA	-0.321761	NA	-	exon
chr12	3303782	3303937	ENSG00000291189	chr12	0.712776	0.473788	NA	-0.238988	NA	-	exon
chr12	3303873	3303937	ENSG00000291189	chr12	0.712776	0.473788	NA	-0.238988	NA	-	exon
chr16	18382707	18382865	ENSG00000291270	chr16	0.851967	0.43289	NA	-0.419077	NA	-	exon
chr16	18382959	18383238	ENSG00000291270	chr16	0.851967	0.43289	NA	-0.419077	NA	-	exon
chr16	18383366	18383509	ENSG00000291270	chr16	0.851967	0.43289	NA	-0.419077	NA	-	exon
chr1	155250276	155250821	ENTREP3	chr1	0.117005	0.297754	NA	0.180749	NA	-	exon
chr1	155250276	155250929	ENTREP3	chr1	0.117005	0.297754	NA	0.180749	NA	-	exon
chr3	27715949	27717751	EOMES	chr3	0.526877	0.147408	NA	-0.379469	NA	-	exon
chr3	27715953	27717808	EOMES	chr3	0.526877	0.147408	NA	-0.379469	NA	-	exon
chr3	27716509	27717808	EOMES	chr3	0.526877	0.147408	NA	-0.379469	NA	-	exon
chr3	27718587	27718648	EOMES	chr3	0.526877	0.147408	NA	-0.379469	NA	-	exon
chr3	27718735	27718893	EOMES	chr3	0.526877	0.147408	NA	-0.379469	NA	-	exon
chr18	5488862	5489047	EPB41L3	chr18	0.867018	0.55278	NA	-0.314238	NA	-	exon
chr18	5489001	5489161	EPB41L3	chr18	0.867018	0.55278	NA	-0.314238	NA	-	exon
chr18	5489001	5489194	EPB41L3	chr18	0.867018	0.55278	NA	-0.314238	NA	-	exon
chr18	5489001	5489250	EPB41L3	chr18	0.867018	0.55278	NA	-0.314238	NA	-	exon
chr1	22593326	22593450	EPHA8	chr1	0.783929	0.397312	NA	-0.386617	NA	+	exon
chr1	22593524	22593686	EPHA8	chr1	0.783929	0.397312	NA	-0.386617	NA	+	exon
chr19	55695148	55709533	EPN1	chr19	0.317456	0.6113	NA	0.293844	NA	+	exon
chr19	55083378	55083404	EPS8L1	chr19	0.340884	0.763954	NA	0.423069	NA	+	exon
chr19	55083378	55083480	EPS8L1	chr19	0.340884	0.763954	NA	0.423069	NA	+	exon
chr19	55083378	55083519	EPS8L1	chr19	0.340884	0.763954	NA	0.423069	NA	+	exon
chr19	55083378	55083644	EPS8L1	chr19	0.340884	0.763954	NA	0.423069	NA	+	exon
chr19	55083616	55083644	EPS8L1	chr19	0.340884	0.763954	NA	0.423069	NA	+	exon
chr19	55083767	55083985	EPS8L1	chr19	0.340884	0.763954	NA	0.423069	NA	+	exon
chr19	55083767	55084642	EPS8L1	chr19	0.340884	0.763954	NA	0.423069	NA	+	exon
chr11	721565	722302	EPS8L2	chr11	0.634032	0.820977	NA	0.186945	NA	+	exon
chr11	721903	721991	EPS8L2	chr11	0.634032	0.820977	NA	0.186945	NA	+	exon
chr11	721926	722549	EPS8L2	chr11	0.634032	0.820977	NA	0.186945	NA	+	exon
chr11	722091	722165	EPS8L2	chr11	0.634032	0.820977	NA	0.186945	NA	+	exon
chr11	722091	722343	EPS8L2	chr11	0.634032	0.820977	NA	0.186945	NA	+	exon
chr2	238163992	238164183	ERFE	chr2	0.466328	0.187821	NA	-0.278507	NA	+	exon
chr2	238164028	238164360	ERFE	chr2	0.466328	0.187821	NA	-0.278507	NA	+	exon
chr2	238164075	238164183	ERFE	chr2	0.466328	0.187821	NA	-0.278507	NA	+	exon
chr2	238164270	238164360	ERFE	chr2	0.466328	0.187821	NA	-0.278507	NA	+	exon
chr2	238164270	238164726	ERFE	chr2	0.466328	0.187821	NA	-0.278507	NA	+	exon
chr2	238164333	238164360	ERFE	chr2	0.466328	0.187821	NA	-0.278507	NA	+	exon
chr8	9004074	9004296	ERI1	chr8	0.157136	0.576601	NA	0.419464	NA	+	exon
chr5	54985217	54985593	ESM1	chr5	0.621293	0.819021	NA	0.197728	NA	-	exon
chr5	54985249	54985960	ESM1	chr5	0.621293	0.819021	NA	0.197728	NA	-	exon
chr2	238128707	238128842	ESPNL	chr2	0.728735	0.466033	NA	-0.262703	NA	+	exon
chr2	238128707	238128904	ESPNL	chr2	0.728735	0.466033	NA	-0.262703	NA	+	exon
chr2	238128948	238129241	ESPNL	chr2	0.728735	0.466033	NA	-0.262703	NA	+	exon
chr3	54634461	54634565	ESRG	chr3	0.272085	0.61797	NA	0.345885	NA	-	exon
chr14	100140293	100141246	EVL	chr14	0.669375	0.357954	NA	-0.31142	NA	+	exon
chr14	103103552	103104052	EXOC3L4	chr14	0.747266	0.167278	NA	-0.579988	NA	+	exon
chr14	103103941	103104052	EXOC3L4	chr14	0.747266	0.167278	NA	-0.579988	NA	+	exon
chr14	103104267	103104328	EXOC3L4	chr14	0.747266	0.167278	NA	-0.579988	NA	+	exon
chr14	103104267	103104389	EXOC3L4	chr14	0.747266	0.167278	NA	-0.579988	NA	+	exon
chr14	103104267	103105072	EXOC3L4	chr14	0.747266	0.167278	NA	-0.579988	NA	+	exon
chr14	103104350	103104389	EXOC3L4	chr14	0.747266	0.167278	NA	-0.579988	NA	+	exon
chr14	103104738	103104838	EXOC3L4	chr14	0.747266	0.167278	NA	-0.579988	NA	+	exon
chr14	103104992	103105072	EXOC3L4	chr14	0.747266	0.167278	NA	-0.579988	NA	+	exon
chr14	103102118	103102772	EXOC3L4	chr14	0.562731	0.217611	NA	-0.34512	NA	+	exon
chr14	103102377	103102772	EXOC3L4	chr14	0.562731	0.217611	NA	-0.34512	NA	+	exon
chr5	178086244	178086529	FAM153CP	chr5	0.231046	0.527777	NA	0.296731	NA	+	exon
chr16	90106159	90106705	FAM157C	chr16	0.286517	0.666787	NA	0.38027	NA	+	exon
chr16	90106159	90107130	FAM157C	chr16	0.286517	0.666787	NA	0.38027	NA	+	exon
chr16	90106457	90106705	FAM157C	chr16	0.286517	0.666787	NA	0.38027	NA	+	exon
chr16	90106461	90106705	FAM157C	chr16	0.286517	0.666787	NA	0.38027	NA	+	exon
chr16	90106529	90106705	FAM157C	chr16	0.286517	0.666787	NA	0.38027	NA	+	exon
chr16	90106564	90106705	FAM157C	chr16	0.286517	0.666787	NA	0.38027	NA	+	exon
chr6	4078852	4078968	FAM217A	chr6	0.315376	0.484466	NA	0.16909	NA	-	exon
chr6	4078852	4079100	FAM217A	chr6	0.315376	0.484466	NA	0.16909	NA	-	exon
chr6	4078852	4079134	FAM217A	chr6	0.315376	0.484466	NA	0.16909	NA	-	exon
chr6	4078852	4079137	FAM217A	chr6	0.315376	0.484466	NA	0.16909	NA	-	exon
chr6	4078852	4079221	FAM217A	chr6	0.315376	0.484466	NA	0.16909	NA	-	exon
chr20	59933764	59933853	FAM217B	chr20	0.564387	0.339189	NA	-0.225198	NA	+	exon
chr10	87407503	87407700	FAM245A	chr10	0.821712	0.492452	NA	-0.32926	NA	-	exon
chr10	87407503	87407716	FAM245A	chr10	0.821712	0.492452	NA	-0.32926	NA	-	exon
chr10	122879485	122879581	FAM24B	chr10	0.540912	0.219323	NA	-0.321589	NA	-	exon
chr10	122879485	122879605	FAM24B	chr10	0.540912	0.219323	NA	-0.321589	NA	-	exon
chr10	122879485	122879641	FAM24B	chr10	0.540912	0.219323	NA	-0.321589	NA	-	exon
chr8	7354811	7354904	FAM66B	chr8	0.74105	0.473947	NA	-0.267103	NA	-	exon
chr8	7354811	7355042	FAM66B	chr8	0.74105	0.473947	NA	-0.267103	NA	-	exon
chr8	7354811	7355058	FAM66B	chr8	0.74105	0.473947	NA	-0.267103	NA	-	exon
chr8	7354811	7355105	FAM66B	chr8	0.74105	0.473947	NA	-0.267103	NA	-	exon
chr8	7354811	7355334	FAM66B	chr8	0.74105	0.473947	NA	-0.267103	NA	-	exon
chr8	7354811	7355339	FAM66B	chr8	0.74105	0.473947	NA	-0.267103	NA	-	exon
chr8	7354811	7355354	FAM66B	chr8	0.74105	0.473947	NA	-0.267103	NA	-	exon
chr8	7354811	7355359	FAM66B	chr8	0.74105	0.473947	NA	-0.267103	NA	-	exon
chr17	19003520	19003780	FAM83G	chr17	0.218308	0.471311	NA	0.253003	NA	-	exon
chr17	19003520	19004169	FAM83G	chr17	0.218308	0.471311	NA	0.253003	NA	-	exon
chr9	62897368	62897734	FAM88B	chr9	0.252059	0.443209	NA	0.19115	NA	+	exon
chr9	62897371	62897734	FAM88B	chr9	0.252059	0.443209	NA	0.19115	NA	+	exon
chr9	62897372	62897734	FAM88B	chr9	0.252059	0.443209	NA	0.19115	NA	+	exon
chr9	62897438	62897979	FAM88B	chr9	0.252059	0.443209	NA	0.19115	NA	+	exon
chr9	62897449	62897734	FAM88B	chr9	0.252059	0.443209	NA	0.19115	NA	+	exon
chr2	58165724	58172907	FANCL	chr2	0.612122	0.868554	NA	0.256432	NA	-	exon
chr4	125338033	125341803	FAT4	chr4	0.0675683	0.273985	NA	0.206416	NA	+	exon
chr7	5475797	5481931	FBXL18	chr7	0.564389	0.342976	NA	-0.221413	NA	-	exon
chr19	49513195	49514486	FCGRT	chr19	0.494745	0.727753	NA	0.233008	NA	+	exon
chr19	49513882	49514133	FCGRT	chr19	0.494745	0.727753	NA	0.233008	NA	+	exon
chr19	49513882	49514486	FCGRT	chr19	0.494745	0.727753	NA	0.233008	NA	+	exon
chr19	49513918	49514133	FCGRT	chr19	0.494745	0.727753	NA	0.233008	NA	+	exon
chr19	49514058	49514133	FCGRT	chr19	0.494745	0.727753	NA	0.233008	NA	+	exon
chr19	17784103	17784235	FCHO1	chr19	0.500255	0.75085	NA	0.250595	NA	+	exon
chr19	17784103	17784363	FCHO1	chr19	0.500255	0.75085	NA	0.250595	NA	+	exon
chr20	35601806	35602751	FER1L4	chr20	0.412952	0.182774	NA	-0.230178	NA	-	exon
chr20	35602107	35602266	FER1L4	chr20	0.412952	0.182774	NA	-0.230178	NA	-	exon
chr20	35559341	35560638	FER1L4	chr20	0.535628	0.763317	NA	0.227689	NA	-	exon
chr20	35560123	35560364	FER1L4	chr20	0.535628	0.763317	NA	0.227689	NA	-	exon
chr20	35560123	35560638	FER1L4	chr20	0.535628	0.763317	NA	0.227689	NA	-	exon
chr20	35560163	35560364	FER1L4	chr20	0.535628	0.763317	NA	0.227689	NA	-	exon
[truncated: 22,019 more rows]
