# Supplementary material for: Dissecting genotype-specific effects of disease-associated genetic variants
Source: iScience. 2026 Jun 1;29(6):116143. doi: 10.1016/j.isci.2026.116143 (PMC13253082; doi:10.1016/j.isci.2026.116143)
Supplement: Table S9. Raw CSV output file for affinity purification followed by mass spectrometry [file mmc10.xlsx]

## Sheet: Supplementary table 9
;"Gene.names";"Intensity.L.210R_212V_REP2";"Intensity.H.210R_212V_REP2";"Intensity.L.210R_212V_REP3";"Intensity.H.210R_212V_REP3";"CV_L";"CV_H";"L_over_H_2";"L_over_H_3";"pval";"Significant";"pval_0.1"
1;"ZC3H11A";27	8583389652182;27	8583389652182;27	7129282894065;27	7129282894065;0	00370050495527659;0	00370050495527659;0;0;NA;"No";"No"
2;"SUMO1";31	7738403328296;31	7738403328296;32	2043732867962;32	2043732867962;0	00951676372472675;0	00951676372472675;0;0;NA;"No";"No"
3;"HMGN4";28	080401019839;27	9837018496875;27	1900875034575;27	1900875034575;0	0227805739241866;0	020341908447663;0	0966991701515489;0;0	5;"No";"No"
4;"N4BP3";30	4460853867644;30	4460853867644;29	8336421501428;29	8336421501428;0	0143684380604369;0	0143684380604369;0;0;NA;"No";"No"
5;"PLRG1";31	2431466118622;31	2431466118622;30	5935247674919;30	5935247674919;0	014856944952394;0	014856944952394;0;0;NA;"No";"No"
6;"DNAJB6";28	6858882358785;28	6858882358785;30	4356923550122;30	4356923550122;0	0418560649435095;0	0418560649435095;0;0;NA;"No";"No"
7;"MTX2";28	1529140177206;28	1529140177206;24	4527450338814;24	4527450338814;0	0994727421794036;0	0994727421794036;0;0;NA;"No";"No"
8;"ZNF254;ZNF595;ZNF493;ZNF676;ZNF284;ZNF85;ZNF90;ZNF726;ZNF724P;ZNF93;ZNF728;ZNF91;ZNF736;ZNF431;ZNF429;ZNF45;ZNF420;ZNF107;ZNF43;ZFP62;ZNF721;ZNF681;ZNF92;ZNF678;ZNF626;ZNF98;ZNF486;ZNF141;ZNF718;ZNF682;ZNF727;ZNF253;ZNF730;ZNF695;ZNF66;ZNF506;ZNF680;ZNF492;ZNF737;ZNF100;ZNF714;ZNF708;ZNF257;ZNF675;ZNF273;ZNF208";29	1938513780942;29	1938513780942;29	5878682881283;29	3784864362573;0	0094795467219854;0	00445796451170312;0;0	209381851870983;0	5;"No";"No"
9;"SRSF10";32	2929915197413;32	3035085286571;32	7638256838999;32	7638256838999;0	0102350543602138;0	010004816884165;-0	0105170089158264;0;0	5;"No";"No"
10;"BCAS2";32	7726807757549;32	7726807757549;32	9334341312782;32	9109759007435;0	00345994548452213;0	00297758759583343;0;0	0224582305347596;0	5;"No";"No"
11;"NSA2";27	4862341657324;27	4862341657324;27	362940815592;27	362940815592;0	00317895625555412;0	00317895625555412;0;0;NA;"No";"No"
12;"HSPB1";29	8003448352191;29	8003448352191;30	0151808591433;30	6220031265923;0	00507935047285731;0	0192312999824273;0;-0	606822267448972;0	5;"No";"No"
13;"GNAI2";31	5689632679155;31	3768421254822;31	1834059889553;31	1198483219066;0	0086890796225575;0	00581541390209194;0	192121142433287;0	063557667048773;0	296607903237665;"No";"No"
14;"HMGB1";30	1890742756227;30	1890742756227;30	0141168266145;30	0141168266145;0	00410986847533438;0	00410986847533438;0;0;NA;"No";"No"
15;"IMPDH2";27	1079910923401;27	1079910923401;26	8567372618281;26	8567372618281;0	00658442255793851;0	00658442255793851;0;0;NA;"No";"No"
16;"CKB";28	4764943790858;28	4764943790858;28	7705518444774;28	7705518444774;0	00726430590060255;0	00726430590060255;0;0;NA;"No";"No"
17;"HSP90B1";28	8756363638216;30	1441865431126;28	5398973300698;31	138582890112;0	00826965569076248;0	0229475399579173;-1	26855017929103;-2	5986855600422;0	210896118955124;"No";"No"
18;"UBTF";29	186077583299;29	3711086020123;28	6520522626217;28	6520522626217;0	0130575772965763;0	0175257468245996;-0	185031018713303;0;0	5;"No";"No"
19;"HIST1H1T";28	2089954705065;28	2089954705065;28	8021182410371;28	8021182410371;0	0147129605374968;0	0147129605374968;0;0;NA;"No";"No"
20;"YY1;YY2";28	6197839071057;28	6197839071057;30	9698703048723;30	9698703048723;0	055773508009415;0	055773508009415;0;0;NA;"No";"No"
21;"PTBP1";28	8986506984647;28	8986506984647;25	6521480480719;25	6521480480719;0	0841646352384022;0	0841646352384022;0;0;NA;"No";"No"
22;"YWHAQ";28	5592848346698;28	5592848346698;28	271908297405;28	271908297405;0	00715120999770653;0	00715120999770653;0;0;NA;"No";"No"
23;"PDIA3";31	7171845068214;31	7171845068214;30	8674702523282;31	3238323199508;0	0192008316970128;0	00882415965767502;0;-0	456362067622571;0	5;"No";"No"
24;"RECQL";30	1639894976995;30	1639894976995;29	3910821589911;29	3910821589911;0	0183537020517758;0	0183537020517758;0;0;NA;"No";"No"
25;"FXR2";28	5282801399992;31	9313924486922;26	1340254923328;31	713583904738;0	0619437353645382;0	00483978177869269;-3	40311230869298;-5	57955841240528;0	151332664443229;"No";"No"
26;"ADAR";31	3826766283455;31	3826766283455;29	3157479248183;29	3157479248183;0	0481574048503715;0	0481574048503715;0;0;NA;"No";"No"
27;"PCBP3";31	499904751933;31	499904751933;31	6567217736633;31	6567217736633;0	00351147252698951;0	00351147252698951;0;0;NA;"No";"No"
28;"PPP1CB";33	3194512687652;33	3194512687652;32	8826893325394;32	8826893325394;0	00933013114271801;0	00933013114271801;0;0;NA;"No";"No"
29;"HIST1H1A";32	4931429247556;32	4860614941801;32	0946835821712;32	0946835821712;0	00872465659262609;0	00857054142874763;0	00708143057543964;0;0	5;"No";"No"
30;"PRDX1;PRDX2;PRDX4";30	4383720081114;30	4383720081114;30	9249315821682;30	9249315821682;0	0112135284163988;0	0112135284163988;0;0;NA;"No";"No"
31;"TARDBP";27	961076676012;27	961076676012;27	0809092487731;27	0809092487731;0	0226144586145791;0	0226144586145791;0;0;NA;"No";"No"
32;"CBX3";30	3848392043638;30	3848392043638;29	3789204693657;29	3789204693657;0	0238034542245327;0	0238034542245327;0;0;NA;"No";"No"
33;"TRIM28";30	9719952926057;30	9719952926057;30	9247192598092;30	9247192598092;0	00108016083308387;0	00108016083308387;0;0;NA;"No";"No"
34;"HLTF";30	2556365779645;30	2556365779645;31	2082745897981;31	2082745897981;0	0219190996923381;0	0219190996923381;0;0;NA;"No";"No"
35;"SF3B3";30	0969780909003;29	6671753633616;30	0011525984865;30	0011525984865;0	00225494053538991;0	00791567572899666;0	429802727538625;0;0	5;"No";"No"
36;"KIAA0020";31	3786001226667;31	3786001226667;31	821984861376;31	6781248779037;0	00992143840108806;0	00671763354533213;0;0	1438599834723;0	5;"No";"No"
37;"SAFB";27	3956650110044;29	3820375349145;28	8818036727265;29	141265615296;0	0373456287237377;0	0058182449696842;-1	98637252391004;-0	259461942569491;0	417312243813868;"No";"No"
38;"FSCN1";30	6009851623092;30	6009851623092;30	1743854070517;30	1743854070517;0	00992677056409978;0	00992677056409978;0;0;NA;"No";"No"
39;"LARP7";31	187659290001;31	048367363349;29	3185088168034;29	3185088168034;0	0436877434486711;0	0405253604677361;0	139291926652021;0;0	5;"No";"No"
40;"HSP90AB2P";29	5727894369908;29	5727894369908;29	7742331927204;29	7742331927204;0	00480031649078212;0	00480031649078212;0;0;NA;"No";"No"
41;"ATAD3B";31	1540012444707;31	1540012444707;31	0185672343079;31	0185672343079;0	00308066111253211;0	00308066111253211;0;0;NA;"No";"No"
42;"CCDC137";30	8616405772174;30	8616405772174;31	3155967844382;31	3155967844382;0	0103251777051603;0	0103251777051603;0;0;NA;"No";"No"
43;"LARP1";31	002695694943;30	8976413648656;30	1418746288361;30	1418746288361;0	0199099416353486;0	0175102235114979;0	105054330077447;0;0	5;"No";"No"
44;"LSR";29	6741138048744;29	6741138048744;26	9879353411879;26	9879353411879;0	0670436398180269;0	0670436398180269;0;0;NA;"No";"No"
45;"SUGP2";23	729411740121;25	8642439887152;26	1873903041717;23	1839692405765;0	0696380072228665;0	0772807132032304;-2	13483224859416;3	00342106359518;0	893391353815753;"No";"No"
46;"DDB2";33	2416132491137;33	2416132491137;32	9467919467681;32	9467919467681;0	00629929491456583;0	00629929491456583;0;0;NA;"No";"No"
47;"CORO2A";30	1901346043918;30	1901346043918;29	9235155098927;29	9235155098927;0	00627239135722822;0	00627239135722822;0;0;NA;"No";"No"
48;"UPF1";29	4607062617942;29	4607062617942;29	2706614061589;29	2706614061589;0	00457615790284549;0	00457615790284549;0;0;NA;"No";"No"
49;"SMARCC1";28	2695917879713;28	2695917879713;29	8234433887653;29	0992125131309;0	0378268754778024;0	0204511998365634;0;0	724230875634369;0	5;"No";"No"
50;"EXOSC8";30	3690085624243;30	3690085624243;29	6312451236603;29	6312451236603;0	0173891774921787;0	0173891774921787;0;0;NA;"No";"No"
51;"AP2M1";28	9527984269006;28	9527984269006;29	4284622843511;29	4284622843511;0	0115223664261766;0	0115223664261766;0;0;NA;"No";"No"
52;"RMI2";31	9776011844195;31	9776011844195;31	7610534783302;31	7610534783302;0	00480469354856613;0	00480469354856613;0;0;NA;"No";"No"
53;"LRCH3";27	516606215969;27	516606215969;29	077296968789;29	077296968789;0	0389997845192401;0	0389997845192401;0;0;NA;"No";"No"
54;"NSD1";28	4617407826003;27	3522025579475;30	8082389866892;31	2212416817096;0	0559887078960349;0	0934151589206338;1	10953822465274;-0	413002695020431;0	726852707498484;"No";"No"
55;"FYTTD1";30	1292767285085;30	1292767285085;30	3628572246606;30	3628572246606;0	00546075471266875;0	00546075471266875;0;0;NA;"No";"No"
56;"ZSCAN10";29	1857468579035;29	1857468579035;27	357917207594;27	357917207594;0	0457158467513025;0	0457158467513025;0;0;NA;"No";"No"
57;"PKP4";29	2649475781837;24	5102658673468;28	0186600862845;28	0186600862845;0	0307682554489851;0	0944549806891693;4	75468171083689;0;0	5;"No";"No"
58;"SCAF11";28	7979511418467;27	7532150209815;27	2491620829916;28	2989396393413;0	0390799519593667;0	0137688044515392;1	04473612086521;-1	04977755634971;0	998467677080634;"No";"No"
59;"RBM42";28	9750060423706;28	9750060423706;29	9335396582411;29	9335396582411;0	0230114531505137;0	0230114531505137;0;0;NA;"No";"No"
60;"NIFK";30	0061114696851;30	0061114696851;30	3492101495176;30	3492101495176;0	00803930445955805;0	00803930445955805;0;0;NA;"No";"No"
61;"REXO4";30	7126003611668;30	7126003611668;30	6996701692171;30	6996701692171;0	000297758943960645;0	000297758943960645;0;0;NA;"No";"No"
62;"CCDC86";30	1542427407295;24	2628439081397;29	757687999188;24	5268335710463;0	00936062461658699;0	00765198256881516;5	89139883258984;5	23085442814174;0	0377641347649281;"Yes";"Yes"
63;"YTHDC2";26	9619046587317;22	9783042487873;27	5617264713753;23	8433561040013;0	0155579539525471;0	0261282503991077;3	98360040994435;3	71837036737401;0	0219143899606055;"Yes";"Yes"
64;"MOV10";28	9330330657277;28	9330330657277;29	4500840398862;27	1544117720894;0	0125245196958315;0	0448469414690267;0;2	29567226779688;0	5;"No";"No"
65;"ENY2";28	1851324547444;28	1851324547444;28	366488646328;28	366488646328;0	00453526142600794;0	00453526142600794;0;0;NA;"No";"No"
66;"EXOSC4";30	8496118612917;30	8496118612917;31	2410449237337;32	311163541282;0	00891551119491876;0	0327251556805179;0;-1	07011861754826;0	5;"No";"No"
67;"PPAN";31	4762432757069;31	6826104433974;31	2247528006586;31	0768639048947;0	00567233796713353;0	0136498111083112;-0	206367167690487;0	147888895763852;0	895850198899057;"No";"No"
68;"SALL1;SALL3";30	5962825020292;30	5962825020292;30	6227886467641;30	6227886467641;0	00061231489905026;0	00061231489905026;0;0;NA;"No";"No"
69;"TMOD2";24	0070157144271;28	3200595019761;26	8990830616529;26	8990830616529;0	0803440248629878;0	0363925273088432;-4	31304378754903;0;0	5;"No";"No"
70;"CCDC59";30	7612120340669;29	6278232646355;28	631349217198;28	631349217198;0	050714783436722;0	0241889311572065;1	13338876943141;0;0	5;"No";"No"
71;"RSL24D1";30	4272237641137;30	4272237641137;30	2899999990495;30	2899999990495;0	00319618878476155;0	00319618878476155;0;0;NA;"No";"No"
72;"RALY";30	544713419427;30	544713419427;29	969801705428;29	969801705428;0	0134355855190616;0	0134355855190616;0;0;NA;"No";"No"
73;"RUVBL1";30	4646062295101;30	3785484479487;31	0538789131621;30	8730564027276;0	0135464554958393;0	0114174944159355;0	086057781561351;0	180822510434471;0	217212218446857;"No";"No"
74;"RCL1";30	3913075486521;30	3913075486521;30	1606276901604;30	1606276901604;0	00538761615394463;0	00538761615394463;0;0;NA;"No";"No"
75;"RRP15";32	3501854681286;32	3501854681286;32	3423378937736;32	3423378937736;0	000171552221305132;0	000171552221305132;0;0;NA;"No";"No"
76;"NOC2L";30	193545927776;30	193545927776;30	4195090668823;30	4195090668823;0	00527213379937297;0	00527213379937297;0;0;NA;"No";"No"
77;"KDM2B";24	9296738335043;31	0927004529385;28	2404081369051;28	2404081369051;0	0880586446319386;0	0679848161179505;-6	16302661943419;0;0	5;"No";"No"
78;"U2AF2";28	4161095457148;28	4161095457148;28	7548721160039;28	7548721160039;0	00837982150038903;0	00837982150038903;0;0;NA;"No";"No"
79;"DPY30";30	988409467291;30	988409467291;31	0554313111314;31	0554313111314;0	00152768106141037;0	00152768106141037;0;0;NA;"No";"No"
80;"ZCCHC8";32	6718974679598;32	6718974679598;32	885819416225;32	8885254634204;0	00461473240534583;0	0046729144729713;0;-0	00270604719545275;0	5;"No";"No"
81;"RBM7";31	9140987538678;31	9140987538678;31	6339577297334;31	6339577297334;0	00623432497593627;0	00623432497593627;0;0;NA;"No";"No"
82;"ELAVL1";30	9480983182641;30	9480983182641;30	8628231747857;30	8628231747857;0	00195106724713711;0	00195106724713711;0;0;NA;"No";"No"
83;"POP1";30	1032457827448;30	1032457827448;29	5868488356969;29	5868488356969;0	0122347865378896;0	0122347865378896;0;0;NA;"No";"No"
84;"SRSF5";31	7392052406458;31	7392052406458;31	2812921057542;31	2812921057542;0	0102758149018233;0	0102758149018233;0;0;NA;"No";"No"
85;"HNRNPLL";29	8758121007492;29	8758121007492;31	0078497365718;31	0078497365718;0	0262951164464242;0	0262951164464242;0;0;NA;"No";"No"
86;"SF1";30	7406935716505;30	648987958171;30	9667800651297;30	9587834551753;0	00518145641854753;0	00711139168605986;0	0917056134795224;0	0079966099544464;0	444627645577485;"No";"No"
87;"IGF2BP2";31	6795936543418;31	6869151899731;31	9188681156751;31	9315685696764;0	00532065051464102;0	00543854721473717;-0	0073215356312879;-0	0127004540013402;0	16708317731906;"No";"No"
88;"HNRNPL";36	2112516895527;36	1396695362502;36	2258123706574;36	0752507193373;0	000284273154397129;0	00126153936371785;0	0715821533024865;0	150561651320032;0	217466541855793;"No";"No"
89;"SRSF7";35	1653380198085;33	6952996487352;35	0180780285203;33	6645838911161;0	00296732602373375;0	000644874051448814;1	47003837107337;1	35349413740423;0	0262622339385942;"Yes";"Yes"
90;"SKIV2L2";33	5476578830212;33	4368839255845;33	3082366313175;33	2264764504214;0	00506451650582734;0	0044636379462719;0	110773957436706;0	0817601808961044;0	0952184524971073;"No";"Yes"
91;"IGF2BP3";35	9045259252783;35	5743818096466;35	9115295845693;35	4950627897845;0	000137917209254363;0	00157837217211034;0	330144115631754;0	416466794784824;0	073280196987561;"No";"Yes"
92;"RBM3";33	0490493423195;33	0490493423195;33	3095924203852;33	3095924203852;0	00555260844398406;0	00555260844398406;0;0;NA;"No";"No"
93;"FLNB";28	0374247157556;28	0374247157556;30	2572113271117;30	2572113271117;0	0538514783597859;0	0538514783597859;0;0;NA;"No";"No"
94;"NOL10";30	4448026841174;26	0212150370807;30	7696694405247;26	1846312983899;0	00750526725020152;0	00442681249856172;4	42358764703669;4	5850381421348;0	0114081301329172;"Yes";"Yes"
95;"RBM19";34	6615609841793;34	8562419174382;34	9955112989037;35	1145447875997;0	00678003035101368;0	00522068479410151;-0	194680933258873;-0	119033488695955;0	150635467975907;"No";"No"
96;"WHSC1";31	4868287323775;30	8070107690646;29	9561542089875;29	9561542089875;0	0352310478256379;0	0198029988617241;0	679817963312903;0;0	5;"No";"No"
97;"DPPA2";33	6569348273263;33	4136201984842;33	3918964708151;33	3918964708151;0	00559026654261223;0	000459872055880922;0	243314628842157;0;0	5;"No";"No"
98;"TBL3";30	8751090179684;30	3813362653184;29	6100982901597;29	6565257374856;0	0295774025986369;0	0170731742340193;0	493772752650045;-0	0464274473259003;0	559683301162791;"No";"No"
99;"SIPA1L1";30	3060647161025;30	4188056808138;30	4320121353961;30	4773053237827;0	0029325352026931;0	0013585594731064;-0	11274096471131;-0	0452931883866334;0	256804681737641;"No";"No"
100;"SRSF6";31	857160096368;31	857160096368;33	007933253883;33	007933253883;0	0250895963069831;0	0250895963069831;0;0;NA;"No";"No"
101;"BCLAF1";28	9197703864896;28	9197703864896;28	2371743634693;28	2371743634693;0	0168892259304661;0	0168892259304661;0;0;NA;"No";"No"
102;"TOP3A";32	2297743684085;32	137270197042;32	213701370778;32	213701370778;0	000352722303947598;0	00167969495800875;0	0925041713664712;0;0	5;"No";"No"
103;"SNRPD1";31	5230909163624;31	5230909163624;31	2158721652062;31	2158721652062;0	00692508934098293;0	00692508934098293;0;0;NA;"No";"No"
104;"PABPN1";32	6577228537079;32	6577228537079;32	7026246702317;32	8789498173263;0	000971548657691638;0	00477384889346126;0;-0	176325147094595;0	5;"No";"No"
105;"DAZAP1";28	3464651777627;28	3464651777627;28	8413116799993;28	8413116799993;0	0122372065012494;0	0122372065012494;0;0;NA;"No";"No"
106;"BRIX1";35	5336874564575;34	9765602724071;34	9767309651476;35	3384710985522;0	0111707665518661;0	00727894432705161;0	557127184050344;-0	361740133404659;0	866616438954273;"No";"No"
107;"G3BP2";30	3304191246725;30	3304191246725;31	4427282133531;31	4427282133531;0	0254648284335465;0	0254648284335465;0;0;NA;"No";"No"
108;"SYNCRIP";35	7257051708233;35	701638787151;36	1864126583815;35	808013571215;0	00906020844413323;0	00210372526444357;0	0240663836722916;0	378399087166471;0	45956510449594;"No";"No"
109;"RFC2";35	2292729971569;35	2292729971569;34	9012698589046;34	9012698589046;0	00661432904589596;0	00661432904589596;0;0;NA;"No";"No"
110;"PRKDC";31	5563640256412;31	5563640256412;30	3960122155062;31	6142998639028;0	026487850290514;0	00129702053409176;0;-1	21828764839657;0	5;"No";"No"
111;"RBM39";35	8864010087029;35	6102237217037;35	6848375588581;35	6848375588581;0	00398279770134481;0	00148004502063907;0	276177286999243;0;0	5;"No";"No"
112;"KPNA2";30	805627773234;30	805627773234;30	5862045987471;30	9081326934555;0	0050546011947994;0	0023489712390061;0;-0	321928094708369;0	5;"No";"No"
113;"APTX";30	4792343186414;30	2495463928615;29	6478393095952;29	1934049306085;0	01955475340031;0	025126773594652;0	22968792577996;0	454434378986754;0	202069775875254;"No";"No"
114;"WDR36";29	9418169218984;29	9418169218984;30	0608515875573;30	6902082071815;0	00280554919887874;0	0174558758899432;0;-0	629356619624211;0	5;"No";"No"
115;"DHX36";34	3788455543059;34	2723227562555;33	5627456251419;33	7168166753718;0	0169872322393396;0	0115548489087203;0	10652279805047;-0	154071050229959;0	885105525477174;"No";"No"
116;"UBAP2L";31	128170696462;30	1794960839542;30	2764192543765;30	1527931600603;0	019616749206087;0	000625927469336112;0	948674612507855;0	123626094316208;0	417504070684991;"No";"No"
117;"DDB1";32	5459103322691;32	2772510177881;31	642245878191;31	642245878191;0	0199098182942265;0	0140494359969115;0	268659314480971;0;0	5;"No";"No"
118;"HP1BP3";31	9380699772442;31	9647162214501;33	6282101488252;33	6317915202318;0	0364550062679391;0	0359409453063949;-0	0266462442058497;-0	0035813714066677;0	414945240790246;"No";"No"
119;"CIRBP";34	0623804191861;34	0623804191861;33	6652194862688;33	6652194862688;0	0082930796095007;0	0082930796095007;0;0;NA;"No";"No"
120;"PWP1";33	3918964708151;33	3918964708151;32	0210852582946;32	6427192807826;0	0296366219205209;0	0160445628509458;0;-0	621634022487953;0	5;"No";"No"
121;"JUP";29	6207803564424;29	6207803564424;29	5733674542922;29	5733674542922;0	0011327465928991;0	0011327465928991;0;0;NA;"No";"No"
122;"ACACA";32	8644107647425;32	7837469205772;32	4823874878966;32	4823874878966;0	00826762004725922;0	00652998068153827;0	0806638441652936;0;0	5;"No";"No"
123;"ERH";35	6012287495904;35	6012287495904;33	6862473332511;33	3816199067271;0	0390863232980451;0	0455040780408973;0;0	304627426523943;0	5;"No";"No"
124;"RBM15";31	3364972304196;31	3364972304196;31	4067446724633;31	282452517018;0	00158335594794451;0	00122056928414478;0;0	124292155445335;0	5;"No";"No"
125;"HNRNPR";35	6281286505255;35	6266337000409;35	6599674327674;35	6200920903103;0	000631617901582857;0	000129847836487733;0	00149495048462001;0	0398753424571012;0	476143915977196;"No";"No"
126;"TRA2A";30	2498854117891;30	6852031890132;30	6758137756346;30	6758137756346;0	00988669275500119;0	00021640181991097;-0	435317777224093;0;0	5;"No";"No"
127;"RBMX;RBMXL1";34	6590636384028;34	8543387786453;34	1355282726401;34	404005569439;0	0107623403828162;0	00919553214910464;-0	195275140242501;-0	268477296798892;0	0996665022638093;"No";"Yes"
128;"NTHL1";33	3094568987994;33	3094568987994;33	2370603615774;33	2370603615774;0	00153853528363625;0	00153853528363625;0;0;NA;"No";"No"
129;"PUM1";29	1678698385433;29	1678698385433;27	3342395992276;27	4104595116217;0	0458946538212645;0	0439276583019108;0;-0	0762199123941336;0	5;"No";"No"
130;"RAE1";34	9221157711295;34	9221157711295;34	5212782276506;34	5212782276506;0	00816304989796688;0	00816304989796688;0;0;NA;"No";"No"
131;"RBPMS2";32	3410921002808;31	5348703646052;32	4419124258287;32	4419124258287;0	002200908599341;0	0200502608708363;0	806221735675571;0;0	5;"No";"No"
132;"GNL3";33	2502525914269;33	2502525914269;32	7014683832657;32	716591843599;0	0117676697215468;0	0114407513918256;0;-0	0151234603333421;0	5;"No";"No"
133;"CTNND1";31	0903675758054;31	0903675758054;31	1054955019484;31	1054955019484;0	000343979764302191;0	000343979764302191;0;0;NA;"No";"No"
134;"PABPC1";34	2608043111281;34	3910642266895;34	4694542804687;34	5054524000398;0	00429324176100731;0	0023480041379096;-0	13025991556141;-0	0359981195710901;0	328350432873447;"No";"No"
135;"HSPA9";29	3044118713425;29	3044118713425;31	1737304073555;31	1737304073555;0	0437119184951574;0	0437119184951574;0;0;NA;"No";"No"
136;"FTSJ3";32	2616731430662;32	2616731430662;32	8077785270298;32	6448476731637;0	0118690048965201;0	00834878545953829;0;0	162930853866115;0	5;"No";"No"
137;"CEBPZ";34	1978426984226;32	6277102207054;33	7678162161107;31	5229039055331;0	00894789064327004;0	0243556838230335;1	57013247771717;2	24491231057759;0	111448433781364;"No";"Yes"
138;"MYEF2";33	054348042344;33	054348042344;33	2633252817196;33	2633252817196;0	00445640553021384;0	00445640553021384;0;0;NA;"No";"No"
139;"ATP5A1";31	9530691178458;31	9530691178458;31	7485921784297;32	0416276869539;0	00453950579985357;0	0019570485641807;0;-0	293035508524159;0	5;"No";"No"
140;"RANGAP1";31	5410705388504;30	7128463100306;31	9052300654518;31	6558692429601;0	00811709014523877;0	0213830894151515;0	828224228819767;0	249360822491649;0	313822904521559;"No";"No"
141;"BLM";36	143969957267;36	0110950200563;35	7943996162464;35	8153812328076;0	00687209232299354;0	00385346889768113;0	132874937210765;-0	0209816165612509;0	59970222420202;"No";"No"
142;"HNRNPAB";36	3704416231998;36	1640082346434;35	6639745161423;35	6599142840617;0	0138696947614393;0	009925613592562;0	20643338855642;0	00406023208057604;0	487480267577623;"No";"No"
143;"CTCF";29	6763519637408;29	6763519637408;30	1805634731563;29	8614335236801;0	0119127881835444;0	00439628128706058;0;0	319129949476221;0	5;"No";"No"
144;"TFAP4";32	7940122117302;32	7940122117302;32	6591487257046;32	6591487257046;0	00291392758233021;0	00291392758233021;0;0;NA;"No";"No"
145;"LMNB2";32	2318639244014;32	2318639244014;32	0252172108509;32	0252172108509;0	00454802147498471;0	00454802147498471;0;0;NA;"No";"No"
146;"PHGDH";34	3038895242595;34	3038895242595;33	6608706613994;33	9976577598661;0	0133799632961893;0	00634066330346877;0;-0	336787098466658;0	5;"No";"No"
147;"PRRC2A";32	5749061976094;32	3445352881696;32	1044335710957;31	4423327377365;0	0102868825117924;0	0200026607719942;0	230370909439813;0	662100833359261;0	286835610351349;"No";"No"
148;"NIP7";31	9003793372361;31	9003793372361;31	7363449476833;31	7933921479649;0	00364537397246515;0	00237547142427671;0;-0	0570472002816196;0	5;"No";"No"
149;"PCCA";31	5202832053748;31	5202832053748;31	8607899856763;31	8607899856763;0	00759768307063427;0	00759768307063427;0;0;NA;"No";"No"
150;"GTPBP4";33	810290079809;33	797881585123;32	7986735266064;33	4026086550455;0	0214782181256216;0	00831839673426088;0	0124084946859995;-0	603935128439062;0	513078195662269;"No";"No"
151;"HSPA5";32	1624896577622;32	3355658496525;32	1044335710957;32	3423378937736;0	00127754217904024;0	000148074011165076;-0	173076191890296;-0	237904322677842;0	0995998339715025;"No";"Yes"
152;"CHCHD3";32	7647946988021;32	934664784804;32	7884998087322;32	8775609939038;0	000511402031164693;0	00122708136061989;-0	169870086001843;-0	089061185171559;0	192582526105577;"No";"No"
153;"DDX50";35	0855559404925;35	0885601562561;34	7094402892087;35	0453514245695;0	00762100270506172;0	00087128142416104;-0	00300421576363163;-0	335911135360824;0	494306553238205;"No";"No"
154;"ALPL";32	3989448596502;32	3989448596502;32	4500004360275;32	4500004360275;0	00111341037573262;0	00111341037573262;0;0;NA;"No";"No"
155;"C12orf43";29	2356232232191;29	2356232232191;28	8090674451752;29	5475843463282;0	0103926984444545;0	00750519866940114;0;-0	738516901153027;0	5;"No";"No"
156;"BMS1";30	8416116143494;31	0094524344299;31	57343968882;31	57343968882;0	0165819168074488;0	0127446718600557;-0	167840820080539;0;0	5;"No";"No"
157;"CTNNB1";31	8679488615755;32	1353142072795;32	2244653250209;32	446504483877;0	00786661610757573;0	0068144489975951;-0	267365345703997;-0	222039158856155;0	0587928091411715;"No";"Yes"
158;"EEF1D";32	746251163483;31	9212114216161;31	7643399363215;31	7643399363215;0	0215256464221492;0	00348351827569813;0	825039741866885;0;0	5;"No";"No"
159;"RANBP2";33	9746813181884;33	9976577598661;33	3967523134461;33	3652844001429;0	012131477579415;0	0132760083382285;-0	0229764416777058;0	0314679133032101;0	90150246991281;"No";"No"
160;"MPG";33	1637796130281;33	0711199218828;32	9917240647477;33	5517883949462;0	00367805059794849;0	0102032152421018;0	0926596911452151;-0	560064330198543;0	604379878471052;"No";"No"
161;"RFC1";35	5517311075475;35	5798418793305;35	6491646738752;35	6602862838901;0	00193525473828161;0	00159693098368046;-0	0281107717830054;-0	0111216100149889;0	260161178523563;"No";"No"
162;"TOP2A";34	3626743676321;34	3720484682003;32	4481550380416;32	4270738703747;0	040525454113018;0	041177329258526;-0	00937410056815224;0	0210811676669209;0	766368205393794;"No";"No"
163;"RAVER1";31	9479242034513;31	651085738636;32	0681752535018;31	7773330202507;0	00265652964353884;0	00281483633623032;0	296838464815217;0	290842233251158;0	00649534198781613;"Yes";"Yes"
164;"SQSTM1";29	9751427439969;29	9751427439969;30	05349055317;30	3566795465816;0	0018457947187679;0	00894344808882064;0;-0	303188993411631;0	5;"No";"No"
165;"MATR3";36	1812190800028;36	1402030279974;36	0468154703823;35	9283730349423;0	00263160154835302;0	00415677491441348;0	0410160520054532;0	118442435440002;0	287769707995533;"No";"No"
166;"SRP9";32	9473146371176;32	9473146371176;32	7360223051811;32	7360223051811;0	00454928898804978;0	00454928898804978;0;0;NA;"No";"No"
167;"NOP10";34	3628049814605;34	3628049814605;33	742842905031;33	742842905031;0	0128735105509149;0	0128735105509149;0;0;NA;"No";"No"
168;"EBNA1BP2";35	2883987710179;35	056537990837;34	805301038271;34	805301038271;0	00974700104946818;0	00508579090710782;0	23186078018086;0;0	5;"No";"No"
169;"RBM28";33	6765074945233;33	5320622768931;33	988544905587;34	0526973242251;0	00652164630102853;0	0108943073753481;0	144445217630199;-0	064152418638038;0	766082564037304;"No";"No"
170;"PRPF19";34	2472842274171;34	326701007777;33	9756211012109;33	9756211012109;0	00563138839700405;0	00726918133984016;-0	0794167803598214;0;0	5;"No";"No"
171;"SRSF1";34	5159439165243;34	4694542804687;31	8643000594718;32	2751707073475;0	0564925718950803;0	0464934156026348;0	0464896360555969;-0	410870647875658;0	571727876206182;"No";"No"
172;"DNAJC9";31	9035072300201;31	9035072300201;31	5920993550098;31	5920993550098;0	00693586948696371;0	00693586948696371;0;0;NA;"No";"No"
173;"MCM7";31	3903340178073;31	3903340178073;32	125832952624;32	8450564102263;0	0163761860694923;0	0320273313999963;0;-0	719223457602311;0	5;"No";"No"
174;"KNOP1";34	3404290054153;34	2789131088249;34	3498823987301;33	9122437017358;0	0001946288605042;0	00760434156958718;0	061515896590322;0	437638696994298;0	411097147465639;"No";"No"
175;"NUP98";35	8654436060546;35	8672861287071;35	8808481484236;35	9454364254285;0	00030364374530964;0	00153901990616628;-0	00184252265257356;-0	0645882770049084;0	481843944926368;"No";"No"
176;"SSB";31	3115425213947;31	3115425213947;27	429580039731;31	4279729950469;0	0934596369771369;0	00262446328373887;0;-3	9983929553159;0	5;"No";"No"
177;"RPA1";30	6795936547612;30	6135097072941;30	9576078054358;31	5218281225745;0	00637880002825067;0	0206735211669737;0	0660839474671668;-0	564220317138723;0	574225509193371;"No";"No"
178;"SLC25A5;SLC25A6";34	0352661761566;34	0352661761566;32	8482504669051;32	9575386192058;0	0250987657202908;0	0227507555809723;0;-0	109288152300664;0	5;"No";"No"
179;"RAN";35	0868611711157;35	0153802766186;34	8624906664956;34	8683445146902;0	00453625090575224;0	00297551353042383;0	0714808944970642;-0	00585384819460444;0	552019183276668;"No";"No"
180;"YLPM1";31	4505658857064;31	4505658857064;31	5522466119177;31	5522466119177;0	00228241020264687;0	00228241020264687;0;0;NA;"No";"No"
181;"HNRNPDL";34	1766755637797;34	1766755637797;34	1493748429615;34	1493748429615;0	000565070707494396;0	000565070707494396;0;0;NA;"No";"No"
182;"ILF2";34	1673584442589;34	1673584442589;33	8525726494305;33	771756393463;0	0065447631764792;0	00823481122582216;0;0	0808162559675054;0	5;"No";"No"
183;"EIF4A1;EIF4A2";31	1540616221744;30	9161294398775;32	1264177437351;32	1264177437351;0	0217305435791071;0	0271500155079705;0	237932182296937;0;0	5;"No";"No"
184;"EEF2";30	3488936880591;30	3488936880591;30	2072275151869;30	9521318862004;0	00330843883367214;0	013916694429842;0;-0	744904371013487;0	5;"No";"No"
185;"MPHOSPH10";31	7049138610276;31	7487521091497;31	3297243773883;31	3297243773883;0	00841756328029688;0	00939456268246931;-0	0438382481221069;0;0	5;"No";"No"
186;"PRRC2C";32	7906373942107;32	5193695212883;32	2225089720157;31	9695272712537;0	012358345423121;0	0120578022859701;0	271267872922365;0	252981700762092;0	0221967200351512;"Yes";"Yes"
187;"KRI1";30	4809682115335;30	690874232949;29	3425286456024;29	4947839139768;0	0269124467586162;0	0281051533371008;-0	209906021415485;-0	152255268374372;0	100497303822269;"No";"Yes"
188;"TCF7L1";28	8670577865856;29	778516261726;28	4861190547797;29	5024868265497;0	00939318012746343;0	00658498592304817;-0	91145847514036;-1	01636777177006;0	0346097176971874;"Yes";"Yes"
189;"RBM34";34	61670060123;34	4378141564147;34	2314205043484;34	2314205043484;0	00791406257095697;0	00425058912308892;0	178886444815291;0;0	5;"No";"No"
190;"ALYREF";35	9856428861095;35	9856428861095;35	9134033885782;35	9134033885782;0	00142091004597592;0	00142091004597592;0;0;NA;"No";"No"
191;"DNAJA1";31	7738796235153;31	7738796235153;29	3958488332184;29	3958488332184;0	0549788838405146;0	0549788838405146;0;0;NA;"No";"No"
192;"FASN";32	8970823234834;32	8970823234834;32	7820093804149;33	0801087051091;0	00247777051307756;0	00392314960870247;0;-0	298099324694164;0	5;"No";"No"
193;"AHCTF1";35	9709588945826;35	7501008188121;35	8430307801238;35	7417133972326;0	00251925391272712;0	000165915573427796;0	220858075770522;0	101317382891139;0	226188660181654;"No";"No"
194;"NOC3L";31	6095964466467;32	0301599834004;33	0286459991605;33	0286459991605;0	0310472414921713;0	0217045555017759;-0	420563536753736;0;0	5;"No";"No"
195;"EFHD2";33	3845819239191;33	3845819239191;33	6400058683972;33	4842376669585;0	00538942525920579;0	00210762660739226;0;0	155768201438732;0	5;"No";"No"
196;"ZNF106";31	2802414049865;31	1125965583205;30	6013394587353;30	6013394587353;0	015515316940986;0	0117157771932268;0	167644846666001;0;0	5;"No";"No"
197;"RRS1";34	5230324776732;34	4746608229854;33	0704802876269;33	0704802876269;0	030390771587075;0	0293997632468091;0	0483716546878341;0;0	5;"No";"No"
198;"RFC5";33	8476346203168;33	8476346203168;34	1712416777293;34	1712416777293;0	00672827183247066;0	00672827183247066;0;0;NA;"No";"No"
199;"UTP18";31	1907821990656;31	1907821990656;32	3918452697847;32	3918452697847;0	0267142103353384;0	0267142103353384;0;0;NA;"No";"No"
200;"MSH3";29	6182791841804;30	1324671755884;31	1941332719999;31	1941332719999;0	036647028678912;0	0244824037415883;-0	514187991407976;0;0	5;"No";"No"
201;"JARID2";33	0475875628118;33	0706562153194;32	8880173316239;32	8769026632446;0	00342252695577972;0	00415495138503502;-0	0230686525076109;0	0111146683793706;0	785835037721972;"No";"No"
202;"ZNF22";31	5489901178911;31	5489901178911;31	0890418303518;31	0890418303518;0	0103845073990467;0	0103845073990467;0;0;NA;"No";"No"
203;"LIN28B";32	4461346979739;32	4461346979739;32	1072116772283;32	331620780106;0	00742501449503514;0	00250004240705774;0;-0	224409102877743;0	5;"No";"No"
204;"CDC5L";33	521219715956;33	5618356944647;33	8154528111105;33	4797884267988;0	00617952176801273;0	00173075101043053;-0	0406159785087326;0	335664384311706;0	576659422963176;"No";"No"
205;"RMI1";33	421541932561;33	1490870930688;33	1349012766269;32	7982486364977;0	00609063651246383;0	00752358678324155;0	27245483949222;0	336652640129209;0	0668506939351263;"No";"Yes"
206;"DDX10";33	8403364522672;33	86027198861;33	6663840172767;33	6663840172767;0	00364416892214934;0	00406060383941877;-0	0199355363428779;0;0	5;"No";"No"
207;"HNRNPH3";32	6789433804627;32	6789433804627;32	0937395747388;32	4906349070167;0	012777039965745;0	00408639128954316;0;-0	3968953322779;0	5;"No";"No"
208;"HNRNPC;HNRNPCL4;HNRNPCL1;HNRNPCL3;HNRNPCL2";35	5137693681044;35	234350270627;34	8284212639432;34	8208348525835;0	0137787659886977;0	00834769205761055;0	279419097477394;0	00758641135974614;0	482719601844081;"No";"No"
209;"C9orf114";31	5402392272605;31	2047813797614;31	1964216347195;30	7739974895451;0	00775035673995439;0	00982950021136026;0	335457847499061;0	422424145174386;0	0727334410618819;"No";"Yes"
210;"NUMA1";31	8395107470995;31	9687723108194;31	3550521995276;31	1816893050785;0	0108415632047716;0	0176262125873674;-0	129261563719922;0	173362894449092;0	907874186412227;"No";"No"
211;"FLOT2";30	382779682187;30	702975503248;29	1315107833012;29	9529650120611;0	0297333872779022;0	017486745725935;-0	320195821061017;-0	82145422875988;0	263384327558183;"No";"No"
212;"PPP1CA";34	0581923884372;34	0581923884372;34	3919604696439;34	0205223972249;0	00689581143972658;0	000782526706543321;0;0	371438072419032;0	5;"No";"No"
213;"NOP2";36	3959228665465;36	2443097433829;36	278913108773;36	1538163214479;0	00227694750393923;0	00176768421452482;0	1516131231636;0	12509678732512;0	060819777384898;"No";"Yes"
214;"XPC";30	0876516468773;30	0876516468773;30	4418382412115;30	4418382412115;0	00827523057346621;0	00827523057346621;0;0;NA;"No";"No"
215;"MPRIP";35	8313739043468;35	6029437740956;35	6476913742578;35	5320042008025;0	00363415951524389;0	00141032937418325;0	228430130251276;0	11568717345525;0	20155909703921;"No";"No"
216;"CTNNA1";32	7130512347781;32	989864768924;32	4767985342335;32	9265583491066;0	00512521158495369;0	00135821686396169;-0	276813534145838;-0	449759814873175;0	148766248203596;"No";"Yes"
217;"LRRFIP2";33	5134752587506;33	5134752587506;33	4012103866909;33	3412246825166;0	00237267055973624;0	00364370943629539;0;0	0599857041742666;0	5;"No";"No"
218;"NAT10";35	5297083266568;35	5297083266568;34	9017643559243;34	9413534574409;0	0126086655013232;0	0118071079740866;0;-0	0395891015165546;0	5;"No";"No"
219;"AP2A1;AP2A2";30	6005421693865;30	6005421693865;30	1860067187725;30	1860067187725;0	0096442661586422;0	0096442661586422;0;0;NA;"No";"No"
220;"PCM1";33	1210534127345;33	1210534127345;33	3620211211204;33	3620211211204;0	00512581290324869;0	00512581290324869;0;0;NA;"No";"No"
221;"KIAA1671";30	2566491140031;30	2566491140031;31	0290081838892;31	0290081838892;0	0178227781150422;0	0178227781150422;0;0;NA;"No";"No"
222;"PPIA";33	9737409225846;33	9737409225846;34	3710748364349;34	3710748364349;0	00822176493589663;0	00822176493589663;0;0;NA;"No";"No"
223;"ZIC2";31	3206620917666;31	3206620917666;34	1442929225239;34	1442929225239;0	0609977814102246;0	0609977814102246;0;0;NA;"No";"No"
224;"CD3EAP";31	4736814913956;31	4736814913956;31	5397771804206;31	5397771804206;0	00148338818093442;0	00148338818093442;0;0;NA;"No";"No"
225;"PPP1R12A";35	1220105881456;35	1286700511773;35	0344464630022;34	9447603682941;0	00176511726162044;0	00371164314674385;-0	00665946303174536;0	0896860947081422;0	547184348188211;"No";"No"
226;"SVIL";34	979970295955;34	9478980841644;34	4009560103521;34	7011481755762;0	0118022329637434;0	00501022032574955;0	0320722117906413;-0	300192165224125;0	567758747703414;"No";"No"
227;"RFC4";35	2949504841407;35	3238859921365;35	3924083823863;35	3924083823863;0	0019498009781288;0	00137033896465574;-0	0289355079958042;0;0	5;"No";"No"
228;"NOP58";36	3151378728053;36	2911294086372;36	2092373729691;36	2058557140259;0	0020650425822072;0	00166345145565753;0	0240084641680909;0	00338165894323339;0	410916374913002;"No";"No"
229;"NHP2";33	8323410558641;33	8879447266646;33	806933970062;33	806933970062;0	000531215707264098;0	00169239553849907;-0	0556036708005365;0;0	5;"No";"No"
230;"MYBBP1A";35	8920909582586;35	8091402928336;35	681097599531;35	7499759912074;0	00416901461980105;0	00116925644296701;0	0829506654250167;-0	0688783916763427;0	941163002137832;"No";"No"
231;"IMP3";30	0749517845896;30	0749517845896;30	7333577500365;30	7333577500365;0	0153124902337932;0	0153124902337932;0;0;NA;"No";"No"
232;"HNRNPF";31	0989239885482;31	0989239885482;30	8445327329428;30	8445327329428;0	00580793489526749;0	00580793489526749;0;0;NA;"No";"No"
233;"SMARCA5";33	0867979145569;33	0867979145569;33	4584345488402;33	4584345488402;0	00789798981868866;0	00789798981868866;0;0;NA;"No";"No"
234;"DDX31";31	3096466258617;31	3096466258617;30	944262937548;30	9064850042269;0	0083003713518871;0	00916412863040525;0;0	0377779333211947;0	5;"No";"No"
235;"LMO7";35	2344573444645;35	273643237358;34	5143574072064;34	4717571630694;0	0146006079266034;0	0162596838677004;-0	0391858928935278;0	042600244137013;0	973438260569835;"No";"No"
236;"C3orf17";30	5601052442624;30	5601052442624;30	1644691170655;30	552521472512;0	00921396292573964;0	000175496839844639;0;-0	388052355446451;0	5;"No";"No"
237;"GAR1";31	6892502557236;31	6892502557236;30	922027135107;30	922027135107;0	0173294235121476;0	0173294235121476;0;0;NA;"No";"No"
238;"SALL2";33	4037516856407;33	4037516856407;33	3365770346639;33	3638494666688;0	00142341675986039;0	000845174280112418;0;-0	0272724320049775;0	5;"No";"No"
239;"POLB";34	59273428236;34	4345246526486;33	0968838668287;33	0968838668287;0	0312522363512727;0	0280122950544469;0	158209629711379;0;0	5;"No";"No"
240;"DHX15";33	2287714519644;33	066444057556;32	9707275308745;32	3657797730704;0	00551256759492713;0	0151437453257735;0	162327394408358;0	604947757804126;0	333105434698431;"No";"No"
241;"DDX54";33	4658714519004;33	4109699247339;33	5185256067869;33	548691620207;0	00111166515226803;0	00290873467812184;0	0549015271664928;-0	0301660134200716;0	819854335297962;"No";"No"
242;"DDX24";34	052049467895;33	9911665274735;34	1916795204878;34	1808301959981;0	00289355105617442;0	00393453243572955;0	0608829404215143;0	0108493244897048;0	387732971654685;"No";"No"
243;"UTP14A";31	0969780902721;31	0969780902721;31	4269239620599;31	4269239620599;0	0074629687433887;0	0074629687433887;0;0;NA;"No";"No"
244;"H1FX";34	8223553296635;34	4081249325423;34	4076185682881;34	4271113448948;0	00847214464671524;0	000390074085625251;0	414230397121223;-0	0194927766066684;0	529935850269363;"No";"No"
245;"RBPMS";31	99506477089;31	99506477089;31	5898693254434;31	5898693254434;0	00901208599971577;0	00901208599971577;0;0;NA;"No";"No"
246;"HNRNPH1";33	4444324608383;33	4444324608383;33	2809880338034;33	5100592003117;0	00346412692034787;0	00138616876500734;0;-0	229071166508291;0	5;"No";"No"
247;"USP36";32	8298676318865;32	6532872661532;32	1914589195142;32	2451318809719;0	0138853866455697;0	00889419016463797;0	17658036573328;-0	0536729614577851;0	687856145484328;"No";"No"
248;"DDX3X";30	68202433979;30	68202433979;31	266177066834;31	266177066834;0	0133356044295826;0	0133356044295826;0;0;NA;"No";"No"
249;"IMMT";34	6623571002894;34	7303441064067;34	5887195136832;34	7749989581262;0	00150379284728411;0	00090858478130052;-0	0679870061173418;-0	186279444442995;0	277214139446845;"No";"No"
250;"CLTC";36	2204526626681;36	2229731263493;36	0250892975957;36	0319023884713;0	00382425701267671;0	00373974526915264;-0	00252046368122194;-0	00681309087553217;0	274425964233787;"No";"No"
251;"SPECC1L";34	7958998276084;34	5170593040908;34	761340846708;34	156248609137;0	000702641148746197;0	00743030143382122;0	27884052351753;0	605092237571;0	22509616364624;"No";"No"
252;"PPP1R9A";32	9572272424407;32	9572272424407;32	7296555466283;32	7339839586165;0	00489953191512597;0	00480602616271816;0;-0	00432841198820455;0	5;"No";"No"
253;"TRA2B";32	1734027959572;32	1734027959572;32	3192628273503;32	3192628273503;0	00319846036151106;0	00319846036151106;0;0;NA;"No";"No"
254;"CHD7";29	761497390567;29	761497390567;30	4551305263613;30	4551305263613;0	0162902743292926;0	0162902743292926;0;0;NA;"No";"No"
255;"DHX33";29	9085622168381;29	9085622168381;31	6477020949992;31	6477020949992;0	0399555630942731;0	0399555630942731;0;0;NA;"No";"No"
256;"CLTA";33	4281727240246;33	8084691604604;33	1425746770662;33	5888870190171;0	00606717886104532;0	00460754041533955;-0	380296436435778;-0	446312341950957;0	0507350274580323;"No";"Yes"
257;"TRIM71";30	3208772433063;30	2461518147312;29	8250673020565;29	8250673020565;0	0116579953740013;0	00991329021593618;0	0747254285750429;0;0	5;"No";"No"
258;"GJA1";35	0930547826139;34	9867662576042;34	5576768375787;34	5145337722001;0	0108705067879668;0	00960899415068786;0	106288525009695;0	043143065378608;0	254527894836647;"No";"No"
259;"CREB1";33	9441058176977;33	9441058176977;33	2532148604565;33	6566152345525;0	0145402726178803;0	00601433054869787;0;-0	403400374095995;0	5;"No";"No"
260;"MAP7";31	3897188178945;30	98956029276;32	2088269062969;31	1609281696471;0	0182141549697026;0	00389941867947538;0	400158525134472;1	04789873664974;0	267775175110042;"No";"No"
261;"SPTAN1";33	2016448466657;33	7934309094802;32	7206130824235;33	4302931424838;0	0103194530389912;0	00763948088771883;-0	591786062814535;-0	709680060060229;0	0575115733138444;"No";"Yes"
262;"TFAM";36	2762285730868;36	2824387075512;36	3285077644323;36	0479328386462;0	00101830741574549;0	00458509161742206;-0	00621013446439633;0	280574925786098;0	514088389996944;"No";"No"
263;"NOL6";35	4367288286787;35	6537890859402;35	0615357381192;35	3175994363214;0	00752647118958762;0	00669909342229082;-0	217060257261487;-0	256063698202219;0	0523633189162368;"No";"Yes"
264;"RAI14";35	3137872875889;35	3016088520644;35	0520899673995;35	0915975346634;0	00525959334106554;0	00421916927165686;0	0121784355245396;-0	039507567263918;0	690357956893581;"No";"No"
265;"CENPV";32	5064695237397;32	5064695237397;31	9145977836343;32	4955512918965;0	0129931570063665;0	00023754202340201;0;-0	580953508262212;0	5;"No";"No"
266;"NUP88";32	8043203914709;32	823921645248;32	2246953098835;32	4133680012421;0	0126053522820791;0	00889997936120662;-0	0196012537771537;-0	188672691358605;0	434097829839741;"No";"No"
267;"RACGAP1";30	9936147077195;31	8552674529906;30	9106364415194;31	3242079868471;0	00189565316216146;0	011887270260133;-0	861652745271144;-0	413571545327653;0	215113009396256;"No";"No"
268;"ZNF638";30	6989254242776;30	6989254242776;29	7575926354088;29	7575926354088;0	0220198853564534;0	0220198853564534;0;0;NA;"No";"No"
269;"PGAM5";32	1890448100347;32	1890448100347;31	6268838728072;31	6268838728072;0	0124579495757968;0	0124579495757968;0;0;NA;"No";"No"
270;"TJP2";35	68783820072;35	4667528024899;35	3524498823926;35	3421855403774;0	00667664393316179;0	00248788804958755;0	221085398230137;0	0102643420152049;0	47046483291088;"No";"No"
271;"FLII";33	9461121659933;33	9596472921154;34	0328056382535;33	9807364417814;0	00180354569033714;0	000438981351554081;-0	0135351261221288;0	0520691964720754;0	661902924859394;"No";"No"
272;"MBD4";29	6625311274705;29	6625311274705;29	9111366708483;29	9111366708483;0	00590162305124946;0	00590162305124946;0;0;NA;"No";"No"
273;"MRTO4";34	2386982098984;34	2501113790975;34	2682843215544;34	2726703684878;0	00061075643409988;0	000465585721062381;-0	0114131691991517;-0	00438604693338362;0	266426454298255;"No";"No"
274;"SPTBN1";34	4986928120437;34	4168947586276;34	340362679183;34	4029897658125;0	00325269746405149;0	000285740517579196;0	0817980534161507;-0	0626270866295471;0	915986346292689;"No";"No"
275;"CORO1C";34	2967974186441;34	2246809366881;34	6579996254916;34	5482896992553;0	00740799888593598;0	00665453152151783;0	0721164819560016;0	109709926236356;0	129795210818282;"No";"Yes"
276;"CHTOP";32	4853658321666;32	4853658321666;32	9225411515741;32	9225411515741;0	00945236278535357;0	00945236278535357;0;0;NA;"No";"No"
277;"RPF2";33	2095533167692;33	2210111451566;32	8780910974413;32	8780910974413;0	00709298039206435;0	0073368951443338;-0	0114578283874138;0;0	5;"No";"No"
278;"NUP214";34	6462433966858;34	6176860487006;34	4500987907962;34	4627063108298;0	004014544808795;0	00317274467766713;0	0285573479852488;-0	0126075200336473;0	764672626976066;"No";"No"
279;"DDX5";34	8118217049234;34	8170742991641;34	8233522725899;35	0049151933709;0	000234173108853398;0	00380463435783291;-0	00525259424067315;-0	181562920780948;0	48158779929878;"No";"No"
280;"TRIP12";32	6403507118042;32	5748385453813;32	5273155703372;32	3412777121851;0	00245299301336547;0	00508818020835662;0	065512166422927;0	186037858152034;0	284450854017678;"No";"No"
281;"DDX52";33	4808719379581;33	4808719379581;33	9121544564269;33	9107257801541;0	00905027744656659;0	00902048851868059;0;0	00142867627277354;0	5;"No";"No"
282;"SLC25A3";31	9038663237696;31	9038663237696;30	7793306439047;30	7793306439047;0	0253709715963838;0	0253709715963838;0;0;NA;"No";"No"
283;"LMNB1";35	5799542409452;35	6852554134038;35	4301373353767;35	3990785988616;0	00298370407676463;0	00569345043441667;-0	105301172458617;0	031058736515142;0	682594463182682;"No";"No"
284;"DDX17";33	0367568599566;32	9887480401672;33	2623454276786;33	2623454276786;0	004811986904509;0	00584028301715805;0	048008819789338;0;0	5;"No";"No"
285;"EIF6";33	294745123273;33	4187805526596;32	9181928212542;32	9181928212542;0	0080426180892936;0	0106718459240044;-0	124035429386574;0;0	5;"No";"No"
286;"LYAR";35	2927241817473;35	2882612437862;34	9489859746655;34	4763519296864;0	00692066342459959;0	0164583893063639;0	00446293796106545;0	472634044979067;0	493988773895882;"No";"No"
287;"BAZ1A";32	8466076250296;32	8466076250296;32	6892085910375;32	6892085910375;0	00339655262463075;0	00339655262463075;0;0;NA;"No";"No"
288;"HMGA2";33	0742659895688;33	0742659895688;32	9386133617369;32	9168590753664;0	00290612662160254;0	00337328682693761;0;0	0217542863704736;0	5;"No";"No"
289;"PSIP1";33	2644443006167;33	2980273960869;33	7561295993939;33	8647059376731;0	0103751426985334;0	0119322790964232;-0	0335830954702061;-0	108576338279228;0	309032807622643;"No";"No"
290;"PPP1CC";29	1532040236881;29	1532040236881;29	7681397174678;30	0608515875573;0	0147595140048243;0	021677412253366;0;-0	29271187008942;0	5;"No";"No"
291;"SURF6";30	7718744333733;31	108365048095;32	0727177680811;32	7343474392568;0	0292733268213296;0	0360179926599529;-0	336490614721644;-0	661629671175731;0	200478787321726;"No";"No"
292;"PLEKHG3";33	8940127583187;33	8950968801362;33	8757315552705;33	8692182483122;0	000381490671819492;0	000540076469920022;-0	00108412181753437;0	00651330695826147;0	605000978510312;"No";"No"
293;"UTF1";31	4997147110922;31	4997147110922;31	7039656281522;31	7039656281522;0	00457021514384725;0	00457021514384725;0;0;NA;"No";"No"
294;"GLYR1";33	6942620371824;32	8604200067642;34	4839374744171;33	7458506094716;0	0163801584848289;0	0187998510546204;0	833842030418225;0	738086864945586;0	0387322847788101;"Yes";"Yes"
295;"ARHGAP11A";30	0053084854123;30	0053084854123;31	1933109222946;31	1933109222946;0	0274530565334888;0	0274530565334888;0;0;NA;"No";"No"
296;"WDR46";30	7965284852403;30	7965284852403;31	3031818809942;31	3031818809942;0	0115381553226556;0	0115381553226556;0;0;NA;"No";"No"
297;"SRP14";28	9824511359784;28	9824511359784;29	3660091530952;29	3660091530952;0	00929643982165523;0	00929643982165523;0;0;NA;"No";"No"
298;"POLR1E";32	468204337652;30	8535582309237;31	9288892076072;32	3606875803524;0	0118438073725537;0	0337171271895875;1	61464610672827;-0	431798372745259;0	666355871628917;"No";"No"
299;"KRR1";31	8628231744163;31	8628231744163;31	0330190516119;30	951159298377;0	0186581529565304;0	0205254844075331;0;0	0818597532349195;0	5;"No";"No"
300;"SPATS2L";32	6728037960037;31	2882406140864;33	194221352661;33	0277566158091;0	011195219134609;0	0382493816088682;1	38456318191732;0	166464736851914;0	423825430971859;"No";"No"
301;"KPNB1";29	769212271145;29	6988095413316;29	5796924265924;29	5796924265924;0	00451603169207982;0	00284178974809701;0	0704027298134093;0;0	5;"No";"No"
302;"MAK16";27	5476027367992;27	5476027367992;30	138826980908;27	7761801969709;0	0635252430615209;0	00584300868605786;0;2	36264678393715;0	5;"No";"No"
303;"PFN1";31	7845661573275;31	5753345882918;31	8087760028911;32	169376043346;0	000538387994339754;0	0131791559491761;0	209231569035662;-0	360600040454912;0	834707391442645;"No";"No"
304;"PPP1R9B";31	9975231740797;31	9848156955761;31	795832110092;31	7322662840917;0	00447122175703573;0	00560538542873777;0	012707478503664;0	0635658260002963;0	374388847047024;"No";"No"
305;"H1F0";33	7630737545085;33	7630737545085;33	454272690245;33	454272690245;0	00649699335446916;0	00649699335446916;0;0;NA;"No";"No"
306;"THRAP3";31	7541394006727;31	7541394006727;31	3305794028104;31	3305794028104;0	00949523600670237;0	00949523600670237;0;0;NA;"No";"No"
307;"ILF3";32	844195981933;32	8618808702622;31	837068398386;31	4495823529005;0	0220201862368908;0	0310565429127552;-0	0176848883291925;0	387486045485446;0	529035218750539;"No";"No"
308;"HMGA1";33	2815408434819;33	2815408434819;32	4889844039094;32	4889844039094;0	0170417380973268;0	0170417380973268;0;0;NA;"No";"No"
309;"NEXN";31	7181240938896;31	7181240938896;31	1469802277327;31	1469802277327;0	0128484540080122;0	0128484540080122;0;0;NA;"No";"No"
310;"DDX47";31	2319211302244;31	2319211302244;31	1343046131864;31	1343046131864;0	00221354748762173;0	00221354748762173;0;0;NA;"No";"No"
311;"EXOSC10";30	4067953480799;30	2614770018278;30	3362843969851;30	596815648761;0	0016416280463997;0	00779253642890785;0	145318346252154;-0	260531251775969;0	823908600899116;"No";"No"
312;"LACTB";32	605562166494;32	605562166494;32	4592410495186;32	4592410495186;0	00318035708801292;0	00318035708801292;0;0;NA;"No";"No"
313;"YBX1";32	5758980659869;32	5758980659869;32	2532712257804;32	1321300570041;0	00703793150506443;0	00969868430634204;0;0	121141168776255;0	5;"No";"No"
314;"LUC7L";30	1597860128204;30	1597860128204;30	0135845159214;30	0135845159214;0	00343607376380793;0	00343607376380793;0;0;NA;"No";"No"
315;"KIF23";31	0737394619166;31	0737394619166;31	8751456449182;31	8751456449182;0	0180044410802057;0	0180044410802057;0;0;NA;"No";"No"
316;"MDC1";28	4012510866754;28	7731014714636;31	5673320286495;31	454885482127;0	0746643388105433;0	0629709792917031;-0	371850384788278;0	11244654652246;0	686946378177105;"No";"No"
317;"TPRN";31	0867030248146;31	0867030248146;30	3059560344165;31	3173770571267;0	017984934999112;0	0052275803850447;0;-1	0114210227102;0	5;"No";"No"
318;"SLTM";31	0768002083433;31	0401583647255;30	9080610939101;30	8729096755431;0	00384986171011564;0	00382028175985263;0	0366418436178826;0	0351514183669153;0	013214302913327;"Yes";"Yes"
319;"NOL7";32	3189666551765;32	3189666551765;30	9802597772662;30	9802597772662;0	0299090135770212;0	0299090135770212;0;0;NA;"No";"No"
