# Supplementary material for: Dissecting genotype-specific effects of disease-associated genetic variants
Source: iScience. 2026 Jun 1;29(6):116143. doi: 10.1016/j.isci.2026.116143 (PMC13253082; doi:10.1016/j.isci.2026.116143)
Supplement: Table S10. rs11610045 DEGs compared to all other targets in iPSC-derived cortical neurons (log2FC > 0; p > 0.05) [file mmc11.xlsx]

## Sheet: Supplementary table 10
gene	baseMean	log2FoldChange	lfcSE	pvalue	padj
ENSG00000254687	12.8084	-1.70463	0.436564	1.8649e-06	0.0462608
HOXD-AS2	42.3296	-1.37856	0.267305	5.58335e-08	0.001385
LHX4	1068.21	-1.20929	0.306986	1.99625e-06	0.049519
OPRK1	604.616	-1.05553	0.241871	8.47412e-07	0.0210209
ZNF790-AS1	194.191	-0.887927	0.146357	4.6899e-10	1.16338e-05
LRRC7	387.218	-0.715811	0.142289	1.23907e-07	0.00307363
STAT5A	467.691	0.509714	0.106727	1.79134e-07	0.0044436
SOX13	394.037	0.69721	0.160877	8.7854e-07	0.0217931
SLC35F4	1562.1	0.851267	0.139104	3.56357e-10	8.83979e-06
KCNH1	649.598	0.86122	0.164213	4.65163e-08	0.00115388
TAFA1	304.94	0.875318	0.16997	7.03233e-08	0.00174444
UST	476.241	1.54624	0.317383	1.77159e-07	0.00439462
PLPP4	54.8902	1.64778	0.305851	1.7679e-08	0.000438546
SDC2	130.817	1.66208	0.344529	2.03326e-07	0.00504372
LINC01561	32.4848	1.7279	0.417403	1.19285e-06	0.0295899
CPS1	13.9553	1.88689	0.371014	6.58841e-08	0.00163432
PAX5	29.1336	1.8869	0.447214	9.20199e-07	0.0228264
COL25A1	141.61	2.01412	0.366889	8.44547e-09	0.000209498
ENSG00000232451	16.01	2.01483	0.417751	1.64412e-07	0.0040784
FADS2B	4.68991	2.15457	0.543673	1.17736e-06	0.0292055
MXRA5	17.3233	2.17442	0.39877	8.65621e-09	0.000214726
RNF212	97.3798	2.21601	0.391768	2.72065e-09	6.74884e-05
SLC22A3	12.7943	2.31479	0.434271	1.3427e-08	0.000333071
LINC02735	79.0029	2.48735	0.274664	1.94702e-20	4.82979e-16
HTR2A	8.78699	2.62624	0.537007	5.49424e-08	0.0013629
CARTPT	77.2601	2.80071	0.569677	3.47752e-08	0.000862634
HOXB2	544.826	2.82328	0.336763	3.73982e-18	9.277e-14
HOXB3	218.898	2.90909	0.361472	4.96105e-17	1.23064e-12
CALHM4	17.0312	3.09743	0.595054	4.67445e-09	0.000115955
IHO1	3.05972	3.90955	0.825695	3.10712e-09	7.70751e-05
TBR1	16.8384	3.91789	0.932074	1.63797e-08	0.000406315
MYH8	7.53307	2.66792	0.978742	2.57827e-06	0.0639565
GRIK1	567.452	1.51862	0.42589	3.48033e-06	0.0863332
THRB	71.1931	-1.3873	0.405535	4.4745e-06	0.110995
POU4F3	131.936	0.923673	0.27281	4.82485e-06	0.119685
LRRC55	4092.08	0.518626	0.169715	5.43989e-06	0.134942
EVA1A	4.96983	2.31978	1.04226	7.46868e-06	0.185268
HERC6	69.4783	-0.845827	0.289576	9.0623e-06	0.224799
GRIN2B	60.0223	1.72601	0.624582	9.18331e-06	0.227801
SOCS2	1241.87	0.331683	0.148246	1.06703e-05	0.264686
HOXA2	8.04034	1.58951	0.590874	1.09817e-05	0.272411
GPR6	5.33096	2.01957	0.885608	1.16451e-05	0.288867
HOXD8	39.8384	-1.23165	0.455528	1.22471e-05	0.303802
LINC02143	3.25796	1.87728	0.795345	1.27841e-05	0.317123
EMILIN2	17.7856	1.68923	0.681807	1.33208e-05	0.330436
LINC00877	1336.65	0.592862	0.242922	1.50753e-05	0.373957
TVP23A	1240.89	0.180359	0.0865675	1.61639e-05	0.400962
STXBP6	327.988	-1.07173	0.429072	1.63604e-05	0.405836
CLMP	827.189	1.52534	0.675768	1.95057e-05	0.483858
HOXD3	12.0935	-1.75382	0.894945	2.24358e-05	0.556542
UTS2B	2032.98	0.637659	0.293089	2.31348e-05	0.573882
GPR88	104.82	1.70711	0.875449	2.39114e-05	0.593147
CD47	2117.21	0.362714	0.192902	2.40496e-05	0.596576
NANOS1	3856.55	0.634732	0.297095	2.44779e-05	0.607199
MEIS1	104.088	1.28804	0.612691	2.67745e-05	0.664168
OTOP3	5.12915	1.635	0.861232	2.73099e-05	0.677449
C6orf132	5.17714	1.31719	0.634488	2.74198e-05	0.680176
FSTL4	767.136	0.580614	0.300267	3.21371e-05	0.797193
ENSG00000279694	15.6715	1.25731	0.664653	3.6092e-05	0.895297
HOXD9	32.9374	-1.39112	0.763362	3.68337e-05	0.913697
LDB2	237.205	1.00425	0.525	3.72081e-05	0.922983
ENSG00000286358	40.5522	-1.67154	1.2527	3.8536e-05	0.955924
PKNOX1	655.511	0.22666	0.149449	3.94195e-05	0.97784
EYA4	53.1275	-1.34675	0.870181	5.42087e-05	1
ENSG00000291194	30.2757	-1.22233	0.718703	4.79385e-05	1
EBF2	514.95	-0.938247	0.696273	9.37445e-05	1
LINC00158	14.2028	-0.775707	0.821647	0.000216367	1
LINC02511	4.2503	-0.749785	1.23764	0.000174948	1
ALG10B	79.1766	-0.568439	0.666144	0.000299821	1
PTPRK	166.903	-0.558722	0.425475	9.88247e-05	1
STK26	11.807	-0.469764	0.583694	0.000350582	1
MNX1	108.892	-0.415757	0.662088	0.000619331	1
ENSG00000286875	7.90651	-0.406598	0.790672	0.000794113	1
MBNL3	34.0148	-0.383057	0.693968	0.000800143	1
ENSG00000257526	13.4727	-0.344984	0.518166	0.00055873	1
GABRG3	123.522	-0.314958	0.444547	0.000471946	1
FGF5	54.1614	-0.289102	0.388009	0.000403984	1
ENSG00000258728	45.4089	-0.284653	0.488711	0.000776133	1
C9orf64	4.87318	-0.257641	0.821695	0.000543242	1
CALML6	2.99986	-0.229233	0.746158	0.000965146	1
ENSG00000239462	32.4834	-0.224148	0.436809	0.00106029	1
PCDH9	1670.47	-0.218685	0.298345	0.000390115	1
CORIN	14.7891	-0.213822	0.498547	0.00160886	1
LMX1B	146.068	-0.206801	0.687883	0.00140234	1
SLIT3	1244.61	-0.199778	0.373719	0.000943493	1
CACNG5	726.837	-0.18787	0.363197	0.00102311	1
MSL3P1	10.8434	-0.187654	0.426888	0.00155492	1
PGM5P2	15.3035	-0.180346	0.47868	0.00217738	1
TPBG	220.105	-0.178264	0.46675	0.00213252	1
ENSG00000255031	22.2216	-0.177405	0.403187	0.00155397	1
KCNK13	11.4267	-0.167172	0.479252	0.00256044	1
LRFN5	1334.46	-0.161372	0.248572	0.000515016	1
TTYH1	21.5703	-0.157157	0.385919	0.00188551	1
PDYN-AS1	2.67957	-0.14966	0.597864	0.00190939	1
LRRC61	68.3624	-0.149137	0.684464	0.0001509	1
TBC1D3E	2.28204	-0.147497	0.58412	0.00218878	1
SLC2A11	122.065	-0.147281	0.220438	0.000465966	1
CPHXL	1.91149	-0.146833	0.571682	0.00247014	1
CALCRL-AS1	11.3471	-0.14652	0.552939	0.00284889	1
SLC15A4	3.48194	-0.144055	0.616702	0.00117811	1
PDE6G	9.48183	-0.142443	0.385956	0.00240234	1
NRG4	40.7416	-0.142288	0.27777	0.00100381	1
ENSG00000176593	1079.65	-0.138505	0.185132	0.000341299	1
DACH1	4344.9	-0.137665	0.201614	0.000436824	1
ERBB3	1.81304	-0.13515	0.545306	0.00285011	1
SLC39A4	6.0841	-0.128537	0.406791	0.00341125	1
ENSG00000285571	8.40966	-0.123548	0.388352	0.00341165	1
DLC1	314.75	-0.117121	0.274328	0.00163224	1
ENSG00000255348	4.3962	-0.113249	0.411729	0.00450627	1
LINC02301	2.02592	-0.112171	0.502107	0.00345899	1
ENSG00000232642	1.41409	-0.110652	0.501995	0.00338508	1
ENSG00000236948	4.73679	-0.108525	0.397116	0.00468016	1
PCP4	441.651	-0.107647	0.282956	0.00222137	1
FLACC1	14.9538	-0.103483	0.339324	0.00388192	1
ENSG00000289455	39.3258	-0.101123	0.305209	0.00318539	1
ENSG00000288597	88.9063	-0.0999648	0.224706	0.00142967	1
ENSG00000259522	6.65452	-0.0979673	0.362508	0.00503365	1
ENSG00000228835	34.354	-0.0978783	0.359415	0.00496855	1
CSPG4P11	9.12817	-0.0962984	0.30435	0.00358135	1
PTGS1	65.8629	-0.0934457	0.38293	0.00593922	1
VIPR1-AS1	1.59321	-0.0913894	0.461007	0.00403699	1
POU4F2	604.836	-0.090907	0.275976	0.00323449	1
ENSG00000275120	233.881	-0.08597	0.144062	0.000716904	1
NOXO1	21.6838	-0.0855455	0.245965	0.00279412	1
SSTR1	31.9907	-0.0843359	0.29343	0.0045745	1
FIGN	102.326	-0.0836237	0.230738	0.0024956	1
TLL2	99.0796	-0.0834806	0.248408	0.00306166	1
LINC00488	1.2084	-0.0833394	0.42765	0.00544588	1
ENSG00000260617	6.77982	-0.0814081	0.343734	0.00682159	1
ADRA1D	129.559	-0.0806533	0.281243	0.00461645	1
DLGAP1	856.368	-0.0797178	0.188489	0.00163828	1
ENSG00000259001	1.99018	-0.077141	0.429528	0.00443285	1
TMX4-AS1	10.0003	-0.0753922	0.276949	0.00527293	1
ENSG00000233928	4.77345	-0.0748073	0.397917	0.00680974	1
SATB2-AS1	21.5537	-0.0746864	0.337081	0.00786856	1
SLC17A9	2.94328	-0.0743341	0.364956	0.00815951	1
ENSG00000285676	23.9583	-0.0732145	0.270373	0.00535602	1
TUBB8	2.71504	-0.0723666	0.37648	0.00799498	1
PRSS23-AS1	16.4193	-0.0718309	0.236187	0.00398473	1
PNPLA7	166.98	-0.0710342	0.232108	0.00391957	1
LINC00506	2.24565	-0.0703602	0.413034	0.00462016	1
RPL35P2	7.09977	-0.0697562	0.277628	0.00643671	1
ENSG00000248601	6.60481	-0.0696991	0.325105	0.00860797	1
ENSG00000289346	7.02988	-0.0688739	0.305292	0.00805542	1
SOX1-OT	12.7922	-0.0686805	0.30319	0.0080081	1
ENSG00000286305	5.98464	-0.0671363	0.317967	0.00901118	1
CADPS2	137.877	-0.0669705	0.270479	0.00670312	1
ENSG00000287731	3.53301	-0.0666517	0.359218	0.00901794	1
ROBO1	2210.65	-0.0663718	0.158131	0.00172741	1
TCHH	14.6933	-0.0661747	0.390821	0.00621161	1
ZNF578	6.61992	-0.0659332	0.414028	0.00309161	1
FAM241A	248.129	-0.065085	0.136839	0.0013372	1
NR4A2	82.75	-0.0647056	0.270632	0.00730501	1
LEF1	150.357	-0.0644363	0.338122	0.00989202	1
SEMA3A	348.21	-0.0641571	0.200776	0.00349792	1
TOMM20L-DT	8.76588	-0.0639386	0.268615	0.00739581	1
CASP8	2.9348	-0.0625297	0.354222	0.00942071	1
FAM78B-AS1	1.63267	-0.061968	0.36199	0.00871596	1
KISS1R	119.959	-0.0617059	0.171621	0.00257258	1
SGCG	13.7903	-0.0612678	0.303234	0.0101567	1
ENSG00000288062	7.14828	-0.060925	0.289151	0.00959119	1
ECM1	144.658	-0.0601158	0.209879	0.0046827	1
GDF7	9.0667	-0.0597795	0.335182	0.0106683	1
FAT1	827.706	-0.059675	0.187392	0.00354168	1
ISLR2	6596.78	-0.05894	0.158466	0.00238571	1
LMNTD2-AS1	56.7495	-0.0588946	0.287516	0.0102191	1
GLT1D1	8.41267	-0.0585627	0.363432	0.00785895	1
KRTAP5-7	4.56209	-0.0585392	0.303811	0.0110685	1
LINC01562	11.4375	-0.0578052	0.231459	0.00667816	1
ENSG00000248540	369.768	-0.0577736	0.22443	0.00618665	1
ENSG00000254192	27.6475	-0.0565298	0.212438	0.00568945	1
ENSG00000290049	15.7553	-0.056405	0.211473	0.00565575	1
CUX2	1478.24	-0.054376	0.102333	0.00140291	1
ENSG00000232983	13.4792	-0.0534947	0.24999	0.00974337	1
ENSG00000272297	2.51181	-0.0530403	0.31675	0.012452	1
LRFN5-DT	103.621	-0.0526389	0.172968	0.00403297	1
ENSG00000268379	3.81489	-0.0524969	0.296585	0.0130295	1
ZCWPW2	2.45801	-0.0521643	0.31271	0.012812	1
DUSP9	11.2825	-0.0519907	0.239323	0.00947821	1
ROR1-AS1	1.76053	-0.0518015	0.332978	0.0106871	1
ATXN8OS	15.4901	-0.0516805	0.208197	0.00684306	1
ENSG00000288002	5.93624	-0.051093	0.261657	0.0118854	1
RORB	15.3048	-0.0509656	0.252729	0.0111915	1
ACSM4	2.75805	-0.0499477	0.311575	0.0131681	1
POLD1	265.539	-0.049918	0.101878	0.00169315	1
ENSG00000214770	9.093	-0.0491709	0.230466	0.00998616	1
ENSG00000287016	1.12003	-0.0488427	0.322067	0.0117432	1
PPFIA4	509.785	-0.0483456	0.132773	0.00270407	1
NXPH1	937.15	-0.0482556	0.20016	0.00741487	1
DHX38	1366.3	-0.047871	0.0604465	0.00222691	1
ENSG00000211683	5.1165	-0.0474108	0.26419	0.0141462	1
ANKRD45	1.71555	-0.0473417	0.316563	0.0123181	1
PRRT3-AS1	27.5215	-0.0472973	0.168884	0.00505994	1
ENSG00000254186	4.38867	-0.0464311	0.267066	0.0149211	1
PDYN	143.041	-0.0463527	0.215152	0.0098532	1
LNCRNA-IUR	70.2122	-0.04569	0.165966	0.00531188	1
ENSG00000268163	125.892	-0.0456021	0.151549	0.00425766	1
ENSG00000287683	16.0519	-0.0451844	0.194587	0.00820816	1
ENSG00000260144	4.66336	-0.0451805	0.269575	0.0157905	1
AGA-DT	75.6527	-0.0448254	0.278587	0.0161339	1
ENSG00000273240	7.83782	-0.0444134	0.215715	0.0110558	1
ENSG00000284431	5.48166	-0.0437697	0.250854	0.0154999	1
GOPC	187.891	-0.0436767	0.16019	0.00548277	1
SHB	28.1527	-0.043669	0.158817	0.00536849	1
ZCCHC14	1677.11	-0.0431561	0.0638367	0.00251187	1
ENSG00000259609	46.4455	-0.0431225	0.147571	0.00463642	1
SLC4A9	2.19115	-0.0431118	0.29629	0.0150259	1
COL12A1	2.77703	-0.0430695	0.27495	0.0170017	1
ENSG00000271806	20.5851	-0.0429887	0.199615	0.00996636	1
EPHA10	1243.57	-0.0429373	0.0765171	0.002155	1
CIT	399.648	-0.0425407	0.141707	0.00436719	1
BTNL9	374.192	-0.0420816	0.250574	0.0167616	1
ENSG00000289412	6.32436	-0.0419389	0.22678	0.0142379	1
ENSG00000254551	3.42153	-0.041888	0.24342	0.0162512	1
ENSG00000291075	32.5732	-0.0418617	0.169383	0.00707117	1
KLHL1	160.831	-0.0414698	0.14995	0.00535035	1
C12orf40	5.05387	-0.0411508	0.234811	0.0159127	1
SPPL2C	3.34761	-0.0409037	0.253141	0.0178795	1
ENSG00000283743	19.3178	-0.0406759	0.17076	0.00779251	1
DNAH2	16.4263	-0.0406178	0.219615	0.0143756	1
TMEM199	4.47943	-0.0404442	0.229083	0.0158181	1
TMEM249	8.52727	-0.0402976	0.251981	0.0182905	1
MUC1	23.9182	-0.0402094	0.214015	0.0139289	1
WDR17	263.659	-0.0401197	0.110809	0.00311497	1
PCM1	3801.1	-0.0399885	0.0563316	0.00338967	1
PCSK4	112.681	-0.0399078	0.15534	0.00646768	1
TMPRSS15	2.97785	-0.0398951	0.268477	0.018709	1
RYBP	940.827	-0.0398369	0.228071	0.0162423	1
ENSG00000262312	2.5862	-0.0398036	0.275731	0.0181258	1
UBE2R2-AS1	81.5529	-0.039684	0.128496	0.00421535	1
PANTR1	16.565	-0.0395686	0.221161	0.015536	1
AGGF1P2	3.63565	-0.0393417	0.253294	0.0191224	1
BTAF1	856.237	-0.0392319	0.0835096	0.00253754	1
GZMM	11.7459	-0.0392043	0.214616	0.0149144	1
ENSG00000270393	7.83457	-0.0391065	0.201326	0.0129821	1
TDRD6	23.6836	-0.0388568	0.201209	0.0131775	1
CLK3P2	3.64904	-0.0385042	0.282818	0.0167877	1
ENSG00000250379	28.1458	-0.0380778	0.151356	0.00687748	1
ENSG00000248458	15.4378	-0.0377201	0.205392	0.0148898	1
GIPR	116.45	-0.0376939	0.129615	0.00491302	1
ZIC4	14.1855	-0.0375098	0.309636	0.00579139	1
TCIRG1	30.3546	-0.0373115	0.216349	0.0170828	1
ENSG00000233332	3.40131	-0.0367534	0.252813	0.0210972	1
ENSG00000285666	1.04724	-0.0367071	0.276101	0.0178833	1
ENSG00000226578	5.17296	-0.0366742	0.224303	0.0189961	1
ENSG00000285018	5.84081	-0.0365071	0.211546	0.0171918	1
EN2	6.87009	-0.0359824	0.288448	0.0127896	1
LINC01248	13.3711	-0.0358038	0.172666	0.0112357	1
TERC	3.47147	-0.0357212	0.226043	0.0203532	1
GEMIN7-AS1	88.1645	-0.035637	0.128798	0.00561387	1
MIR34AHG	2.94262	-0.0355624	0.253272	0.0218718	1
LINC02102	2.40281	-0.0353246	0.256297	0.0217315	1
PCCA-DT	52.9574	-0.0350146	0.128536	0.00585345	1
ZNF350-AS1	164.459	-0.0349923	0.103658	0.00391916	1
ENSG00000279853	33.4754	-0.0349205	0.131559	0.00621001	1
ZIC1	27.53	-0.0348908	0.291333	0.00969011	1
KTN1	1932.36	-0.0348366	0.0697601	0.00325471	1
NPY5R	1.4884	-0.0347129	0.265632	0.0200658	1
BHLHE23	20.9255	-0.0345352	0.235812	0.0227493	1
ENSG00000268475	1.137	-0.0343543	0.26866	0.0190074	1
ZNF248	1440.85	-0.0337971	0.118328	0.00538771	1
MISP	18.974	-0.033678	0.16122	0.0111469	1
NEUROG2	17.4342	-0.0336771	0.179412	0.014483	1
ENSG00000279067	3.88323	-0.0334112	0.217374	0.0221126	1
ARMT1	465.234	-0.0333725	0.0788755	0.00344629	1
HAPLN2	21.5321	-0.0330243	0.200802	0.0196451	1
OPRM1	28.2503	-0.032985	0.194532	0.0184149	1
LINC02027	8.44331	-0.0327809	0.290241	0.0059752	1
MBL3P	2.43348	-0.0327467	0.23244	0.0246222	1
RPS24P7	1.93299	-0.0325619	0.251939	0.0232444	1
IFI27	46.9571	-0.032487	0.15297	0.010777	1
ZNF423	2458.78	-0.0323776	0.059993	0.00420458	1
BBS2	410.242	-0.0321761	0.0727441	0.00368342	1
FEV	2.05292	-0.0321479	0.252261	0.0231841	1
ENSG00000265408	15.5683	-0.0318999	0.180652	0.0169288	1
ENSG00000288598	6.86417	-0.0315046	0.185245	0.0185161	1
ENSG00000289829	25.9108	-0.0314085	0.193892	0.0206197	1
ENSG00000225588	2.54339	-0.0313339	0.255267	0.0219667	1
ENSG00000278769	4.17312	-0.0312575	0.205343	0.0233093	1
NOL3	549.54	-0.0312459	0.0698327	0.00391886	1
LINC02356	1.22731	-0.0311634	0.244859	0.0250277	1
ENSG00000257622	43.6891	-0.0311521	0.174867	0.0166633	1
ENSG00000258162	17.966	-0.0310634	0.17703	0.0172808	1
CT45A11P	1.40792	-0.0309524	0.249039	0.0239556	1
RNF224	7.10382	-0.0305194	0.172218	0.0169444	1
CHL1-AS2	4.79729	-0.0304215	0.213271	0.0261358	1
ENSG00000228919	3.78656	-0.0301759	0.204252	0.0249809	1
GAGE1	4.23855	-0.0299168	0.245529	0.0248459	1
SUSD4	1926.73	-0.0298415	0.104527	0.00585831	1
ENSG00000271984	10.3634	-0.0298165	0.170646	0.0176087	1
ZNF667	208.839	-0.0296557	0.103143	0.00581714	1
ENSG00000222042	4.37954	-0.0295894	0.204278	0.0260749	1
CCDC110	12.5992	-0.0294521	0.158435	0.0152128	1
ENSG00000235351	4.94137	-0.0291017	0.1956	0.0251372	1
ENSG00000230637	2.85791	-0.029088	0.238262	0.0270376	1
PDLIM3	49.5612	-0.0290823	0.180562	0.0213684	1
EFHB	12.4376	-0.0287084	0.142026	0.0124943	1
VWA3A	6.55196	-0.0283946	0.18524	0.0239458	1
CCDC13-AS1	0.79643	-0.0283812	0.233831	0.0283786	1
ENSG00000233178	3.58832	-0.0282552	0.224473	0.0300563	1
C12orf50	2.91378	-0.0280435	0.224105	0.0303262	1
ENSG00000253766	7.89606	-0.0280206	0.17924	0.0230647	1
ZAR1	3.16562	-0.0279016	0.205212	0.0296076	1
ANAPC1P1	1.25241	-0.0277714	0.231841	0.0290825	1
ENSG00000279249	132.935	-0.0277611	0.126753	0.0104551	1
LINC02798	21.3779	-0.0276514	0.135124	0.0122564	1
KMT2D	1919.75	-0.0276445	0.132645	0.0117425	1
ENSG00000267049	8.05537	-0.0275427	0.16161	0.0190057	1
ENSG00000274949	0.994716	-0.0273032	0.235844	0.0275584	1
SATB2	118.639	-0.0272036	0.131294	0.011963	1
MACROD2	805.821	-0.0271452	0.0459536	0.00820947	1
DKK2	11.5045	-0.0271105	0.172307	0.0229572	1
NPIPB8	1.44854	-0.027068	0.233289	0.0285494	1
UNC13D	34.367	-0.0269901	0.170459	0.0226596	1
ENSG00000250692	11.0175	-0.0267784	0.161591	0.0204358	1
CLIC5	43.1192	-0.0267327	0.157066	0.0191939	1
SF3B1	6705.12	-0.0267229	0.0459326	0.00839437	1
BBOX1-AS1	3.40468	-0.0266408	0.21543	0.0327615	1
COL28A1	24.9338	-0.026566	0.148976	0.0171952	1
SCART1	46.2866	-0.0264168	0.161533	0.0211473	1
ENSG00000242828	4.21952	-0.0263507	0.252726	0.0134044	1
WASHC2C	1168.52	-0.0262892	0.0551009	0.00623335	1
MIS18BP1	40.4195	-0.0260351	0.128627	0.0128081	1
DDR1	2132.59	-0.0260252	0.0766099	0.00560782	1
GAD2	1.36463	-0.0259933	0.226235	0.0311523	1
NKAPL	1.52668	-0.0259662	0.238316	0.0243914	1
LINC02820	2.41418	-0.025926	0.230555	0.0291896	1
THBS2	119.649	-0.0258726	0.177114	0.0273434	1
ENSG00000245261	9.2358	-0.0258418	0.16404	0.0231869	1
TNK1	22.0563	-0.0258339	0.124116	0.012047	1
DPP4-DT	0.900663	-0.0258189	0.226787	0.0309095	1
SHISA8	14.4653	-0.0256881	0.167677	0.0247381	1
ENSG00000287485	1.37005	-0.0256704	0.224884	0.0316674	1
PEX1	677.799	-0.0256594	0.0519894	0.00703019	1
IFI35	2.21263	-0.0256422	0.214907	0.0342315	1
MRPS21P6	0.90127	-0.0256358	0.225455	0.0314341	1
ENSG00000289570	1.01584	-0.0255491	0.228304	0.0300744	1
ENSG00000287292	1.41728	-0.0254005	0.225203	0.0314928	1
NUMB	663.086	-0.0253963	0.0474422	0.00843781	1
ILVBL-AS1	5.26437	-0.0253517	0.180144	0.0296852	1
ENSG00000287985	8.48887	-0.025346	0.194426	0.0335773	1
COL18A1	193.78	-0.0252505	0.131571	0.0146345	1
CAVIN2	1.10545	-0.0252038	0.22883	0.0294709	1
TP73	0.961999	-0.0251438	0.224771	0.0316033	1
PKN3	6.26975	-0.0251388	0.175223	0.0286755	1
ZNF521	1518.42	-0.0250712	0.0923772	0.00736994	1
BOD1L1	2718.74	-0.0250685	0.0536775	0.00687001	1
LINC00645	108.238	-0.0250175	0.141374	0.0177686	1
LRAT	6.07452	-0.0249931	0.17956	0.0305028	1
ENSG00000286115	11.3913	-0.0249508	0.165514	0.0258591	1
SLC24A2	209.854	-0.0249369	0.148639	0.0201846	1
CTTNBP2	531.6	-0.0248909	0.0679003	0.005914	1
FER1L6-AS2	11.2011	-0.0248907	0.163531	0.0253246	1
ENSG00000285771	2.08848	-0.0248475	0.221815	0.0328738	1
ENSG00000233665	3.64908	-0.0246968	0.193009	0.0350417	1
LINC02133	2.47895	-0.0246296	0.202322	0.0364951	1
TBX1	250.758	-0.0245687	0.218301	0.0343153	1
ENSG00000215023	0.924162	-0.0245048	0.220722	0.0333057	1
SMCR5	2.71194	-0.0244799	0.193874	0.0358168	1
ENSG00000248479	7.47919	-0.0244664	0.161049	0.0255548	1
JAKMIP2	2866.9	-0.0244632	0.0444028	0.00993743	1
DAW1	4.53391	-0.0244472	0.181204	0.0326271	1
ENSG00000290590	38.3115	-0.0244324	0.125738	0.0143705	1
BTF3	3254.07	-0.0244042	0.0834902	0.00690736	1
ENSG00000259168	2.78767	-0.0241878	0.193722	0.0366056	1
MICAL3	3296.17	-0.0241866	0.0691374	0.0062526	1
ENSG00000288723	0.946798	-0.0240224	0.219379	0.0338122	1
PFN1P6	1.22715	-0.023948	0.214326	0.0359942	1
KCNH7	163.067	-0.0239373	0.0975303	0.0089963	1
ENSG00000278969	11.4261	-0.0238664	0.168504	0.0300098	1
ZNF225-AS1	564.729	-0.023682	0.138033	0.0193926	1
ENSG00000253865	14.0476	-0.023606	0.1305	0.0171446	1
ANXA2R-AS1	7.57092	-0.0235407	0.195062	0.038614	1
SEC23A-AS1	5.05577	-0.0235178	0.169676	0.0315461	1
TLE2	53.1457	-0.0235046	0.106358	0.0110709	1
TNKS2	2411.21	-0.0233474	0.0427671	0.0111972	1
AP1G2-AS1	20.1148	-0.023266	0.161565	0.0292127	1
ENSG00000285769	1.12148	-0.0232546	0.219629	0.0330203	1
MROH1	1481.85	-0.0232039	0.0703002	0.00680715	1
TBC1D3K	1.73452	-0.023185	0.20912	0.0382493	1
H3-5	1.55549	-0.0231515	0.204855	0.0393244	1
CEP295	418.066	-0.0231487	0.0731615	0.00696174	1
UCN2	10.1037	-0.0230818	0.17358	0.0344559	1
MANCR	1.33636	-0.0230452	0.212538	0.0369967	1
SLC38A10	1073.35	-0.0230405	0.0498576	0.00852887	1
ENSG00000289136	1.15185	-0.0230257	0.207935	0.0387598	1
ENSG00000254905	5.2456	-0.0230247	0.16449	0.0311531	1
ENSG00000286782	4.22585	-0.0230173	0.170553	0.0335488	1
USP6	146.946	-0.02299	0.128356	0.0176848	1
WDR72	6.47659	-0.0229151	0.171015	0.0340795	1
GOLGA8A	551.52	-0.0228788	0.127361	0.0175919	1
LEF1-AS1	5.26574	-0.0228629	0.203552	0.0400194	1
EPN3	3.61375	-0.0228237	0.17447	0.0356842	1
NAA35	1393.34	-0.022779	0.0399937	0.0126141	1
FOXD4L5	2.38212	-0.0227421	0.192945	0.040646	1
SLC47A1	1.60177	-0.0226798	0.203829	0.0402503	1
PRSS16	2.93382	-0.0226521	0.210107	0.0381761	1
ENSG00000254348	37.6802	-0.0225655	0.130815	0.0194085	1
BMP6	6.45577	-0.0225484	0.150768	0.0270798	1
FAM47DP	1.38221	-0.0224293	0.219349	0.031712	1
MON2	781.034	-0.0223391	0.0484332	0.00928286	1
CCDC13-AS2	1.62594	-0.0223137	0.20246	0.0411067	1
ENSG00000230534	2.3054	-0.0222818	0.201307	0.0414085	1
ENSG00000229195	3.31873	-0.0222406	0.186588	0.0412987	1
GP1BA	1.44754	-0.0222363	0.210681	0.0378535	1
RHD	2.2094	-0.022232	0.186059	0.0412238	1
ENSG00000278915	17.2028	-0.0221939	0.161178	0.0326655	1
ENSG00000285545	1.24833	-0.0221598	0.206823	0.0398108	1
ENSG00000286080	3.28742	-0.022068	0.17476	0.0385869	1
LMNTD1	8.9124	-0.0220555	0.193116	0.0426156	1
ADAMTS7	532.827	-0.0219772	0.115975	0.015817	1
ZNRF2	99.6902	-0.0219217	0.0770721	0.00811383	1
MRTFB	726.311	-0.0218797	0.0503773	0.00889946	1
ENSG00000287352	1.8367	-0.021821	0.220518	0.0286256	1
ENSG00000285672	1.23119	-0.0217487	0.204283	0.0411316	1
ENSG00000223353	8.20228	-0.0217379	0.15277	0.030623	1
RECQL4	328.957	-0.0215822	0.111872	0.0153324	1
MEF2C-AS2	4.84795	-0.0214297	0.167643	0.0383852	1
ENSG00000268392	3.95306	-0.0213498	0.175712	0.0417706	1
MIF	16.4969	-0.0213154	0.135094	0.024285	1
SPC25	4.56889	-0.0212696	0.184504	0.0443264	1
NCBP2-AS1	16.4944	-0.0211367	0.11007	0.0156338	1
CCDC90B-AS1	5.57184	-0.0211221	0.149803	0.031523	1
ENSG00000288107	12.4762	-0.0211156	0.139196	0.0266773	1
KRT23	3.01194	-0.0210908	0.175194	0.042672	1
LINC03007	10.0425	-0.0210872	0.153634	0.0334642	1
RFPL3S	26.1947	-0.0210123	0.125208	0.0211429	1
AGAP3	6004.25	-0.021011	0.0424642	0.0127958	1
CLEC4F	3.35229	-0.0209816	0.19804	0.0442768	1
SLC25A52	0.832448	-0.0209547	0.201993	0.0426055	1
LINC01833	9.03409	-0.0209332	0.217238	0.028761	1
PPM1B	3.38663	-0.0208666	0.171575	0.0423536	1
VSIG10	116.393	-0.020854	0.0778008	0.00914527	1
ENSG00000273597	1.51332	-0.0208129	0.19333	0.0457886	1
DMRTA2	1.65017	-0.0207962	0.196568	0.0450257	1
LINC01847	4.76847	-0.0207899	0.155989	0.0358046	1
ENSG00000235066	5.37	-0.0207647	0.151767	0.0338649	1
ENSG00000266929	64.3296	-0.0207085	0.0988502	0.013267	1
ENSG00000254398	6.05816	-0.0206978	0.157848	0.0370928	1
ASIP	7.85368	-0.0206862	0.137629	0.0274087	1
LINC01118	4.54334	-0.0206724	0.159629	0.0380525	1
SPARC	137.896	-0.0206612	0.128326	0.0233829	1
ENSG00000285904	10.1342	-0.0206416	0.145962	0.0315283	1
NFIA	59.451	-0.0206367	0.0972005	0.0129697	1
ACAP1	8.67388	-0.0206282	0.135261	0.0265225	1
TGFBR2	2.54822	-0.0206018	0.196169	0.0454482	1
ERCC8-AS1	4.5147	-0.0205693	0.15697	0.0372307	1
LIG1	486.429	-0.0205557	0.0495148	0.00983546	1
TRPC5	146.343	-0.020533	0.146272	0.0321064	1
ENSG00000283058	4.7635	-0.0205241	0.169119	0.0429331	1
ENSG00000260443	0.98521	-0.020508	0.203522	0.0415493	1
IWS1	1631.61	-0.0203348	0.0377102	0.0159455	1
ENSG00000286343	31.0775	-0.0203236	0.101398	0.0146174	1
PLXNB3	27.2668	-0.0202336	0.114521	0.0190854	1
ENSG00000286611	10.4247	-0.0202228	0.19156	0.0474618	1
ENSG00000266998	1.57857	-0.0201045	0.191754	0.0476661	1
FBXW7-AS1	7.84456	-0.0200979	0.160069	0.0409037	1
ENSG00000261240	5.51393	-0.0200605	0.165376	0.0435451	1
UBE2Q2P12	1.77966	-0.0200099	0.181591	0.0486482	1
MGAM2	1.10693	-0.0199765	0.203392	0.0409855	1
COL6A2	118.623	-0.019944	0.155192	0.0392037	1
ENSG00000285926	7.06471	-0.0199399	0.152402	0.0377821	1
INO80-AS1	2.31645	-0.0199287	0.190627	0.0483319	1
LINC00648	36.3424	-0.0198929	0.139984	0.0315195	1
ENSG00000236858	1.0178	-0.0198545	0.200999	0.0428955	1
CYP2E1	33.2656	-0.0198131	0.151736	0.0380281	1
CRPPA-AS1	0.963145	-0.0197524	0.199111	0.0442962	1
LINC02242	0.961253	-0.0197412	0.199053	0.044333	1
FTCD	103.955	-0.0196467	0.110501	0.019059	1
CCDC83	1.09793	-0.0196078	0.19125	0.0487623	1
ENSG00000258178	3.64066	-0.0195911	0.171589	0.0482686	1
GPR22	176.351	-0.0195295	0.110906	0.019511	1
PCBD2	378.402	-0.0194799	0.0434221	0.0131471	1
POSTN	2.59709	-0.0194628	0.191608	0.0488453	1
SNTG2	30.7133	-0.0194219	0.1104	0.0195987	1
ENSG00000259053	7.89704	-0.0193626	0.145497	0.0367986	1
LINC02428	1.20079	-0.019332	0.201338	0.0416755	1
AACSP1	208.78	-0.0192903	0.174035	0.0504244	1
ENSG00000272072	3.1391	-0.0192565	0.16085	0.0455427	1
CFAP44	27.6622	-0.0192496	0.126079	0.0270009	1
PRSS35	3.10208	-0.0192278	0.168424	0.0489887	1
CCT5P2	1.58297	-0.0192124	0.187205	0.0508706	1
TSPAN4	1235.9	-0.0191694	0.0402518	0.0155895	1
JMJD1C	1318.11	-0.0191442	0.0509823	0.0104109	1
FGF10	176.972	-0.0190405	0.130278	0.0299424	1
LIPI	4.60924	-0.0190401	0.154588	0.0434727	1
ENSG00000287176	24.7616	-0.0190335	0.148417	0.0400708	1
ADCY6	2351.01	-0.0190031	0.0600066	0.00971375	1
ENSG00000265702	11.6618	-0.0189169	0.11892	0.0247385	1
P2RY2	1.2274	-0.0188681	0.190357	0.0501779	1
SIX3-AS1	1.37762	-0.0188272	0.193132	0.0484075	1
VPS13A	658.463	-0.0188243	0.0625476	0.00991924	1
ENSG00000236741	1.22868	-0.0188228	0.19898	0.0429596	1
ENSG00000270424	1.22476	-0.0188056	0.189649	0.0506279	1
ENSG00000261670	2.36836	-0.0187999	0.175941	0.0530671	1
RTEL1	48.4718	-0.0187655	0.0843443	0.0129422	1
ENSG00000227857	1.81998	-0.0187637	0.189463	0.0507743	1
NR2F2	25.2012	-0.0186985	0.148712	0.0420252	1
IQGAP3	2.17607	-0.0186383	0.192931	0.0485093	1
LINC02899	9.99097	-0.0186306	0.196572	0.0451277	1
TFAP2C	1.13454	-0.0186295	0.196631	0.0450639	1
ENSG00000255229	2.31834	-0.0186179	0.173695	0.0535829	1
NEUROD2	21.193	-0.0185741	0.166823	0.051905	1
MAB21L3	9.53799	-0.0185454	0.122281	0.0277441	1
LINC02763	5.62163	-0.0185245	0.141682	0.038802	1
ENSG00000223486	9.79615	-0.0185127	0.166714	0.052207	1
ENSG00000290124	1.07363	-0.0184853	0.184845	0.0533135	1
DOCK10	66.0122	-0.0184526	0.123008	0.0284893	1
HS3ST3A1	27.6472	-0.0184489	0.123406	0.0287142	1
ABCA2	3580.23	-0.0184387	0.0527573	0.0106886	1
MB	1.64473	-0.0184089	0.18448	0.0536199	1
ZMYND10	33.6857	-0.0184037	0.121127	0.0277009	1
ODF2L	918.353	-0.0183616	0.0547899	0.0105348	1
UBE2Q2P13	21.9969	-0.0183299	0.106063	0.0208983	1
ENSG00000279571	3.97065	-0.0183228	0.14696	0.0430939	1
NPY1R	46.5605	-0.0183031	0.119302	0.0271502	1
MYH3	13.2892	-0.0182568	0.124106	0.0298866	1
NPTX1	1145.72	-0.0182076	0.1151	0.0253974	1
B3GALT5-AS1	8.36426	-0.0181772	0.137074	0.0378415	1
NUP107-DT	3.31916	-0.0180648	0.16001	0.0519842	1
RAPGEF2	1319.98	-0.0180495	0.0488775	0.0117971	1
ENSG00000289297	0.979757	-0.0179795	0.179585	0.0562464	1
RYR1	35.2019	-0.0179692	0.120152	0.0289397	1
TMCC2	2904.44	-0.017958	0.0399621	0.0168395	1
LINC01980	9.83073	-0.0179407	0.153885	0.0495142	1
ENSG00000259357	30.5476	-0.0179058	0.103762	0.0212012	1
PAQR5	4.25272	-0.0178935	0.158331	0.0522216	1
TSPOAP1	1845.1	-0.0178301	0.0637581	0.0110944	1
ENSG00000264750	1.5232	-0.0176849	0.179117	0.0573159	1
RIPOR2	751.367	-0.0176711	0.0772509	0.0132444	1
SOX10	0.993467	-0.0176567	0.178955	0.0574508	1
GOLGA2	2830.93	-0.0176182	0.038804	0.018205	1
SYNE1	2182.03	-0.0176148	0.0786632	0.013653	1
SRGAP2B	131.763	-0.0175786	0.0642498	0.0114535	1
LINC02249	32.4196	-0.0174232	0.123444	0.0333214	1
ERCC5	0.761042	-0.0173687	0.181814	0.0569506	1
ENSG00000289997	5.07722	-0.0173683	0.134741	0.0408792	1
ENSG00000228021	2.56906	-0.0173452	0.16126	0.0571312	1
UMAD1	1.47092	-0.0173169	0.176249	0.0593029	1
TMEM132B	158.144	-0.0172787	0.092956	0.0186853	1
CYP2W1	1.85947	-0.0172694	0.170281	0.0599447	1
PCDH8P1	7.08712	-0.017253	0.130296	0.0385937	1
MIA-RAB4B	5.70051	-0.0172424	0.150385	0.0520531	1
EHBP1L1	163.973	-0.0172414	0.111326	0.0271779	1
LIPT2-AS1	42.9796	-0.0171792	0.0824488	0.0154803	1
ENSG00000277688	12.9947	-0.0171622	0.106522	0.024997	1
ENSG00000259639	2.46022	-0.0171448	0.193811	0.0434405	1
TEX35	6.07784	-0.01713	0.130377	0.0393582	1
EOLA2-DT	44.8582	-0.0171065	0.116292	0.0305509	1
MRPS35-DT	2.81552	-0.0170979	0.154464	0.0554791	1
ANO8	2099.97	-0.0170943	0.0481444	0.0129072	1
ERRFI1-DT	5.96819	-0.0170849	0.123701	0.0352143	1
MNX1-AS1	3.50431	-0.0170623	0.159118	0.0580959	1
AMH	374.961	-0.0170083	0.128942	0.0391021	1
ENSG00000203392	1.05407	-0.0170062	0.1773	0.0599928	1
MT-TN	10.4333	-0.0169929	0.11177	0.0284658	1
TMED2-DT	37.075	-0.0169855	0.0813074	0.0155831	1
FABP12	0.983545	-0.0169567	0.185502	0.0541119	1
UPK3B	2.41729	-0.0168875	0.167716	0.0617878	1
ENSG00000261305	2.82249	-0.0168165	0.19745	0.0341699	1
LMX1B-DT	9.83608	-0.0167819	0.195322	0.0382525	1
NUP107	508.212	-0.0167686	0.045707	0.0140776	1
HGFAC	112.067	-0.0167484	0.118059	0.0333754	1
ENSG00000289728	1.18602	-0.0167436	0.179071	0.0596636	1
ENSG00000243433	0.966653	-0.0166815	0.173063	0.0624984	1
RUNX1T1	4601.62	-0.0166654	0.0561815	0.0123709	1
ZNF440	276.077	-0.0166637	0.0505632	0.0128536	1
TMEM26	1.05204	-0.0166575	0.174948	0.0619959	1
MEPCE	3.76589	-0.0166005	0.135023	0.0459955	1
ENSG00000213115	0.881491	-0.0165856	0.180911	0.0584184	1
ENSG00000236394	1.07574	-0.0165667	0.174915	0.0623009	1
TMCO3	1580.61	-0.0164677	0.0303837	0.0254635	1
COL4A1	63.7515	-0.0164556	0.0973533	0.0231159	1
BDKRB1	0.83188	-0.0164436	0.178912	0.060178	1
ENSG00000272836	9.67012	-0.0164378	0.121953	0.037666	1
MAST2	3537.33	-0.0163847	0.0488336	0.0135286	1
FAM111A	1.44235	-0.0163664	0.170759	0.0643585	1
ENSG00000273391	44.2375	-0.01633	0.0701067	0.014254	1
ENSG00000288473	13.476	-0.0162883	0.129469	0.0440363	1
IGSF1	172.957	-0.0162133	0.128742	0.0440053	1
ZNF536	1256.62	-0.0162131	0.056756	0.013005	1
XDH	26.1056	-0.0162107	0.140867	0.0531925	1
ENSG00000234859	2.3324	-0.0161887	0.181595	0.0575314	1
ENSG00000255476	13.7436	-0.0161729	0.119343	0.0374159	1
RPGRIP1L	667.033	-0.0161681	0.0338511	0.025018	1
ENSG00000289177	5.30047	-0.0161375	0.146121	0.0575542	1
CTD-2350J17.1	1.00156	-0.0161099	0.170785	0.0654583	1
GBP1	2.82095	-0.0160981	0.151842	0.0615334	1
OR2L5	7.15963	-0.0160795	0.1509	0.0611278	1
BCL2L2-PABPN1	140.96	-0.0160575	0.0865262	0.0197395	1
ENSG00000269469	2.36125	-0.0160483	0.151001	0.0614422	1
SSPOP	110.286	-0.0160224	0.121101	0.0395966	1
TOMM20P4	0.977049	-0.0159939	0.169767	0.0662508	1
TFAP2A	47.6472	-0.015952	0.138809	0.0536985	1
AKAP9	2256.22	-0.0159347	0.0505206	0.0137975	1
ZSCAN23	56.4304	-0.0158795	0.0687047	0.014882	1
ENSG00000268460	6.8616	-0.015856	0.128812	0.0466022	1
SANBR	699.418	-0.0158518	0.0585847	0.0136262	1
ENSG00000225057	34.3597	-0.0158444	0.0956156	0.0245593	1
AFMID	283.011	-0.0158367	0.0686745	0.014965	1
ARHGAP24	141.026	-0.0158002	0.130959	0.0487233	1
CCDC162P	18.3269	-0.0157784	0.108239	0.0321344	1
SNRK-AS1	113.206	-0.0157723	0.0655278	0.0145264	1
TAF7L	0.952579	-0.0157683	0.178492	0.0606879	1
GNAT3	3.05039	-0.0157662	0.153646	0.0652198	1
FBXL21P	20.5986	-0.015764	0.111273	0.0342148	1
LINC02217	11.8186	-0.0157239	0.116495	0.0381157	1
NUTM2HP	1.45856	-0.0156961	0.167995	0.0680909	1
ENSG00000287835	4.1133	-0.0156227	0.1379	0.0557204	1
RRM1-AS1	9.33406	-0.0156035	0.122277	0.0432882	1
PEBP1P2	1.04381	-0.0155976	0.169488	0.0679918	1
ENSG00000276702	1.62735	-0.0155821	0.170556	0.0675365	1
SIX3	29.3208	-0.0155389	0.163837	0.0695815	1
ZNF502	201.127	-0.0155205	0.14084	0.0589167	1
ENSG00000272927	15.964	-0.0154666	0.104524	0.0313782	1
RNASE4	1.02503	-0.0154484	0.178059	0.0608211	1
FPGT-TNNI3K	2.10631	-0.0154362	0.154169	0.068208	1
ENSG00000287943	1.59589	-0.0154218	0.16941	0.0686841	1
ENSG00000272076	3.94541	-0.0154026	0.134072	0.0544958	1
HGS	3013.91	-0.0153767	0.0357042	0.0244466	1
LINC00461	3.00286	-0.0153738	0.16773	0.0696321	1
BCRP3	12.2125	-0.0153611	0.116672	0.0406043	1
FAM111B	3.87823	-0.0153498	0.14121	0.0607327	1
ANXA4	62.0879	-0.0152809	0.0567387	0.0145336	1
ARAP2	20.5009	-0.0152799	0.111985	0.0375959	1
ENSG00000253901	0.904593	-0.0152767	0.163272	0.0712129	1
PCDH9-AS1	11.1307	-0.0152342	0.112631	0.0383682	1
ZNF471	191.412	-0.0151729	0.0707907	0.0169852	1
STXBP5L	347.684	-0.0151121	0.0544582	0.0148015	1
ENSG00000271078	0.807411	-0.0151105	0.171472	0.068079	1
SATB1-AS1	14.8326	-0.0150756	0.126027	0.0504439	1
PPARD	885.117	-0.0150568	0.045795	0.0161821	1
MLF1-DT	1.93123	-0.0150369	0.160542	0.0728807	1
SLC4A11	3.34047	-0.0150299	0.138163	0.0612715	1
ENSG00000286093	7.53564	-0.0149183	0.127867	0.0534057	1
ACSM6	0.964341	-0.0148934	0.173664	0.0658317	1
KANK3	101.436	-0.0148903	0.0636392	0.0160837	1
TYW1B	107.673	-0.0148712	0.0470856	0.0160795	1
CAMSAP3	3472.12	-0.014864	0.0392051	0.0207239	1
CUL9	891.128	-0.0148053	0.0627754	0.0161305	1
ENSG00000273956	0.978939	-0.014799	0.173544	0.0659004	1
BEND3P3	9.45898	-0.0147672	0.115701	0.044086	1
ZNF487	94.6026	-0.0147666	0.0594281	0.0157486	1
TCOF1	1845.49	-0.0147479	0.0342696	0.0275081	1
CDC42BPG	14.3904	-0.0147472	0.102358	0.0339101	1
GLCCI1-DT	3.9133	-0.0147408	0.130211	0.0571232	1
PCDHB5	907.802	-0.0147013	0.0914904	0.027242	1
CDR2-DT	2.03551	-0.0146758	0.160821	0.0752598	1
SHCBP1	4.11404	-0.0146638	0.143364	0.0689729	1
LRRC37A6P	15.5368	-0.0145807	0.122102	0.051222	1
EEF1DP2	17.0114	-0.0145453	0.0857214	0.024815	1
ENSG00000247131	2.60265	-0.0145423	0.138918	0.066739	1
OFD1	595.5	-0.014541	0.035612	0.0258762	1
CPT1B	3.07725	-0.0145344	0.148777	0.0737461	1
FOXD3-AS1	1.59421	-0.014529	0.164275	0.0749042	1
MTNR1A	0.945282	-0.0145268	0.161116	0.0761313	1
CAPS2-AS1	0.84509	-0.0144955	0.169159	0.0711457	1
ATP5PBP7	1.00064	-0.0144721	0.162945	0.0758153	1
LRRIQ1	26.9614	-0.0144697	0.0911644	0.0281597	1
PTF1A	0.891767	-0.0144577	0.169971	0.0702584	1
PABPN1L	4.49146	-0.0143921	0.134736	0.0646897	1
SHPRH	597.763	-0.0143906	0.040189	0.0204166	1
MATN4	2.1534	-0.0143566	0.150955	0.0764874	1
TPTE2P6	27.8871	-0.0143354	0.108661	0.0414485	1
ENSG00000267260	85.9329	-0.0142833	0.069226	0.019013	1
ENSG00000223356	10.204	-0.0142712	0.11649	0.048807	1
LRRC45	537.497	-0.0142656	0.0519495	0.0164882	1
RPS18P12	0.915688	-0.0142586	0.158391	0.078409	1
RHBDL1	87.4036	-0.0142438	0.123424	0.0555703	1
FOXF1	0.750628	-0.0142346	0.16528	0.0753245	1
CATSPER4	0.851721	-0.0142317	0.168115	0.0725491	1
ENSG00000286362	3.21602	-0.0142293	0.132114	0.0640092	1
ENSG00000259692	55.1818	-0.0141523	0.109489	0.0435433	1
COL7A1	515.299	-0.0141365	0.129316	0.0623377	1
ENSG00000228417	3.0405	-0.0141348	0.13642	0.0689635	1
ENSG00000283285	1.03173	-0.0141141	0.161582	0.0782624	1
ENSG00000255087	7.90866	-0.0141132	0.119916	0.0534565	1
PLK5	55.4306	-0.0141058	0.0953269	0.0327867	1
ENSG00000286546	4.04832	-0.0140951	0.130936	0.0643364	1
OSBPL11	652.924	-0.0140565	0.0359923	0.0260429	1
ATP13A5-AS1	7.5725	-0.0140321	0.10996	0.0449176	1
OR13E1P	2.04245	-0.0139622	0.146027	0.0780962	1
ENSG00000268056	1.16791	-0.013907	0.171255	0.0674707	1
ENSG00000259548	3.55119	-0.0138716	0.137641	0.0730082	1
ENG	2.69071	-0.0138701	0.138371	0.0736455	1
ANAPC10	18.384	-0.0138613	0.0813217	0.0255304	1
PTPRVP	1.34721	-0.0138546	0.155878	0.0816895	1
DNAH6	34.0547	-0.013799	0.0823981	0.0263897	1
PPP1R9A-AS1	5.30969	-0.0137868	0.123564	0.0603724	1
TNXB	47.0592	-0.0137766	0.132074	0.0690072	1
VCAN	106.918	-0.0137707	0.126475	0.0635068	1
PEX6	636.227	-0.0137395	0.03701	0.0250139	1
CNTRL	223.846	-0.0137337	0.08314	0.0271124	1
KIAA0586	554.766	-0.0137298	0.0354843	0.027391	1
TNRC18	2545.9	-0.0137132	0.0394984	0.0221234	1
SLCO1A2	9.08756	-0.0136998	0.161021	0.0805474	1
GBAP1	274.376	-0.0136992	0.0634792	0.0192019	1
SLC25A30-AS1	2.44101	-0.0136735	0.142974	0.0794255	1
VWA5B2	325.463	-0.0136733	0.0726199	0.0222789	1
ICE1	1114.19	-0.0136708	0.0413433	0.0206981	1
ENSG00000280003	2.04235	-0.0136554	0.145235	0.0810103	1
STIM2-AS1	1.02766	-0.0136482	0.159073	0.0820323	1
PKD1P4	106.086	-0.0136391	0.0967674	0.0368104	1
ESAM	14.75	-0.0136376	0.104942	0.0436622	1
GK	197.449	-0.0136166	0.0531404	0.0179403	1
KLC4	1958.99	-0.0136111	0.0392524	0.022538	1
ZNF630-AS1	3.99453	-0.0135949	0.128328	0.0674068	1
ANKRD23	378.954	-0.0135858	0.0642192	0.0197453	1
ZNF544	3.54343	-0.0135837	0.127969	0.0671723	1
EPHB6	581.268	-0.013547	0.0447626	0.0192251	1
ENSG00000287193	1.09466	-0.0135362	0.160241	0.0818298	1
PGAP1	1842.97	-0.0135291	0.0384443	0.0235344	1
AAK1	3146.68	-0.0135234	0.0312216	0.03505	1
PRRG4	3.47823	-0.0135207	0.134064	0.0739706	1
PRODHLP	3.18082	-0.0135184	0.128795	0.0687931	1
PCBP1-AS1	1527.48	-0.0135003	0.0359808	0.0269602	1
FCHO1	699.189	-0.0134898	0.0426972	0.0202337	1
OLFML3	18.6037	-0.0134864	0.124374	0.0645658	1
ENSG00000268643	35.1393	-0.0134719	0.0668038	0.0208906	1
XPOTP1	1.04209	-0.0134634	0.158309	0.0834783	1
LINC00910	23.593	-0.0134318	0.0981443	0.0393983	1
ENSG00000286797	9.5341	-0.0134285	0.136316	0.0771731	1
ENSG00000288700	45.7114	-0.013412	0.0791464	0.0264675	1
CWC22	442.233	-0.0133906	0.0339952	0.0306535	1
ENSG00000259362	8.43889	-0.0133846	0.106081	0.0468642	1
TLL1	72.8196	-0.0133734	0.125941	0.0675627	1
ENSG00000259250	2.09502	-0.0133681	0.143678	0.0834198	1
AHCYL2	2235.75	-0.0133664	0.0332744	0.032053	1
ENSG00000273444	1.4886	-0.0133644	0.156624	0.08495	1
SLC16A4	14.6256	-0.0133491	0.0971339	0.0391742	1
ENSG00000267786	420.02	-0.0133341	0.0470703	0.0190737	1
ENSG00000286308	1.4375	-0.0133216	0.154876	0.0859181	1
CD36	23.5392	-0.0133141	0.0886107	0.0328718	1
LUZP2	230.21	-0.0132887	0.0814823	0.0284028	1
ENSG00000237655	7.88191	-0.0132862	0.111989	0.053673	1
ADAMTS7P1	3.81849	-0.0132762	0.131761	0.0747994	1
ARHGEF12	5153.25	-0.0132681	0.0392183	0.0231932	1
ENSG00000261822	24.2404	-0.0132574	0.0935762	0.0369536	1
ENSG00000285813	4.57073	-0.0132456	0.129313	0.0726976	1
AHI1	986.62	-0.0132446	0.0399454	0.0225769	1
ZPLD1	2.85594	-0.0132378	0.147875	0.0867074	1
LINC01920	0.891608	-0.0132104	0.163064	0.0796734	1
PVALEF	31.8412	-0.0132075	0.0753873	0.0254803	1
ENSG00000288234	3.27666	-0.0131716	0.1374	0.0813679	1
LINC02556	6.16901	-0.0131706	0.118309	0.0616898	1
ENSG00000251488	3.40967	-0.0131614	0.131727	0.0762471	1
ENSG00000289695	0.922244	-0.0131521	0.153611	0.0875775	1
GOLGB1	1931.1	-0.0131373	0.046357	0.0196904	1
ENSG00000290921	72.6152	-0.0131289	0.0654696	0.0216839	1
ARHGEF26	2.59422	-0.0131275	0.151858	0.0881278	1
ENSG00000286707	9.80353	-0.0131232	0.108094	0.0513009	1
PLEKHA4	4.20314	-0.0131152	0.12278	0.0672925	1
ENSG00000271788	24.2411	-0.0131143	0.110651	0.0540441	1
ENSG00000288894	2.16567	-0.0131022	0.144193	0.0868324	1
FIP1L1	64.087	-0.0131017	0.0618119	0.020701	1
CPB2-AS1	369.596	-0.0130945	0.0361895	0.0273351	1
C1QTNF1-AS1	3.63785	-0.013077	0.133957	0.0795314	1
ADGRB2	2413.94	-0.0130699	0.0401029	0.0227978	1
MTND5P1	2.76378	-0.0130684	0.136008	0.0815213	1
VN1R42P	2.79348	-0.013057	0.136538	0.0821312	1
GRM5	117.642	-0.0130208	0.086648	0.0333201	1
RPL7AP76	9.69208	-0.0130172	0.112537	0.0570996	1
SUGP2	6510.14	-0.0129986	0.0296188	0.0391726	1
ENSG00000288898	0.909485	-0.0129833	0.152487	0.0892352	1
ENSG00000287765	26.3541	-0.0129666	0.0869501	0.0338868	1
ENSG00000269889	4.3049	-0.0129174	0.116237	0.0623555	1
ZEB1	2327.15	-0.0128771	0.0332143	0.0332939	1
ZNF568	246.071	-0.0128596	0.0763223	0.027672	1
ZNF468	4.92683	-0.0128577	0.12035	0.067794	1
ENSG00000286147	1.31201	-0.0128392	0.149716	0.0909711	1
MYOT	0.719609	-0.0128016	0.156412	0.0882857	1
GUSBP2	22.3331	-0.012783	0.069518	0.0246427	1
TRIM46	2392.66	-0.0127791	0.030703	0.0384891	1
ENSG00000267345	3.62624	-0.012766	0.125352	0.0747331	1
STK11IP	670.265	-0.0127405	0.0495201	0.0203036	1
CLEC16A	1883.76	-0.0127015	0.035183	0.0297851	1
LINC02527	0.741592	-0.0127001	0.156769	0.0884127	1
LINC02414	3.77104	-0.0126927	0.119506	0.0689534	1
MYB	14.723	-0.0126745	0.0979818	0.0454767	1
ENSG00000270117	2.62263	-0.012662	0.13103	0.0823618	1
GRIK1-AS1	5.95208	-0.0126601	0.129052	0.0803098	1
GNAQP1	9.35621	-0.0126591	0.0990154	0.0466251	1
SLC25A18	9.08394	-0.0126424	0.103743	0.0516228	1
ENSG00000215795	1.12899	-0.012633	0.155582	0.0898399	1
ENSG00000223502	0.912305	-0.0126212	0.150607	0.0928164	1
ENSG00000253576	14.3154	-0.0126089	0.103556	0.0517696	1
HECW1	2628.05	-0.0125928	0.0369323	0.0272077	1
ENSG00000273011	0.811451	-0.0125855	0.157749	0.0877081	1
ELAVL4-AS1	21.9572	-0.0125544	0.114392	0.0646899	1
NMU	9.53794	-0.0125267	0.0930081	0.042108	1
L3MBTL2-AS1	57.6007	-0.0125222	0.0805245	0.0321966	1
PURPL	89.8205	-0.012516	0.135943	0.0890593	1
HERC2P2	3.78962	-0.0125038	0.128363	0.0818211	1
ENSG00000226468	0.774532	-0.0124694	0.156103	0.0900307	1
GFOD1-AS1	7.961	-0.0124664	0.0964082	0.0458531	1
FALEC	9.88803	-0.0124651	0.0976236	0.0470692	1
SLC2A13	229.547	-0.0124635	0.0497914	0.0211136	1
DOCK6	70.584	-0.0124426	0.0641571	0.023954	1
STRC	6.46487	-0.0124395	0.124435	0.0782964	1
ENSG00000287510	0.786113	-0.0124189	0.156391	0.0898711	1
ENSG00000270919	21.841	-0.0124155	0.0918981	0.0420399	1
NFATC1	15.3751	-0.0124152	0.10795	0.0588125	1
ENSG00000229732	2.45652	-0.0124077	0.169875	0.0582461	1
G2E3-AS1	2.56125	-0.012383	0.138176	0.0926419	1
KCNB2	327.196	-0.0123823	0.0550296	0.0217486	1
TRIM74	11.8071	-0.0123766	0.0955188	0.045815	1
DNAH7	14.5039	-0.0123681	0.0794129	0.0324138	1
CETP	1.0356	-0.0123338	0.152163	0.0943126	1
ENSG00000259363	141.335	-0.0123262	0.0623006	0.0237905	1
ERBIN	689.345	-0.0123213	0.0342392	0.0323975	1
ENO4	116.809	-0.0122986	0.0539074	0.0218832	1
ENSG00000227716	2.85353	-0.0122785	0.142726	0.0963521	1
STPG3-AS1	2.15664	-0.0122762	0.140127	0.0953006	1
APOA1	2.22449	-0.01226	0.13042	0.0876861	1
COL1A1	1.2124	-0.0122567	0.144001	0.0969374	1
AGMO	7.01089	-0.0122514	0.111028	0.0645294	1
NUDT13	30.0898	-0.012218	0.0794251	0.0334013	1
BCL2	721.497	-0.0122162	0.0348703	0.0313849	1
ANKRD18EP	3.60526	-0.0122018	0.122597	0.0796345	1
ZNF835	53.605	-0.0121925	0.0950754	0.0471236	1
ITLN1	1.47101	-0.0121774	0.163979	0.074353	1
EMP1	3.35781	-0.0121761	0.124819	0.0827121	1
MAP3K14	320.908	-0.0121758	0.0438128	0.0229586	1
NLRP2B	0.935027	-0.0121579	0.148572	0.097627	1
C5AR1	37.1437	-0.0121444	0.0755498	0.0312538	1
DACH2	1041.72	-0.0121436	0.0642986	0.0253461	1
ENSG00000248936	1.82595	-0.012137	0.144622	0.0984367	1
ENSG00000235237	2.24176	-0.012125	0.130144	0.0894961	1
ATP11B	721.672	-0.0120918	0.0351901	0.0310742	1
MIR631	1.91247	-0.0120712	0.145622	0.0991726	1
KIAA0087	2.97159	-0.0120348	0.134732	0.0952015	1
PTGER2	7.8687	-0.0120325	0.107435	0.0629512	1
FAM72B	6.12991	-0.0120217	0.107075	0.0626443	1
NDNF	4.78027	-0.0120117	0.127247	0.0881412	1
CRHR1	16.9055	-0.012008	0.0919807	0.0457903	1
ENSG00000287957	2.14816	-0.0119973	0.138976	0.0986014	1
MYBPC2	1.93968	-0.0119864	0.133458	0.0948769	1
ENSG00000255182	141.14	-0.0119843	0.0773196	0.0334813	1
RASA4B	100.628	-0.0119836	0.0492701	0.022691	1
ENSG00000272428	0.972983	-0.0119573	0.157391	0.0889615	1
TPRG1LP1	3.94624	-0.0119505	0.11163	0.0693937	1
ENSG00000260170	3.05558	-0.0119253	0.127119	0.0893977	1
C19orf38	10.6226	-0.0119011	0.0848968	0.0401022	1
ENSG00000265728	4.06637	-0.0118732	0.115498	0.0756032	1
ROR1	137.829	-0.0118603	0.0543187	0.0235878	1
ENSG00000280852	1.98196	-0.0118347	0.133633	0.0974332	1
KLF3-AS1	228.299	-0.0118334	0.0579943	0.0245556	1
ENSG00000288542	5.40147	-0.0118247	0.123503	0.0867429	1
LPAR1	33.196	-0.0118201	0.0948768	0.0507212	1
ENSG00000261632	4.02136	-0.0118084	0.127774	0.0920729	1
IZUMO4	69.8955	-0.0118033	0.081529	0.0380262	1
FOSL2-AS1	2.00485	-0.0118004	0.134178	0.0984257	1
CDC25B	1170.75	-0.0117986	0.0331681	0.0359858	1
LPL	13.9642	-0.0117864	0.114089	0.0750644	1
ARHGAP44-AS1	3.60287	-0.0117696	0.111843	0.0723186	1
ENSG00000223390	13.6553	-0.0117646	0.0809179	0.0378285	1
MADCAM1-AS1	45.3072	-0.0117455	0.066011	0.0281231	1
DDX46	1096.22	-0.0117253	0.0384501	0.0275565	1
ODAD1	10.0755	-0.0117225	0.0895871	0.0461497	1
CERK	5982	-0.0117193	0.0311282	0.0413091	1
YEATS2	2756	-0.0117136	0.0337195	0.0349393	1
ITPR1	12.8729	-0.0117091	0.0885089	0.0451987	1
FOXD1-AS1	0.842081	-0.0117026	0.143009	0.103599	1
ENSG00000280145	0.881001	-0.0116767	0.144326	0.103757	1
ENSG00000279235	2.74278	-0.0116641	0.129344	0.0962091	1
COL20A1	5.40873	-0.0116487	0.112181	0.0746206	1
BTF3-DT	22.6224	-0.011645	0.0813262	0.0391329	1
HLTF	1722.66	-0.0116399	0.0318494	0.0396985	1
CCDC88B	89.5203	-0.0116389	0.119103	0.0841732	1
IL9RP1	2.29569	-0.0116339	0.139019	0.103839	1
CYYR1	14.6927	-0.0116241	0.0954242	0.0535187	1
ENSG00000291034	3.27149	-0.0116058	0.160164	0.0807911	1
LINC01805	0.960236	-0.0115973	0.155163	0.0931045	1
EDRF1-AS1	0.827709	-0.0115953	0.142123	0.104943	1
COL15A1	20.1374	-0.0115813	0.0875307	0.0454603	1
ENSG00000284876	31.9438	-0.0115775	0.0904671	0.0485322	1
ENSG00000272941	4.04634	-0.0115735	0.119714	0.0860997	1
PLD4	3.94741	-0.0115635	0.110475	0.0736093	1
LGR4-AS1	3.91024	-0.0115441	0.116335	0.0820144	1
ECE1-AS1	2.4662	-0.011516	0.121413	0.0893467	1
RBMS3-AS3	20.5024	-0.0115154	0.0833286	0.0420289	1
ENSG00000254787	0.901464	-0.0115078	0.144516	0.105572	1
NCAPG	21.5577	-0.0114909	0.0895922	0.0485075	1
KHDC3L	2.05422	-0.0114834	0.134881	0.104044	1
CD200R1	0.945952	-0.0114612	0.144961	0.105886	1
ENSG00000289704	3.36044	-0.0114447	0.122511	0.0920363	1
C5orf63	6.89387	-0.0114367	0.159979	0.0798929	1
NKPD1	59.7886	-0.0114319	0.0666615	0.030268	1
DDX60	1.32824	-0.0114219	0.142931	0.106994	1
CCDC62	87.3111	-0.0114195	0.0501274	0.024848	1
LINC00665	595.384	-0.0114062	0.0345412	0.0340205	1
ANXA2R-OT1	144.721	-0.0113984	0.11167	0.0779203	1
ENSG00000289476	1.2177	-0.0113968	0.140272	0.107466	1
ENSG00000286099	1.35598	-0.0113823	0.158298	0.0846244	1
EEA1	508.676	-0.0113434	0.0426427	0.0260886	1
PEDS1-UBE2V1	6.67769	-0.0113368	0.102625	0.0662782	1
ENSG00000290951	81.5868	-0.0113289	0.0507643	0.0252835	1
ENSG00000265399	2.12121	-0.0113264	0.123454	0.0953859	1
PRRG1	0.986903	-0.0113189	0.14503	0.107286	1
ENSG00000261118	7.04247	-0.011299	0.103284	0.0677293	1
CBLB	866.518	-0.011285	0.0363529	0.0313315	1
KCNG3	1.65183	-0.0112787	0.136032	0.107998	1
THRB-AS1	1.64056	-0.0112786	0.136491	0.108207	1
MPP7-DT	1.02188	-0.0112683	0.146082	0.107027	1
ENSG00000261793	1.2179	-0.0112466	0.138888	0.109402	1
ENSG00000261832	28.113	-0.0112337	0.0675923	0.0320637	1
ENSG00000286089	11.6639	-0.0112268	0.10322	0.068722	1
CDRT15P3	0.956489	-0.0112254	0.143956	0.108834	1
ABCC12	1.58865	-0.011223	0.13348	0.107446	1
HIP1R	3110.12	-0.0112208	0.0434731	0.0262603	1
PYY2	12.9181	-0.0111972	0.09229	0.0548928	1
CLSPN	41.7522	-0.0111955	0.070792	0.0344148	1
ADGRA3	1184.5	-0.0111877	0.0285266	0.0500614	1
HPX	62.5284	-0.0111868	0.0947437	0.058036	1
ENSG00000253711	5.11294	-0.0111859	0.115414	0.0869744	1
ENSG00000288271	11.6267	-0.0111695	0.091132	0.0538473	1
PHACTR1	1888.68	-0.0111642	0.0285797	0.0500706	1
ENSG00000253730	8.83856	-0.0111616	0.0963788	0.0604512	1
ENSG00000290384	4.39099	-0.0111605	0.103996	0.0708305	1
ENSG00000272558	5.86729	-0.0111588	0.105126	0.0724677	1
ENSG00000286585	10.4575	-0.0111481	0.0845952	0.0468165	1
KCNK4-TEX40	35.1439	-0.0111448	0.0821094	0.0443379	1
LINC02649	2.6599	-0.0111347	0.134325	0.109472	1
ENSG00000286098	14.9328	-0.0111296	0.0812627	0.043661	1
EVA1B	2.86392	-0.0111235	0.119452	0.0938684	1
ENSG00000262434	5.08254	-0.0111226	0.103508	0.0707308	1
ENSG00000255439	69.4909	-0.0110974	0.0906307	0.0541216	1
NAIPP4	39.1137	-0.0110853	0.0671783	0.0328043	1
ENSG00000253645	3.06041	-0.0110775	0.122842	0.0992964	1
RHBDL2	1.97271	-0.0110729	0.130429	0.107738	1
ENSG00000260995	1.13191	-0.0110628	0.147175	0.107505	1
CEP250	1350.18	-0.0110628	0.0393961	0.0288845	1
CCDC154	80.2204	-0.0110459	0.110421	0.0821454	1
RSPH4A	35.9125	-0.0110432	0.0616843	0.0300284	1
ENSG00000261124	1.24038	-0.0110333	0.138133	0.112419	1
ENSG00000223884	2.19191	-0.0110167	0.123623	0.10147	1
MT1E	1.39752	-0.0110158	0.142042	0.112069	1
ENSG00000250240	23.2037	-0.0110152	0.0720232	0.0366731	1
LINC02055	5.65408	-0.0110099	0.122342	0.0999651	1
ENSG00000287460	1.25844	-0.0110086	0.155275	0.0910585	1
ATG7	478.158	-0.0109951	0.0298376	0.0475798	1
EML5	270.525	-0.0109878	0.0553463	0.0278361	1
SLIT3-AS2	3.06754	-0.0109815	0.113392	0.0877763	1
OTOGL	2.03496	-0.0109618	0.141421	0.112964	1
TOR4A	111.519	-0.0109282	0.0825045	0.0469341	1
FNBP1	3134.09	-0.0109269	0.0312925	0.0435133	1
ENSG00000284846	8.67022	-0.0109102	0.138881	0.114216	1
CARD11	2.10928	-0.0109041	0.131413	0.111626	1
ENSG00000255122	1.89885	-0.0108974	0.127769	0.108543	1
IRX2	1684.6	-0.010878	0.057488	0.0291722	1
LINC02325	1.32406	-0.0108769	0.1392	0.114649	1
GCNT1	48.6944	-0.0108726	0.0648727	0.0328508	1
GGTA2P	3.87358	-0.0108701	0.105803	0.0782921	1
MIR3667HG	1.14183	-0.0108632	0.134249	0.114046	1
LINC02893	48.0301	-0.0108599	0.121379	0.101673	1
KIF4B	1.62742	-0.0108431	0.133271	0.113914	1
CEACAM21	13.6286	-0.0108165	0.0838992	0.049654	1
LINC01643	2.89853	-0.0108128	0.117756	0.0975484	1
LINC00342	513.358	-0.0107901	0.0882587	0.0550561	1
ENSG00000260695	2.97726	-0.0107892	0.119435	0.100434	1
STK19B	7.41932	-0.0107854	0.102211	0.0743183	1
ENSG00000275759	3.89115	-0.0107759	0.11505	0.0942687	1
RBM33-DT	3.16587	-0.0107583	0.123702	0.106738	1
ABCA12	13.5954	-0.0107578	0.100571	0.0723266	1
CD46	1476.88	-0.0107571	0.0541108	0.0287102	1
LINC02248	0.864793	-0.0107417	0.14844	0.107091	1
CORO1A-AS1	4.01419	-0.0107356	0.122441	0.105612	1
RSPO2	95.766	-0.0107355	0.0717576	0.0387604	1
ARHGAP32	1515.75	-0.0107326	0.0331971	0.0389642	1
GCGR	1.96798	-0.0107178	0.128955	0.11317	1
TSPAN11	318.363	-0.0107141	0.0476065	0.0278843	1
ENSG00000289517	2.7818	-0.0107131	0.115752	0.0966019	1
SELENOO-AS1	18.0196	-0.0106804	0.0902548	0.0590201	1
ENSG00000259683	31.5511	-0.0106731	0.0874454	0.0555442	1
LINC02235	10.8857	-0.0106579	0.0853166	0.0531494	1
TRBV26OR9-2	11.8626	-0.0106522	0.0917155	0.0613511	1
SFI1	476.279	-0.0106363	0.0585934	0.031088	1
IL21R	1.13643	-0.0106348	0.132981	0.11747	1
BNC1	13.2106	-0.0106205	0.116646	0.0998711	1
ENSG00000274156	3.29615	-0.0106121	0.108892	0.0879056	1
ZNF26	226.906	-0.0106087	0.0359068	0.034251	1
RHOF	215.599	-0.0105838	0.0398478	0.0304525	1
ENSG00000280400	2.86208	-0.0105792	0.115867	0.0995631	1
RAPH1	3893.68	-0.0105689	0.037634	0.0323064	1
ENSG00000277895	0.817467	-0.0105645	0.146465	0.111301	1
PDXDC2P-NPIPB14P	29.8335	-0.0105621	0.0846507	0.0535374	1
MICU1	1660.6	-0.0105543	0.0319013	0.042993	1
ENSG00000275088	3.81528	-0.0105368	0.111855	0.0941688	1
ENSG00000279382	12.5278	-0.0105316	0.0972841	0.0711587	1
PLEKHG1	156.585	-0.0105026	0.0477882	0.0289431	1
ENSG00000226690	4.33631	-0.0104822	0.125514	0.114597	1
C16orf95	18.5497	-0.0104581	0.0729714	0.042322	1
ENSG00000236234	4.04048	-0.0104551	0.108487	0.0903956	1
ENSG00000260017	34.8497	-0.0104396	0.0861383	0.0569653	1
ENSG00000261067	14.9799	-0.0104393	0.10418	0.0836604	1
HSD3BP5	8.37796	-0.0104246	0.102823	0.0817374	1
ADAMTS3	13.3761	-0.0104236	0.101526	0.0796648	1
HK2	33.729	-0.010421	0.123118	0.11315	1
TMC4	11.8103	-0.0104204	0.0973377	0.0731215	1
PARP11-AS1	1.92013	-0.0104045	0.12481	0.115485	1
SRPK3	1.10244	-0.0104036	0.13129	0.120916	1
AP1G2	784.986	-0.0104026	0.102093	0.0809708	1
NFS1	258.411	-0.0104006	0.0372827	0.0333626	1
FER1L6	2.37288	-0.0103982	0.125352	0.11621	1
ENSG00000285883	3.9684	-0.0103912	0.11314	0.0993247	1
AQP5-AS1	1.55563	-0.0103845	0.129118	0.119921	1
ENSG00000283108	2.23749	-0.0103699	0.140726	0.120262	1
LSMEM2	4.29041	-0.0103697	0.119663	0.109727	1
FRYL	805.275	-0.0103381	0.0364486	0.0345901	1
LINC02521	0.875229	-0.0103372	0.137081	0.12281	1
ZFYVE16	611.877	-0.0103248	0.0421207	0.0305409	1
ENSG00000230735	0.789796	-0.0103227	0.133825	0.123262	1
TSNAXIP1	124.086	-0.010317	0.0671553	0.0387084	1
ENSG00000263707	14.7509	-0.0103007	0.0778293	0.0488349	1
CCIN	1.93619	-0.0102634	0.125147	0.118914	1
LINC02988	4.89478	-0.0102592	0.102796	0.0849113	1
JMJD6	1561.24	-0.010258	0.0290867	0.053392	1
ENSG00000273184	71.2594	-0.0102446	0.0576988	0.0332736	1
ENSG00000288591	4.94886	-0.0102387	0.0975176	0.0766291	1
LINC01091	1.12847	-0.0102374	0.130825	0.123882	1
ENSG00000265664	111.898	-0.0102361	0.0614561	0.0354082	1
FGFRL1	59.2679	-0.0102288	0.11058	0.0986924	1
BHLHE22	17.6317	-0.0102284	0.0821454	0.0547415	1
BTN3A3	5.7377	-0.0102169	0.13128	0.124477	1
FUT7	21.3918	-0.0102011	0.100221	0.0817593	1
UBA7	5.74579	-0.0102007	0.120463	0.114666	1
ENSG00000256804	0.788384	-0.0101989	0.143913	0.117577	1
ZNF559	1.36438	-0.0101892	0.13659	0.125159	1
ENSG00000269125	1.93398	-0.0101733	0.125639	0.121388	1
OR51E2	2.58456	-0.0101594	0.128007	0.123735	1
RABL6	3913.67	-0.010153	0.0283207	0.0565737	1
RXRG	989.388	-0.010148	0.0764034	0.0490405	1
ENSG00000286900	22.2306	-0.010146	0.0963383	0.0764275	1
DYRK3	255.592	-0.0101272	0.0400872	0.0324019	1
PLCD4	18.1883	-0.0101003	0.07956	0.0532452	1
GALNT3	4.96852	-0.0100926	0.104117	0.0906014	1
ENSG00000253194	22.7391	-0.0100918	0.0767758	0.0501148	1
HJURP	3.51015	-0.010078	0.110721	0.102349	1
PKD1-AS1	15.224	-0.0100768	0.0914205	0.0698883	1
ENSG00000234710	59.0079	-0.0100721	0.085792	0.0617175	1
CLEC14A	1.56218	-0.0100702	0.126783	0.124683	1
OCA2	3.87415	-0.0100678	0.118177	0.114555	1
ADPRHL1	280.179	-0.0100674	0.0526943	0.0324169	1
UCKL1-AS1	14.3465	-0.0100543	0.0713091	0.0448292	1
ENSG00000273637	6.08228	-0.0100483	0.0997938	0.0840673	1
RAB34	28.1873	-0.0100339	0.0792389	0.0537123	1
ENSG00000289247	1.51402	-0.010032	0.126041	0.124889	1
CTNNA2	7002.8	-0.0100254	0.0328969	0.0422784	1
ENSG00000177359	1.58289	-0.0100223	0.139879	0.124832	1
ENSG00000288858	1.48635	-0.0100195	0.125695	0.124856	1
C21orf91	70.2447	-0.0100071	0.0505371	0.032188	1
MIR331	2.14442	-0.00999873	0.118478	0.116649	1
ENSG00000285688	0.840832	-0.00998381	0.133945	0.129102	1
CD101-AS1	2.59766	-0.00997571	0.118044	0.116574	1
SCRIB	1999.58	-0.00996621	0.0352144	0.0379367	1
ENSG00000284820	1.19776	-0.00996119	0.131888	0.129503	1
ANKRD33	4.48954	-0.00995775	0.100785	0.0876557	1
CFAP99	3.1998	-0.00992173	0.112225	0.108616	1
PI15	2.85594	-0.00991905	0.112443	0.109052	1
ADAM32	19.75	-0.00991279	0.0792894	0.0553776	1
ZIC3	5.27351	-0.00991102	0.131224	0.130343	1
ENSG00000258674	24.9593	-0.009907	0.0854234	0.0637315	1
ENSG00000264273	0.997063	-0.00989077	0.137872	0.128426	1
ENSG00000285330	1.22474	-0.00988539	0.131993	0.13093	1
SGMS1	286.274	-0.00987998	0.033743	0.0409775	1
PIK3R5	0.78817	-0.00987121	0.131425	0.13114	1
ENSG00000287031	1.90014	-0.00986733	0.122521	0.125109	1
NPY6R	0.840049	-0.00986606	0.142855	0.121329	1
ENSG00000289635	1.81015	-0.00986602	0.120225	0.122303	1
ITIH4	3.6174	-0.00986334	0.112588	0.110664	1
WLS	104.468	-0.00985756	0.0765806	0.052796	1
CHL1	704.521	-0.00985557	0.113363	0.11216	1
SLC25A1P5	0.964124	-0.00983858	0.136638	0.130154	1
ENSG00000258875	4.05238	-0.00983262	0.106604	0.100875	1
AGGF1P1	4.12184	-0.00982581	0.105926	0.099811	1
PROCA1	236.045	-0.00981296	0.0432966	0.0329618	1
TCF7L2	44.014	-0.00981087	0.0730508	0.0493509	1
LINC02462	1.34442	-0.00979533	0.134378	0.132114	1
ENSG00000259410	0.854955	-0.00978872	0.133822	0.132423	1
ERBB4	9.73642	-0.0097857	0.103391	0.0961338	1
ENSG00000285444	37.7394	-0.00978187	0.0619451	0.0395337	1
RNF214	875.459	-0.00975463	0.0255993	0.0676549	1
MORC2	2862.61	-0.00974109	0.0328222	0.0436816	1
CYP2D7	51.5289	-0.00971107	0.102631	0.0964739	1
TUBGCP6	1223.75	-0.00971031	0.0559716	0.0363999	1
CCDC171	171.334	-0.00969872	0.0396695	0.0348903	1
CLEC18C	1.61686	-0.00969842	0.127394	0.133288	1
WDFY3-AS1	4.69515	-0.00969718	0.109605	0.109619	1
KIZ	367.914	-0.00964719	0.0633686	0.0418989	1
HLCS-AS1	217.92	-0.00964356	0.032046	0.0461715	1
GPR35	56.4549	-0.00963683	0.0812455	0.0619951	1
SLC39A8	13.2217	-0.00962954	0.104747	0.102373	1
ENSG00000255091	1.95236	-0.00961533	0.122266	0.130983	1
ENSG00000283674	68.435	-0.00960293	0.0478557	0.0343112	1
TEX29	4.4629	-0.00958955	0.105161	0.104145	1
BMP4	1.73712	-0.00957861	0.12876	0.136467	1
ENSG00000275665	12.9139	-0.00957279	0.0889344	0.0749767	1
ENSG00000286134	1.84151	-0.00956878	0.131681	0.136835	1
MUC7	1.33396	-0.00956714	0.132796	0.136557	1
SLC14A2	1.84339	-0.00954707	0.119613	0.129557	1
ABCB4	1.14412	-0.00954407	0.127629	0.136815	1
ENSG00000250971	0.724687	-0.00954089	0.138795	0.131064	1
TBCD	3303.4	-0.00953932	0.028883	0.0579184	1
PILRA	113.009	-0.00953645	0.085045	0.0693366	1
LINC01818	1.59174	-0.00953327	0.137216	0.133446	1
LINC01811	2.42973	-0.00952569	0.110771	0.116167	1
XPC	925.732	-0.00950042	0.0303862	0.0522196	1
PGM3	691.419	-0.00949932	0.0287275	0.0587779	1
ENSG00000253333	14.0288	-0.00947161	0.0676459	0.0476718	1
STAT5B	1253.65	-0.00944869	0.0257393	0.0703044	1
KEL	5.7015	-0.00944708	0.0957486	0.08972	1
ENSG00000286963	0.809524	-0.00943327	0.129561	0.139629	1
ENSG00000255839	2.06783	-0.00943263	0.112572	0.121853	1
ENSG00000274515	5.94601	-0.00942961	0.100206	0.0986453	1
NINL	1671.98	-0.00942784	0.0379798	0.0375884	1
NPW	9.23044	-0.00942402	0.0821964	0.0668763	1
ENSG00000259732	0.755441	-0.00941134	0.138648	0.132464	1
ZCCHC2	351.021	-0.00940937	0.0290578	0.0579037	1
QRFPR	8.61535	-0.00939554	0.115854	0.12826	1
HMGN2P7	0.724626	-0.00939471	0.137995	0.133756	1
TUBA4B	2.14635	-0.00939385	0.114449	0.126075	1
ANKRD20A11P	1.26744	-0.00938918	0.139905	0.130133	1
CEP290	601.944	-0.00935131	0.0412424	0.0363103	1
TRIM7	56.0729	-0.00935113	0.059944	0.0421458	1
PCCA	657.418	-0.00935031	0.0340406	0.0429962	1
ENSG00000267426	10.397	-0.00934118	0.0983756	0.0972638	1
CASR	0.768275	-0.00931271	0.138327	0.133895	1
ECEL1P1	1.14837	-0.00929729	0.126418	0.141903	1
ASCC3	782.657	-0.00929629	0.0264796	0.0692555	1
ATP1A2	0.880245	-0.00926322	0.13196	0.142263	1
MKRN2OS	24.9512	-0.00926122	0.0596857	0.0428571	1
ENSG00000290728	7.86633	-0.00925106	0.0877011	0.0792414	1
ENSG00000287987	6.42521	-0.00924837	0.100884	0.104593	1
ENSG00000288809	2.97748	-0.0092455	0.10412	0.111138	1
RTL4	6.32256	-0.00924453	0.116351	0.13322	1
TRIM36	2926.25	-0.00923877	0.0355198	0.0412852	1
ARHGEF18	1247.76	-0.00923712	0.0298393	0.0556195	1
ZNF106	1522.01	-0.00923389	0.0319583	0.0484249	1
ENSG00000275329	39.943	-0.00922786	0.0614237	0.0446148	1
ENSG00000272707	9.08036	-0.00922559	0.0877975	0.079943	1
ENSG00000289442	1.10609	-0.00922524	0.124483	0.142637	1
EHHADH-AS1	1.56695	-0.00922047	0.12318	0.141837	1
C19orf18	6.60926	-0.00921845	0.103708	0.111057	1
MOSPD2	396.105	-0.00920514	0.0320817	0.0482349	1
CTBP2P7	0.904662	-0.00919545	0.140429	0.129789	1
NEUROG2-AS1	24.905	-0.00919493	0.0725367	0.0568922	1
ENSG00000280087	1.09002	-0.00918232	0.136093	0.139067	1
ZNF724	23.6153	-0.00918199	0.0683992	0.0520752	1
BAZ1B	4365.84	-0.00918121	0.0223015	0.0799738	1
ENSG00000290192	2.8267	-0.00917147	0.119193	0.139122	1
ZFP82	655.775	-0.00916955	0.0300182	0.0552704	1
LONP2	2366.66	-0.00916494	0.0250532	0.0753001	1
ENSG00000250796	8.77475	-0.00916481	0.0824127	0.071891	1
RSPH3	380.724	-0.00915609	0.0277484	0.0651013	1
CLIP1	2568.98	-0.0091513	0.0319071	0.0490107	1
PASK	431.544	-0.00914555	0.0450769	0.0372914	1
UBTF	4175.14	-0.00914315	0.0210529	0.081112	1
RFX6	28.5171	-0.00914307	0.0917066	0.089038	1
SYNJ2BP-COX16	2.66353	-0.00914214	0.105989	0.117745	1
ENSG00000285966	4.38087	-0.00913681	0.0942789	0.0942195	1
MIOS-DT	26.4477	-0.00913239	0.0748866	0.0609908	1
ENSG00000286599	25.705	-0.0091322	0.0790708	0.067148	1
CHFR-DT	2.50158	-0.00912694	0.111994	0.129519	1
ENSG00000224404	0.871814	-0.00911686	0.130488	0.145703	1
MYOM1	136.544	-0.0091122	0.0403331	0.0382429	1
AGTPBP1	3506.8	-0.00911218	0.0293848	0.0581512	1
HERC5	1.62421	-0.0091069	0.12477	0.14572	1
WNT8A	0.892057	-0.00910446	0.131335	0.145461	1
OPTN	4212.19	-0.00910075	0.0252073	0.0755544	1
ENSG00000253567	2.76042	-0.0090921	0.117238	0.138833	1
ENSG00000261707	1.0745	-0.00908699	0.134971	0.141915	1
PLCL2-AS1	5.44939	-0.00908607	0.095013	0.0969517	1
F10	8.90762	-0.00907507	0.0797789	0.0692881	1
CIPC	6.58459	-0.00907365	0.0909999	0.0892984	1
FAM106A	1.28251	-0.00905883	0.129301	0.147303	1
ZFP28	396.631	-0.009051	0.0283675	0.0629902	1
ENSG00000248514	4.81255	-0.00904444	0.0893052	0.0867097	1
IRF3	297.66	-0.00903401	0.0316836	0.0503018	1
SAPCD1-AS1	28.4269	-0.00902658	0.0861619	0.0812163	1
CCDC192	4.8958	-0.00901752	0.097352	0.103528	1
RBM28	958.923	-0.0090131	0.0282445	0.0637925	1
ENSG00000260545	22.1039	-0.00901053	0.0831581	0.0761798	1
SEMA3B	138.377	-0.00900914	0.0763698	0.0651784	1
TMPO	1278.52	-0.0090089	0.0312915	0.0516354	1
ENSG00000253200	190.551	-0.00900388	0.0390401	0.039612	1
AFF1	179.199	-0.00899488	0.0684211	0.0546558	1
TFAP2A-AS1	0.851366	-0.00899169	0.128981	0.148775	1
ARHGAP19	0.85014	-0.00897827	0.128852	0.149093	1
CLDN10	1.21595	-0.00897466	0.127457	0.149435	1
ARID3C	19.822	-0.00897456	0.0742445	0.0626419	1
VANGL1	209.875	-0.0089726	0.0370729	0.0412522	1
ENSG00000285564	4.52264	-0.0089664	0.104146	0.119135	1
ATAD5	64.2665	-0.00896224	0.0599008	0.0462687	1
ENSG00000291225	8.87789	-0.00895698	0.0838143	0.0784472	1
XRN2	2805.59	-0.00895251	0.0243286	0.0798687	1
ENSG00000274717	1.48931	-0.00894818	0.119155	0.145369	1
MAP7D1	10347.2	-0.00893894	0.0462435	0.0390621	1
APPAT	84.8825	-0.00893234	0.0672501	0.0541449	1
ENSG00000249184	1.36573	-0.00893046	0.130182	0.149405	1
ENSG00000277901	3.77829	-0.00892648	0.104322	0.120688	1
ENSG00000257921	30.4983	-0.00891773	0.0540383	0.0424097	1
ENSG00000226744	0.861985	-0.00891112	0.129282	0.150287	1
NME9	57.139	-0.00889646	0.0454597	0.0392991	1
BBS4	920.049	-0.00888752	0.026812	0.071351	1
LINC01668	4.03815	-0.00888441	0.09311	0.0982431	1
ECI1-AS1	5.30247	-0.00888249	0.0915565	0.0950897	1
ENSG00000278104	0.813078	-0.00887519	0.127542	0.151625	1
ENSG00000234763	0.728921	-0.00885865	0.123919	0.151577	1
NPHS1	95.4695	-0.00885617	0.0613221	0.0488209	1
ENSG00000228679	23.9799	-0.00884151	0.0785245	0.0716449	1
SFTPA2	1.99322	-0.0088372	0.108075	0.131025	1
ENSG00000285652	19.2785	-0.0088365	0.0648841	0.0527617	1
SSBP3P2	0.7562	-0.00883649	0.124444	0.152332	1
ENSG00000269982	8.10581	-0.00883344	0.0804587	0.075086	1
GLCE	701.879	-0.00882458	0.0394128	0.0407239	1
CDK13	1371.2	-0.00881853	0.0241351	0.0821457	1
ENSG00000273345	159.647	-0.00880608	0.0348488	0.0449841	1
BPTF	2821.17	-0.00880433	0.0323543	0.0498472	1
PPP1R12C	1267.24	-0.008801	0.0432453	0.0399862	1
ENSG00000268403	19.4917	-0.00879374	0.077661	0.0711399	1
BTN2A2	51.2233	-0.00879306	0.0981247	0.111455	1
RABEP2	349.201	-0.00879082	0.0286998	0.0630797	1
LYST	883.581	-0.00878066	0.0328577	0.0488011	1
FRMPD2	2.06952	-0.00877906	0.109136	0.134919	1
DNAJC13	1478.44	-0.00877534	0.035096	0.0448445	1
ENSG00000287042	230.803	-0.00877371	0.045944	0.0404201	1
ENSG00000256189	1.15125	-0.00876747	0.124397	0.154061	1
USP53	95.3504	-0.0087622	0.0443249	0.0403223	1
AGBL1	2.88021	-0.0087605	0.0989359	0.11418	1
ENSG00000279104	1.25428	-0.00874933	0.127235	0.154481	1
STRBP	2984	-0.00874146	0.0250933	0.0800196	1
SCRT2	85.9892	-0.00873359	0.0375387	0.0425673	1
KRIT1	2.61983	-0.00872896	0.101112	0.119881	1
ENSG00000251334	0.739499	-0.00872462	0.123459	0.154868	1
ENSG00000279699	2.15548	-0.00871606	0.112307	0.142685	1
ENSG00000234338	3.7674	-0.00871365	0.101877	0.122019	1
LINC01863	2.26047	-0.00871073	0.113405	0.144672	1
PRDM10	664.719	-0.00870741	0.0288597	0.0628645	1
COSMOC	0.790984	-0.00869736	0.125417	0.155934	1
PDCD6IP	1689.28	-0.0086964	0.0290777	0.0619393	1
KLHL11	356.175	-0.00869476	0.0421771	0.0409507	1
FAM157D	8.54344	-0.00868367	0.0728737	0.0656171	1
ENSG00000257579	2.56941	-0.0086831	0.110308	0.14021	1
ENSG00000271741	1.74745	-0.00866429	0.113136	0.145725	1
SDS	1.42474	-0.0086638	0.116318	0.15042	1
ENSG00000285585	4.77059	-0.00865407	0.10062	0.121133	1
ENSG00000269983	11.3369	-0.00865231	0.0729121	0.066237	1
PSMD14-DT	11.9005	-0.00865159	0.0820571	0.0818753	1
ENSG00000233706	19.5528	-0.00864179	0.0647698	0.0553816	1
ENSG00000287511	3.73259	-0.00864022	0.100375	0.121026	1
ENSG00000275228	2.29893	-0.00863794	0.103582	0.128116	1
LINC01909	2.55219	-0.00863097	0.0994906	0.119353	1
ENSG00000286123	20.5469	-0.00862996	0.122214	0.156868	1
SLC27A6	2.97929	-0.00862808	0.102095	0.125204	1
ZNF528	515.477	-0.00862805	0.0564053	0.0472386	1
ENSG00000289122	1.18364	-0.00862499	0.134541	0.147964	1
MADD	7191.57	-0.00860137	0.0272302	0.0716276	1
ENSG00000287962	39.3091	-0.00859558	0.075646	0.0716668	1
LINC01019	5.44555	-0.0085802	0.0870728	0.0935753	1
PMCH	0.857352	-0.00857259	0.126887	0.158543	1
HHIP	71.1792	-0.00855942	0.105846	0.135508	1
SBSN	5.99	-0.00855636	0.0963483	0.114606	1
ENSG00000287299	19.5003	-0.00855251	0.0822613	0.0845499	1
ADAMTS6	4.41657	-0.00855127	0.0988575	0.120443	1
EXOC1	1684.24	-0.00854648	0.0260832	0.077849	1
ENSG00000254695	1.09381	-0.00854544	0.120972	0.158551	1
NUF2	5.78492	-0.00854294	0.0866929	0.0937477	1
MIR548XHG	3.78257	-0.00854143	0.109406	0.143215	1
ENSG00000233420	1.83074	-0.00853234	0.113752	0.150988	1
NCOA3	1290.45	-0.00851934	0.0330814	0.0501061	1
FGF9	535.498	-0.00850818	0.0286755	0.0650322	1
OGA	7229.93	-0.00850076	0.0226208	0.0904809	1
LINC02044	3.15547	-0.00849086	0.0965631	0.117131	1
ENSG00000284602	4.82777	-0.00848598	0.0947858	0.113215	1
DIO3OS	28.3861	-0.00848256	0.0667458	0.0603288	1
EXD3	413.644	-0.00848034	0.0508353	0.0451051	1
SULT2B1	1.16355	-0.00847701	0.1232	0.161334	1
ENSG00000274227	7.05776	-0.00847089	0.0773863	0.0772567	1
ANKRD12	917.589	-0.0084664	0.0284683	0.0663231	1
ENSG00000289224	1.52002	-0.00846619	0.118201	0.158717	1
GLIPR1-AS1	9.23573	-0.00846239	0.0907275	0.104721	1
MCM3AP	2543.81	-0.00846017	0.026358	0.0773054	1
ENSG00000248924	3.70345	-0.00845195	0.0999488	0.126145	1
KLHL8	1048.66	-0.00844932	0.0271425	0.0732956	1
VN2R19P	1.03084	-0.0084489	0.118366	0.159407	1
CPVL-AS2	1.7437	-0.00844596	0.111972	0.151026	1
ENSG00000167807	50.2924	-0.00844416	0.0773002	0.077681	1
ENSG00000227527	1.13233	-0.00844309	0.121814	0.161873	1
SEPTIN12	4.94204	-0.00844168	0.108272	0.14443	1
PRKG2-AS1	2.12752	-0.00843996	0.108506	0.144946	1
ENSG00000257808	1.37736	-0.00843554	0.114477	0.155247	1
ENSG00000213777	18.9361	-0.00842569	0.0684388	0.0636345	1
FOSL2	131.959	-0.00841908	0.058981	0.0522124	1
TFPI	2.70235	-0.00841873	0.102739	0.133563	1
NUP43	655.974	-0.00840496	0.0253476	0.0828302	1
ENSG00000267834	2.72001	-0.00840071	0.104534	0.138125	1
BZW1-AS1	35.968	-0.00839681	0.0530377	0.0474362	1
ENSG00000287671	1.1484	-0.00839256	0.121965	0.163339	1
ARRDC1	20.1024	-0.00839001	0.0670555	0.0622983	1
CACNA2D4	2.64878	-0.0083893	0.101791	0.132443	1
PDIA2	455.059	-0.00838878	0.0930859	0.112301	1
BSN	5237.83	-0.00838604	0.0448088	0.0438205	1
FNBP1L	11081.6	-0.00838525	0.0262962	0.0783294	1
PTK6	5.38075	-0.00837628	0.097618	0.123268	1
TXNDC5	0.74958	-0.00836048	0.121887	0.164213	1
ATP2A1	51.1816	-0.00834588	0.0740017	0.0739446	1
QPCTL	167.428	-0.00833806	0.0326862	0.0523089	1
BRD1	2197.07	-0.0083346	0.0263008	0.0787865	1
ENSG00000283511	0.89225	-0.00833315	0.126852	0.163862	1
SLC26A6	312.889	-0.00831492	0.0463779	0.044919	1
ENSG00000255339	14.2935	-0.00828491	0.0743694	0.0758777	1
ZNF829	85.1559	-0.00827951	0.0523697	0.0483785	1
VDAC1P2	1.03994	-0.00826566	0.117718	0.16457	1
DSEL-AS1	10.2016	-0.00825901	0.0913445	0.112278	1
ALCAM	13397	-0.00825503	0.0551788	0.0508788	1
ENSG00000227400	166.147	-0.00825149	0.051624	0.0482111	1
ENSG00000288979	32.4034	-0.00825044	0.0535568	0.0496132	1
ENSG00000271963	6.24779	-0.00824998	0.0881655	0.105146	1
ENSG00000274370	92.4942	-0.00824205	0.0514433	0.0482059	1
CCDC170	5.37923	-0.00822616	0.0910494	0.112616	1
NOP2	4.26795	-0.00820977	0.0888362	0.107915	1
ENSG00000250979	2.27171	-0.00819741	0.121152	0.16866	1
LRTOMT	42.6115	-0.00819678	0.0471917	0.0464788	1
RNU6-322P	4.42002	-0.00818862	0.0988342	0.132574	1
ENSG00000248973	5.03818	-0.00818413	0.0964263	0.126942	1
ARHGEF1	505.521	-0.00818402	0.0712263	0.0725737	1
MPP4	2.90991	-0.00818308	0.0988374	0.132778	1
MECOM	13.0642	-0.00818157	0.0687418	0.0685843	1
ENSG00000274294	1.16026	-0.00817928	0.122028	0.169318	1
ENSG00000260111	76.8037	-0.00817914	0.0411473	0.045765	1
TNNC2	4.69195	-0.0081745	0.0980143	0.13111	1
ENSG00000286656	4.24066	-0.00816943	0.102108	0.140949	1
ENSG00000277837	2.02125	-0.00816857	0.10548	0.148467	1
ENSG00000228585	7.34246	-0.00816681	0.0800179	0.0895505	1
MTR	790.911	-0.00816251	0.0350202	0.0497397	1
OLA1P1	9.09739	-0.0081598	0.0786857	0.0869931	1
HOXB13	5.45378	-0.0081536	0.123644	0.169832	1
NBPF15	1258.59	-0.00814997	0.028121	0.0703976	1
ENSG00000258454	6.55126	-0.00814821	0.0827314	0.0958447	1
PRSS51	1.64859	-0.00814223	0.12053	0.170103	1
ENSG00000265907	2.66742	-0.00814	0.100838	0.139075	1
ABCC13	1.03059	-0.00813851	0.116921	0.167977	1
PAQR6	99.9881	-0.00813544	0.0808907	0.0922113	1
ZBTB1	648.178	-0.00813249	0.0255755	0.0847538	1
TOX	54.1647	-0.00811892	0.0509808	0.0494152	1
SLC46A3	129.358	-0.00811726	0.0417271	0.0463259	1
ANG	5.75368	-0.00811299	0.0790209	0.0888708	1
SPATA18	17.4933	-0.00811254	0.0927204	0.12036	1
ENSG00000227365	1.78622	-0.00811199	0.131596	0.160427	1
PHLDB1	2444.88	-0.0080933	0.0309827	0.0587662	1
RPL39P5	11.4941	-0.00809125	0.0683765	0.0697798	1
LINC02506	22.1944	-0.00808222	0.0823668	0.0968814	1
ENSG00000272334	0.732675	-0.00807273	0.120086	0.172046	1
SLC5A9	1.08644	-0.00806036	0.119128	0.172043	1
ENSG00000285870	3.64419	-0.00805933	0.0961305	0.130623	1
NPIPB9	21.0668	-0.00805487	0.0837888	0.100871	1
ENSG00000288877	11.9084	-0.00804889	0.0669426	0.0683597	1
ENSG00000253744	3.32168	-0.00804412	0.0971078	0.133587	1
ENSG00000280018	0.948433	-0.00804332	0.126423	0.170566	1
CLCN2	236.323	-0.0080416	0.0362689	0.0494675	1
PDE4DIPP5	1.13022	-0.00804037	0.119898	0.172968	1
CPT1A	42.2515	-0.00803701	0.0763272	0.0853097	1
TRPV4	1.07898	-0.00802812	0.118175	0.172543	1
DENND5B-AS1	3.54659	-0.00802273	0.0955644	0.130537	1
FARP1-AS1	14.4978	-0.00801927	0.0806152	0.0947749	1
ZKSCAN7	602.128	-0.00800826	0.0272696	0.0762504	1
IQCF1	0.766052	-0.00800639	0.131449	0.162049	1
LINC00608	1.98733	-0.00800192	0.115544	0.171255	1
EXOSC10	2010.67	-0.00799151	0.0272495	0.0765103	1
ENSG00000253496	0.750785	-0.00798256	0.120009	0.17476	1
SLC38A9	388.774	-0.00797705	0.0266148	0.0803799	1
STAG3L5P-PVRIG2P-PILRB	91.3836	-0.00797314	0.0745118	0.0832902	1
ENSG00000223989	55.9962	-0.00796884	0.0672836	0.0704888	1
ENSG00000240963	46.6528	-0.00796164	0.0422241	0.0479597	1
TAP1	19.4727	-0.00796001	0.0723231	0.0794231	1
MKLN1	754.048	-0.00795755	0.0265489	0.0809576	1
C2CD6	2.80422	-0.00795723	0.104126	0.153523	1
ATP8B4	1.91692	-0.00795447	0.113617	0.170724	1
ENSG00000269707	6.01146	-0.00795093	0.0879757	0.114082	1
HNRNPUL2	43.9468	-0.00793297	0.0433366	0.0483706	1
ENSG00000284655	1.01723	-0.0079311	0.115603	0.173768	1
ZSWIM5	3307.58	-0.00792485	0.0310055	0.0600936	1
ENSG00000266957	6.04451	-0.00791981	0.0840119	0.105462	1
MEG3	1.02684	-0.00791809	0.134751	0.151922	1
ZBTB40	990.297	-0.00791363	0.0266515	0.0807566	1
ENSG00000248791	0.928508	-0.00790816	0.125744	0.174303	1
GAL3ST4	535.141	-0.0078983	0.0579224	0.0588545	1
TRIM29	39.8487	-0.00789675	0.099127	0.144122	1
SOX15	21.3268	-0.00789214	0.091482	0.124923	1
ENPEP	4.17472	-0.00789149	0.100046	0.146576	1
UPF3AP1	1.68939	-0.00788539	0.107959	0.164268	1
NADSYN1	648.506	-0.00786588	0.0368721	0.0506864	1
ENSG00000289426	3.43634	-0.00786085	0.0899233	0.122054	1
PCDHA1	11.7656	-0.00785568	0.0769923	0.0914032	1
ENSG00000286580	16.3264	-0.00785527	0.118731	0.178368	1
TTLL9	183.372	-0.0078438	0.0572364	0.0589637	1
ENSG00000248296	1.76379	-0.00783379	0.120837	0.179278	1
TMC5	1.04354	-0.00783032	0.115749	0.177417	1
ENSG00000285779	5.52862	-0.00782311	0.0863123	0.114206	1
ANKRD16	256.756	-0.00782275	0.0295039	0.0664163	1
UNC5CL	3.25228	-0.00782189	0.104716	0.160165	1
ENSG00000253377	0.773588	-0.00782164	0.120608	0.179661	1
ACAP2	421.774	-0.00781392	0.0355111	0.0524515	1
TRIM3	1711.55	-0.00781135	0.0251782	0.0907482	1
ENSG00000229533	1.6555	-0.00781126	0.118771	0.179791	1
SINHCAFP2	0.991513	-0.00780866	0.113517	0.17592	1
AOC3	49.0757	-0.00780007	0.0781224	0.0954234	1
ENSG00000264015	4.72047	-0.00779794	0.101298	0.153313	1
SNED1	91.5996	-0.00779196	0.0368507	0.0514687	1
FGF7	1.33862	-0.00778719	0.108755	0.169597	1
ENSG00000257657	3.08896	-0.00778659	0.0922115	0.13067	1
TRMT2B-AS1	13.8833	-0.00778655	0.0835855	0.108649	1
NBEAL2	809.891	-0.00777902	0.0638782	0.0689712	1
ENSG00000234141	2.5513	-0.00777656	0.0969137	0.143268	1
ASPDH	1.4503	-0.00777594	0.112747	0.176192	1
GOLGA8B	669.102	-0.00777556	0.0713933	0.0820528	1
SIT1	0.780166	-0.00777341	0.120513	0.181112	1
ZIK1	449.917	-0.00777212	0.0279916	0.0741857	1
MPIG6B	1.6084	-0.00777151	0.103701	0.159961	1
UPF1	2695.63	-0.00777067	0.0188055	0.109989	1
ENSG00000224387	1.04341	-0.00776786	0.115467	0.179381	1
ENSG00000288059	0.776189	-0.00776501	0.129968	0.168918	1
ENSG00000262587	8.85258	-0.00776289	0.0751957	0.0900816	1
ZC3H18	1679.43	-0.00776242	0.0224697	0.104177	1
FAM156A	71.5417	-0.00775973	0.0344224	0.0543341	1
DNAAF1	28.6614	-0.00775319	0.0528798	0.0559438	1
ENSG00000276707	3.20356	-0.00775038	0.111536	0.175527	1
ARHGAP28	498.682	-0.00774831	0.0606131	0.0648377	1
MAPKBP1	1753.96	-0.00774679	0.0425889	0.0504425	1
MIR1281	4.61355	-0.00774637	0.0861275	0.116351	1
MYO9B	336.873	-0.00774305	0.0607402	0.0651096	1
SLC9C2	2.37246	-0.00774304	0.102324	0.157968	1
LINC01169	2.66557	-0.00774221	0.10072	0.154182	1
PAX6	7.00169	-0.00773857	0.0787232	0.0985715	1
PRUNE2	1721.56	-0.0077314	0.0634806	0.0693198	1
ENSG00000253706	1.94177	-0.00772654	0.130864	0.166797	1
ENSG00000258892	36.6382	-0.00772199	0.0511095	0.0548934	1
ENSG00000288533	2.87976	-0.00771326	0.0941622	0.138607	1
ENSG00000265840	15.0837	-0.00771096	0.0710008	0.0828822	1
DUOX2	1.32848	-0.00771022	0.109172	0.173386	1
HES7	60.4253	-0.00770905	0.0698553	0.0807309	1
ENSG00000257456	1.42525	-0.00770522	0.112563	0.178634	1
ENSG00000290960	144.109	-0.00770489	0.0815678	0.106344	1
ENSG00000248968	1.0749	-0.00770364	0.116542	0.182408	1
USP9YP10	0.860776	-0.0077036	0.122569	0.182279	1
CARMIL3	3264.2	-0.00770347	0.0454697	0.0517215	1
ENSG00000258982	63.4296	-0.00770011	0.0345614	0.0547572	1
ZSCAN5C	5.49682	-0.0076971	0.0885108	0.124277	1
BNIP3P1	1.75865	-0.00768976	0.108041	0.172207	1
ENSG00000249870	17.2936	-0.0076858	0.0748551	0.0914569	1
KIFC2	2174.74	-0.00768021	0.0486783	0.0537211	1
ENSG00000287275	9.09671	-0.00767948	0.0892673	0.126924	1
ENSG00000274367	3.89561	-0.00767611	0.0932085	0.137542	1
ENSG00000215022	3.33933	-0.00767179	0.105616	0.168201	1
SCN1A-AS1	122.955	-0.00766023	0.0660188	0.0749474	1
DDX52	1313.3	-0.00765999	0.02312	0.103637	1
SPACA6-AS1	6.16062	-0.00765927	0.0947166	0.142219	1
ENSG00000286872	173.486	-0.00765813	0.0466456	0.0528496	1
ENSG00000227125	2.87873	-0.0076477	0.103645	0.16495	1
HES6	1343.36	-0.007645	0.0499797	0.0551435	1
COBLL1	5.55968	-0.00764123	0.0919747	0.135615	1
EOGT	95.8826	-0.00763641	0.0474366	0.0535734	1
ENSG00000233635	12.1762	-0.00763538	0.0873418	0.123454	1
SAMD3	129.137	-0.00762986	0.0573257	0.0627263	1
NAV2-AS1	12.3257	-0.00762899	0.0782576	0.100789	1
LINC03022	2.63927	-0.00762899	0.0991907	0.155084	1
ULK4P3	1.06757	-0.0076248	0.115997	0.184846	1
ENSG00000259353	33.1628	-0.00762408	0.0645713	0.0733054	1
ADAM8	109.957	-0.00760835	0.0746987	0.0932837	1
ENSG00000259628	22.2324	-0.00760486	0.0615497	0.0689544	1
PRMT9	246.829	-0.00758894	0.0289668	0.0708824	1
LINC01098	11.1386	-0.00758681	0.131289	0.166669	1
ZFP62	778.698	-0.0075865	0.0257424	0.0898941	1
ENSG00000287335	1.29191	-0.00758278	0.121716	0.186191	1
ENSG00000259514	29.1004	-0.00757396	0.0685165	0.0814825	1
ENSG00000278722	2.37483	-0.00754961	0.101032	0.163016	1
UBE2Q2P1	60.0519	-0.00754882	0.0618454	0.0705527	1
PLEKHA5	2605.81	-0.00754421	0.028962	0.0713265	1
DNM2	2280.51	-0.0075399	0.0280513	0.0759681	1
SUPT5H	5506.65	-0.00752857	0.0221686	0.109891	1
RPL21P3	1.61636	-0.00752684	0.102026	0.166378	1
IL4R	33.7061	-0.0075231	0.0677368	0.0812549	1
SERTM2	6.79901	-0.00752039	0.0941105	0.146287	1
PCDHB6	78.9743	-0.00751892	0.0502136	0.0572376	1
CYP2B7P	7.65298	-0.00751348	0.0781232	0.104081	1
KIF3A	5388.42	-0.00751266	0.0264216	0.0862039	1
ENSG00000248356	0.732769	-0.00751016	0.117277	0.189394	1
LINC00486	7.21676	-0.00750785	0.081811	0.113517	1
ABCA7	1456.11	-0.00750479	0.0496932	0.0570392	1
ENSG00000288804	0.777544	-0.00750232	0.119045	0.189721	1
ENSG00000259219	9.53938	-0.00749949	0.0863668	0.125908	1
ENSG00000272657	31.5017	-0.00749861	0.0487217	0.0564029	1
ENSG00000240915	2.96991	-0.00749484	0.0956969	0.151656	1
KLHL32	247.18	-0.0074921	0.0298315	0.0681555	1
WDR91	541.101	-0.00747489	0.0266895	0.0848345	1
SLC9A3R1-AS1	0.714506	-0.00747354	0.115669	0.190086	1
TAF9B	11.8212	-0.00747215	0.0790812	0.107789	1
ENSG00000256312	3.33446	-0.00747205	0.0872517	0.129378	1
WDR97	39.0198	-0.00746872	0.0822775	0.116106	1
ENSG00000287725	7.36979	-0.00746798	0.0875537	0.130367	1
VWDE	5.14758	-0.00745476	0.076869	0.102914	1
MIR17HG	13.6004	-0.00745456	0.0739874	0.0961565	1
ENSG00000260788	3.64035	-0.00745199	0.0935314	0.147585	1
ENSG00000270781	0.795717	-0.00744982	0.11932	0.191331	1
FGF12-AS2	6.54391	-0.00744792	0.0744988	0.0975268	1
ENSG00000286959	1.02352	-0.00744706	0.114278	0.190187	1
ANKRD18DP	4.31575	-0.0074464	0.0942748	0.149868	1
CRYAB	1.01732	-0.00744242	0.113237	0.189488	1
ENSG00000279469	5.24939	-0.00743809	0.0785466	0.107583	1
WAPL	848.495	-0.00743544	0.0245076	0.0998827	1
ENSG00000253445	1.6568	-0.00742645	0.104171	0.175621	1
CMYA5	21.5814	-0.00742189	0.0643938	0.0775737	1
NTRK2	3787.96	-0.00741844	0.0353227	0.0569863	1
LYPLAL1-AS1	1.44022	-0.00741549	0.11182	0.189075	1
PKN2-AS1	6.60167	-0.00741392	0.0863566	0.129176	1
NXPE2	2.3293	-0.00741088	0.0994223	0.165097	1
GALNT13	1469.72	-0.00740663	0.0378219	0.0552957	1
LINC02714	6.61167	-0.00740328	0.0812003	0.115604	1
ENSG00000287319	4.63514	-0.00740318	0.0847036	0.125036	1
ACOT12	3.03264	-0.00740077	0.0880286	0.134357	1
ARVCF	2872.3	-0.00739537	0.0302823	0.0675048	1
TOP3BP1	0.789651	-0.00739073	0.118894	0.193345	1
LTK	2.41382	-0.00738962	0.111615	0.18988	1
STX11	1.69412	-0.00738685	0.105111	0.179347	1
CENPJ	490.927	-0.00738138	0.0364406	0.0564409	1
VPS13C	1354.57	-0.0073805	0.0300409	0.0685169	1
ENSG00000277977	4.99397	-0.00737867	0.0878098	0.134638	1
HNRNPKP2	0.952868	-0.00737688	0.110794	0.189396	1
ENSG00000289857	7.22149	-0.00737536	0.0711848	0.0922123	1
ENSG00000173366	9.32384	-0.00736746	0.0821858	0.11953	1
NPFFR2	5.40244	-0.00736698	0.0931985	0.150317	1
ISCA2P1	4.91496	-0.00736688	0.0834798	0.123065	1
COL6A1	10333.8	-0.00736418	0.0271237	0.0831785	1
CAPN8	5.52847	-0.00736224	0.0900392	0.141614	1
ENSG00000288785	15.2885	-0.0073549	0.0659157	0.0819927	1
ENSG00000255686	12.6527	-0.00735264	0.0697647	0.089795	1
ENSG00000256116	37.1616	-0.00735218	0.0500136	0.0597519	1
DEF8	2315.69	-0.00734968	0.026147	0.0898375	1
LINC02833	1.68195	-0.00734848	0.104481	0.179743	1
CATSPERB	1.84794	-0.00734681	0.109899	0.189444	1
TNRC6C	1369.98	-0.00734491	0.0303014	0.0679781	1
CPEB2	668.049	-0.00733965	0.0345469	0.0588112	1
C9orf131	0.718905	-0.00733784	0.126707	0.183999	1
KLHL23	2719.06	-0.00733486	0.0247507	0.0997312	1
ENSG00000284636	1.73076	-0.00732806	0.104771	0.181264	1
CHRNE	76.4527	-0.00732645	0.0528741	0.062999	1
ACSF2	1.24236	-0.00732323	0.119347	0.195328	1
SRCAP	92.4635	-0.00732214	0.0574823	0.0688096	1
ADAM15	445.826	-0.00732172	0.0518983	0.0620556	1
MYADM-AS1	4.18484	-0.00731846	0.0812078	0.118702	1
SNHG25	3.85659	-0.00731445	0.0834167	0.124894	1
ENSG00000273552	0.851719	-0.00731244	0.120451	0.194953	1
KMT5AP2	2.76279	-0.00730966	0.0884452	0.139286	1
C10orf53	5.41268	-0.00730723	0.0817117	0.120485	1
PGBD1	785.223	-0.00730604	0.0236309	0.107314	1
ENSG00000233967	7.04151	-0.00730202	0.0780741	0.111008	1
ENSG00000226644	1.15996	-0.00730072	0.117021	0.196621	1
LINC02964	5.67788	-0.00729774	0.0857635	0.132136	1
ENSG00000267665	18.1757	-0.00729656	0.0680752	0.0878046	1
RCAN1	227.804	-0.00729521	0.0356187	0.0581954	1
ENSG00000268635	18.4836	-0.0072932	0.065266	0.0823203	1
YWHAEP7	1.75621	-0.00728746	0.105321	0.184206	1
NPIPB6	50.8506	-0.00728675	0.0771174	0.109077	1
LINC01821	14.8732	-0.00728236	0.0686175	0.0893284	1
PIKFYVE	1301.15	-0.007274	0.0294439	0.0719671	1
LINC02397	0.893085	-0.00726978	0.121087	0.195625	1
ASIC3	137.242	-0.00726847	0.0697311	0.092111	1
ENSG00000261611	5.06385	-0.00726816	0.0816392	0.12176	1
GARIN2	3.60864	-0.00726807	0.0851934	0.131718	1
PLIN1	1.61019	-0.00726209	0.114295	0.197252	1
ENSG00000274272	12.3073	-0.00725749	0.0865233	0.135955	1
LINC01967	2.08261	-0.00725186	0.122298	0.194649	1
ENSG00000260235	2.35902	-0.00725047	0.0995159	0.172636	1
RAP1GAP2	1891.82	-0.00724848	0.025249	0.0974208	1
MAP6	14214.8	-0.00724705	0.022447	0.114671	1
EXPH5	4.86829	-0.00724549	0.0826097	0.125324	1
LRRK2	6.93703	-0.00724277	0.0803856	0.119285	1
FBN3	837.922	-0.007236	0.0420433	0.0571	1
LINC02966	1.05983	-0.00723367	0.113341	0.197761	1
CDH11	2452.65	-0.0072313	0.0391723	0.0571465	1
ENSG00000267142	0.749451	-0.00723005	0.116403	0.199102	1
ENSG00000286410	2.88855	-0.00722893	0.0927313	0.155126	1
ENSG00000231662	1.64038	-0.00722667	0.115717	0.199131	1
ENSG00000289130	0.748322	-0.00722427	0.11635	0.199307	1
TRMT10A	135.791	-0.00722401	0.0347515	0.0599934	1
SETX	1578.13	-0.00721636	0.0276986	0.0812331	1
ENSG00000285777	100.949	-0.00721528	0.0521341	0.0642295	1
ENSG00000258504	57.4517	-0.00721526	0.0444978	0.0582155	1
ENSG00000290449	6.92229	-0.0072141	0.0886217	0.143879	1
DNAJC6	8897.52	-0.00721407	0.0269651	0.0857986	1
GJA1	1.80269	-0.00721167	0.106363	0.189617	1
ENSG00000286022	4.5866	-0.00721073	0.0845772	0.132293	1
ENSG00000276968	1.994	-0.00721001	0.100887	0.17793	1
LTBP2	14.6855	-0.00719865	0.0601703	0.0755739	1
COG6	404.79	-0.00719195	0.0277152	0.081401	1
USP3	1200.61	-0.00719042	0.0221296	0.117321	1
CACNA1C-AS3	1.89243	-0.0071876	0.0960701	0.166439	1
CLIP4	302.53	-0.00718649	0.0266262	0.0883688	1
RPL12P37	1.70743	-0.0071827	0.117297	0.200714	1
CC2D1A	1479.2	-0.00718225	0.0384042	0.0580149	1
ENSG00000286608	54.564	-0.00717074	0.0542417	0.0675583	1
ENSG00000279663	2.34824	-0.00716365	0.0985668	0.174276	1
DST	7025.36	-0.00716093	0.0461847	0.0600041	1
ENSG00000264016	2.57153	-0.00715995	0.0933483	0.160064	1
CDR1	3.00404	-0.00714639	0.105473	0.190939	1
ZNF765	347.749	-0.00714416	0.0332081	0.0631791	1
ATM	712.948	-0.00713937	0.0421112	0.0585466	1
PIK3C3	873.977	-0.00713456	0.0221762	0.118355	1
NRDE2	711.408	-0.00713374	0.025925	0.0939473	1
SPIDR	1269.74	-0.00713357	0.0229978	0.114165	1
DNAH1	109.422	-0.00713141	0.0573251	0.0726279	1
MMACHC	177.637	-0.00712472	0.0280514	0.0802483	1
TMF1	680.544	-0.00712382	0.0248727	0.101856	1
COL4A2-AS1	8.25565	-0.00712083	0.0752057	0.10991	1
BIRC5	2.70573	-0.00710965	0.0969619	0.172585	1
C7orf31	157.046	-0.00710885	0.0349438	0.061277	1
CLEC18B	35.0737	-0.00710728	0.0737762	0.106716	1
FAM224B	13.2429	-0.00710463	0.0657526	0.0883112	1
C21orf62-AS1	80.5901	-0.00710098	0.0482697	0.0625645	1
BET1-AS1	14.1055	-0.00709776	0.0667964	0.0906971	1
ENSG00000287908	31.5877	-0.00709363	0.0892626	0.151144	1
ENSG00000258053	1.37024	-0.00709007	0.120858	0.201063	1
CD207	2.12052	-0.00708893	0.113843	0.203782	1
C1orf94	2.14084	-0.00708479	0.104294	0.191493	1
ADSS2	1474.53	-0.00708264	0.0240888	0.108139	1
SCYGR10	0.952803	-0.00708088	0.122029	0.199589	1
LINC01933	14.3034	-0.00707569	0.089404	0.152389	1
ENSG00000291042	16.06	-0.00707126	0.0653144	0.088341	1
ODF2	682.756	-0.0070676	0.0317362	0.0671125	1
BUD13P1	31.5492	-0.00706707	0.0668822	0.091772	1
UGP2	2232.17	-0.00706698	0.025005	0.101675	1
HERC2	4760.29	-0.00706051	0.0393372	0.0595546	1
TEDC2-AS1	1.40166	-0.00705809	0.108604	0.200182	1
ZNF654	382.95	-0.00705614	0.0283207	0.079602	1
GARIN1B	0.745752	-0.00705383	0.115474	0.205532	1
ENSG00000290421	138.553	-0.00705379	0.0551855	0.0712331	1
ENSG00000288806	1.34787	-0.00704891	0.105962	0.196379	1
TTC8	238.632	-0.00704418	0.0281846	0.0804527	1
GORASP1	1450.07	-0.00702985	0.0241621	0.108484	1
ENSG00000259546	114.624	-0.00702946	0.049344	0.0648322	1
AASS	90.5348	-0.00702789	0.0514219	0.0670292	1
FAM168A	6009.55	-0.00702625	0.0270402	0.0874385	1
PTCH1	680.812	-0.00702424	0.0332777	0.0646271	1
PWRN4	20.282	-0.00701689	0.0610635	0.0815429	1
CSNK1G3	1229.63	-0.00699845	0.0289808	0.0771139	1
ENSG00000266872	5.74925	-0.00699694	0.0743115	0.111984	1
ENSG00000284057	82.0963	-0.00699386	0.0362481	0.0617245	1
PIK3R6	1.60262	-0.00699352	0.112904	0.207174	1
ENSG00000249526	6.91227	-0.0069838	0.0793777	0.126555	1
GJC2	173.879	-0.00698308	0.0494302	0.065794	1
ENSG00000277702	3.61023	-0.00697792	0.0917215	0.163964	1
ENSG00000228031	4.87765	-0.00697725	0.0894969	0.157286	1
SVEP1	123.715	-0.0069768	0.0496443	0.0661285	1
ENSG00000275956	1.87448	-0.00697129	0.107206	0.202094	1
UBR4	5389.39	-0.00696936	0.0418943	0.061154	1
ENSG00000288096	2.58299	-0.0069691	0.0928648	0.167794	1
ENSG00000267581	38.177	-0.00696827	0.0537782	0.0711573	1
BCL11A	1200.06	-0.00696524	0.0275276	0.085101	1
TMEM139-AS1	35.0074	-0.00696428	0.0543791	0.0720603	1
HTR1D	4.64254	-0.00695742	0.089601	0.158552	1
OIT3	1.34745	-0.0069505	0.10637	0.201722	1
ENSG00000288984	0.731789	-0.0069437	0.124922	0.196153	1
SOX18	15.8846	-0.00692923	0.0606696	0.0830959	1
USP48	1472.67	-0.00692582	0.0258511	0.097114	1
DOP1A	1623.11	-0.00692493	0.0266495	0.0912924	1
HSF5	3.03825	-0.00692329	0.0868647	0.151777	1
ENSG00000258342	2.76052	-0.00691985	0.0893989	0.15975	1
ESCO2	6.48603	-0.006913	0.0775367	0.124112	1
ENSG00000233222	0.956833	-0.00690998	0.107536	0.205455	1
WSB1	1768.26	-0.00690717	0.0730191	0.111819	1
PROM1	13.5937	-0.00690619	0.0845327	0.145372	1
DNAJC22	99.9226	-0.0069034	0.0632798	0.0889046	1
ANKZF1	882.416	-0.00690339	0.0525775	0.0709821	1
ENSG00000266830	1.38735	-0.00690148	0.107985	0.206487	1
TAF1	1513.55	-0.00688331	0.0250191	0.104188	1
DONSON	347.474	-0.00687779	0.0326679	0.0676929	1
OBSCN	990.352	-0.00687702	0.0401146	0.0623686	1
BMF-AS1	1.57844	-0.00687472	0.112193	0.211752	1
CEP350	919.316	-0.00687428	0.0317662	0.0696029	1
TMEM114	4.99156	-0.00686992	0.0858891	0.151272	1
ADCYAP1	649.639	-0.00686905	0.0838093	0.144842	1
BAIAP3	614.542	-0.00686891	0.0367419	0.0632659	1
CORO6	73.6096	-0.00686883	0.0673585	0.0989391	1
SLC25A29	3091.14	-0.00686711	0.0361033	0.0636901	1
IL21R-AS1	4.80622	-0.00686326	0.0814022	0.137694	1
ENSG00000273059	5.35345	-0.00686275	0.0803135	0.134409	1
MAML3	2421.63	-0.00686111	0.0423688	0.0630997	1
PDGFA-DT	6.33844	-0.00685832	0.0795914	0.132426	1
LRIT2	3.04633	-0.00685525	0.0854742	0.150672	1
ENSG00000286729	0.993149	-0.00685478	0.109369	0.210339	1
MAN2C1	812.5	-0.00685155	0.0426752	0.0633786	1
MORC3	877.616	-0.00683955	0.0262921	0.0949272	1
ENSG00000289436	3.62486	-0.00683685	0.0970056	0.186334	1
ENSG00000288909	1.40096	-0.00683255	0.108153	0.209929	1
ENSG00000269177	17.5052	-0.0068298	0.0666826	0.0986139	1
SAMD4A-AS1	1.67573	-0.00682546	0.101462	0.198146	1
KCNMA1	1837.57	-0.006823	0.0297877	0.0760897	1
SEC31B	180.615	-0.00682277	0.0756548	0.122339	1
WDFY1	15.0055	-0.00682215	0.057726	0.0806097	1
DNAH10	78.1935	-0.00681697	0.0526249	0.0729365	1
CEP43	2.03215	-0.00681469	0.0991641	0.193169	1
SOD1-DT	1.66836	-0.00681426	0.11413	0.214789	1
SRSF1	21.8452	-0.00680111	0.0501615	0.0702302	1
PENK	22.4155	-0.00680071	0.0740596	0.118688	1
ENSG00000288081	0.810131	-0.00679962	0.117091	0.214263	1
ENSG00000286097	3.12816	-0.00679864	0.0873062	0.15918	1
MCM9	262.396	-0.00679689	0.030551	0.0738989	1
ZNF594	262.852	-0.00679518	0.0301877	0.0750766	1
ENSG00000288988	38.4292	-0.00679452	0.0565429	0.0793152	1
CLPX	1321.8	-0.00678799	0.0214009	0.130309	1
ZNF638	2764.25	-0.00678573	0.0246996	0.108221	1
ENSG00000253917	7.41802	-0.00678534	0.071682	0.112741	1
ENSG00000287502	1.3968	-0.0067827	0.106492	0.209973	1
PPM1J	79.7866	-0.00678077	0.0568696	0.0802063	1
PAMR1	3.61051	-0.0067803	0.0827554	0.145669	1
DIO3	80.1626	-0.0067801	0.0561493	0.0790301	1
TUBB8P11	2.30067	-0.00677408	0.0971227	0.189932	1
POLK	588.072	-0.00677222	0.0248819	0.106941	1
KCNIP3	82.6256	-0.0067664	0.0593363	0.0849768	1
ENSG00000285851	6.59948	-0.00676229	0.0737911	0.119444	1
S100A1	1.30629	-0.00674884	0.103641	0.206684	1
MTFR1	506.434	-0.00674437	0.0316095	0.0718109	1
MAP4K1	47.3558	-0.0067433	0.0475107	0.0686648	1
PCDHB15	920.442	-0.00674165	0.05377	0.0762779	1
TSC2	4086.5	-0.00673913	0.029466	0.0784494	1
ANKLE1	64.4328	-0.00673724	0.0666584	0.101605	1
MLYCD	202.995	-0.00673701	0.0414412	0.0649631	1
ARID5A	58.3769	-0.00673263	0.0376837	0.0650211	1
MIR219A1	0.947122	-0.00673065	0.106664	0.212769	1
CHKA-DT	4.43509	-0.00672338	0.0876536	0.164067	1
ENSG00000289506	1.68692	-0.00671349	0.101643	0.204344	1
ENSG00000267318	13.1658	-0.00671315	0.0622148	0.092271	1
MLLT1	3562.56	-0.00669859	0.0237912	0.117039	1
TRIM56	7.10524	-0.00669459	0.0751607	0.126163	1
ENSG00000286312	0.779834	-0.00669251	0.115418	0.219264	1
ENSG00000262420	2.25008	-0.00668864	0.0950751	0.188751	1
CDRT15P14	1.34459	-0.00668451	0.105551	0.213349	1
ALLC	8.53434	-0.00668312	0.0660344	0.101923	1
MEIOC	33.6063	-0.00667925	0.0564298	0.0820812	1
PIGG	924.202	-0.00667872	0.0194744	0.140302	1
ZNF667-AS1	603.6	-0.00667494	0.0264527	0.0959394	1
ENSG00000281333	7.2097	-0.00667173	0.0774453	0.13405	1
SOX21-AS1	0.713281	-0.00667031	0.112898	0.220635	1
HERC2P11	0.738932	-0.00666911	0.113545	0.220703	1
ENSG00000290560	9.23068	-0.00666871	0.0637153	0.0969557	1
NLRC3	16.0894	-0.00666771	0.0675919	0.106321	1
TMEM163	1997.18	-0.00666625	0.0297179	0.0785283	1
ALKBH3-AS1	3.50188	-0.00666319	0.0803527	0.143557	1
ENSG00000291316	22.6745	-0.00665953	0.0651933	0.100697	1
LINC01735	2.49329	-0.00665915	0.0992238	0.201539	1
AFAP1	6572.76	-0.00665515	0.027468	0.0894367	1
CCAR1	1521.32	-0.00665141	0.0270656	0.0920226	1
NCF1	1.99722	-0.00664575	0.0991201	0.202003	1
VWA7	92.1675	-0.00664343	0.0808508	0.146088	1
CEP170B	5072.89	-0.00664139	0.0291546	0.081083	1
CFAP61-AS1	1.55228	-0.0066376	0.111882	0.221835	1
CALB1	409.809	-0.00662958	0.0634732	0.097667	1
ENSG00000291189	12.6682	-0.00662863	0.0652901	0.101973	1
TGFB3	110.413	-0.00661767	0.0465585	0.0703726	1
CYP2D6	30.8566	-0.00661264	0.0758579	0.131788	1
ENSG00000265055	1.66101	-0.00661153	0.100461	0.207083	1
CHD1L	6.00599	-0.00661002	0.0785847	0.140421	1
ZNF439	224.125	-0.00660952	0.033129	0.0709304	1
OGT	4569.83	-0.00660055	0.0282406	0.0858925	1
ENSG00000257191	25.7232	-0.00659713	0.0695788	0.114169	1
CCDC136	2182.6	-0.00659411	0.026008	0.100419	1
FOXP2	18.9894	-0.00659361	0.077932	0.139113	1
ENSG00000291125	1.47067	-0.00659347	0.108895	0.222049	1
NXF4	1.46851	-0.00659036	0.10915	0.222419	1
ENSG00000265690	45.0082	-0.00658839	0.0720045	0.121335	1
PRKCG	223.206	-0.006581	0.0298935	0.07916	1
GSG1	0.783008	-0.00657789	0.114473	0.224197	1
FARP1	8282.58	-0.00657724	0.0236201	0.120709	1
PPAN-P2RY11	17.8161	-0.00657671	0.0518918	0.0775375	1
ENSG00000286904	1.8374	-0.00657597	0.0928604	0.188339	1
SGSM3-AS1	1.30353	-0.00657446	0.102883	0.214265	1
ENSG00000289027	0.746412	-0.00657421	0.113407	0.224662	1
ZGPAT	135.131	-0.00657347	0.029326	0.0813808	1
UTRN	348.276	-0.00657253	0.0584162	0.0886819	1
LINC02920	1.7074	-0.00656879	0.102599	0.214005	1
ENSG00000285896	0.950358	-0.0065676	0.106072	0.220036	1
ULK2	2894.32	-0.00656541	0.024241	0.115689	1
HES1	12.525	-0.00656491	0.0781579	0.141172	1
ZNF528-AS1	441.077	-0.00656368	0.0571473	0.0865145	1
GON4L	1384.23	-0.00656325	0.0282612	0.0863253	1
HECTD2	307.717	-0.0065623	0.0307616	0.0767294	1
ADCY1	4569.06	-0.00656021	0.02983	0.0796964	1
ARTN	44.6649	-0.00655895	0.0509066	0.076605	1
SMG1-DT	1.95535	-0.00655765	0.0965827	0.200185	1
PWWP3B	21.446	-0.00655626	0.0610072	0.0945148	1
TULP3	265.771	-0.0065552	0.0269458	0.0941627	1
ENSG00000287500	1.19655	-0.00655486	0.114964	0.224859	1
FAM222A	1022.08	-0.0065541	0.0228093	0.127552	1
SIAH2-AS1	17.6759	-0.00654756	0.0600931	0.0928333	1
ENSG00000253722	1.45627	-0.0065466	0.107098	0.222442	1
ZNF793	852.261	-0.00654607	0.0275299	0.0906008	1
SMG1	2003.14	-0.00654388	0.0401248	0.0681787	1
INSM1	358.149	-0.00653575	0.0602851	0.0936053	1
NIPBL	1584.41	-0.00653107	0.0243298	0.115516	1
TMC2	0.951966	-0.00652944	0.105921	0.221765	1
LRWD1	1672.31	-0.00652668	0.0222903	0.131886	1
RBBP6	1059.44	-0.00652491	0.0256112	0.104613	1
ZBTB46-AS2	27.6798	-0.00652212	0.0572039	0.0878069	1
C1QTNF9B	1.66025	-0.00652153	0.100571	0.212235	1
SNED1-AS1	0.96433	-0.00651707	0.107277	0.224125	1
ENSG00000235934	16.4452	-0.00651524	0.0950714	0.198309	1
TFB1M	339.874	-0.00651405	0.0236418	0.121754	1
GORAB	155.089	-0.00650399	0.0308402	0.0774298	1
IL13	1.06502	-0.00648924	0.110335	0.227945	1
FCRLA	3.19338	-0.00648902	0.0884088	0.179015	1
LRRTM4	234.649	-0.00648656	0.0463257	0.0729747	1
PKD1P3	369.717	-0.00648438	0.0574585	0.0893977	1
COL11A2	121.594	-0.00647491	0.0729315	0.128899	1
SCLT1	290.919	-0.00646754	0.028355	0.0872835	1
NPDC1	3167.98	-0.00646732	0.0268829	0.0958675	1
ENSG00000288721	6.35836	-0.00646495	0.0738113	0.132048	1
ENSG00000272482	1.70894	-0.00646311	0.101787	0.218078	1
C4orf51	30.9415	-0.00646255	0.0570444	0.089239	1
ENSG00000249295	0.735125	-0.00645391	0.112566	0.229915	1
SLC35F6	4.01432	-0.00645165	0.0830518	0.163062	1
GBA3	0.964304	-0.00645106	0.106067	0.225993	1
OVOL2	11.5057	-0.00644928	0.0565315	0.0886463	1
TIMELESS	528.525	-0.00644745	0.043062	0.0712446	1
RNASEH1P1	0.745575	-0.00643547	0.112826	0.230667	1
TLDC2	41.2901	-0.00643539	0.050572	0.0791809	1
ENSG00000255672	1.33599	-0.00643296	0.103239	0.222529	1
RYR2	128.101	-0.00643179	0.0449301	0.0729297	1
NKAIN3	1432.76	-0.00643012	0.0367942	0.0706118	1
APPL2	461.238	-0.00642897	0.03332	0.0736498	1
ENSG00000250421	2.11435	-0.00642851	0.100124	0.21639	1
ZBTB11	693.511	-0.00642508	0.0239395	0.120872	1
CCDC144CP	17.2013	-0.00642148	0.0625391	0.102476	1
ST8SIA5-DT	10.152	-0.00642048	0.0678573	0.116341	1
ZC3H11C	8.2186	-0.00641677	0.0689004	0.11944	1
PRDM16	6.14681	-0.00640715	0.0860131	0.175566	1
ENSG00000213386	4.24296	-0.00640428	0.0879581	0.182289	1
SLC35F5	815.001	-0.00640379	0.0273077	0.0940717	1
ENSG00000228421	0.943029	-0.00640247	0.105302	0.227487	1
ENSG00000289109	1.05579	-0.00640133	0.109802	0.231838	1
LINC02816	1.74113	-0.00639976	0.103446	0.224702	1
ENSG00000216621	1.26487	-0.00639914	0.100733	0.219403	1
TPRN	571.262	-0.00639496	0.0265184	0.0995161	1
ENSG00000287930	1.45915	-0.00639492	0.10711	0.230104	1
GPC6-AS2	0.972978	-0.00638992	0.106043	0.229133	1
ENSG00000289837	2.06843	-0.00638753	0.0990712	0.216249	1
USP35	1111.32	-0.00638709	0.0285064	0.087807	1
SND1-DT	0.728432	-0.00638065	0.112011	0.233207	1
PELO-AS1	3.25372	-0.00638	0.0809704	0.159772	1
LINC02718	1.95488	-0.00637735	0.0964206	0.210019	1
ENSG00000271032	130.394	-0.00637524	0.0514377	0.081991	1
RIMS2	929.917	-0.00637341	0.0259629	0.10408	1
GRID2IP	14.0967	-0.0063722	0.0597558	0.0977022	1
EDA2R	113.93	-0.00637088	0.0791497	0.154032	1
LEPROT	3.85619	-0.00636847	0.0791311	0.154093	1
THEM5	1.11362	-0.00636802	0.111389	0.233796	1
DSG1	1.02899	-0.00636676	0.109008	0.233083	1
ENSG00000287254	5.03618	-0.00636313	0.0708879	0.127591	1
OSMR	16.6181	-0.00636218	0.066274	0.114279	1
ZFYVE28	303.041	-0.00635397	0.0360154	0.0724051	1
C1QTNF12	7.77916	-0.00635211	0.0756713	0.143307	1
NKAP	723.113	-0.00634723	0.0219843	0.138556	1
ENSG00000289690	3.84451	-0.00634551	0.0800771	0.158535	1
RAG2	15.6894	-0.00634294	0.0598451	0.0988789	1
PDZK1	15.982	-0.00634271	0.0549843	0.0888745	1
MYO5A	12321.7	-0.00633747	0.0270591	0.0966866	1
ENSG00000283782	1.60735	-0.00633608	0.0969047	0.213739	1
ENSG00000272885	8.49714	-0.00633194	0.069144	0.123709	1
CHST2	785.478	-0.00632964	0.0473312	0.0776665	1
WDFY3	2655.85	-0.00632543	0.0309359	0.0801488	1
HERC2P3	106.497	-0.00632532	0.0595746	0.0988608	1
MVP	63.7526	-0.00632503	0.0636823	0.108813	1
ENSG00000286709	0.84884	-0.00632212	0.1162	0.232583	1
ENSG00000247372	1.28893	-0.00632095	0.102043	0.226491	1
ENSG00000269194	8.89008	-0.00631999	0.0616582	0.103926	1
ENSG00000250543	3.54105	-0.00631077	0.0798358	0.159556	1
NOXA1	90.4927	-0.00630435	0.0567629	0.0935053	1
HABP4	1360.33	-0.00630083	0.0282143	0.0906283	1
EFNB2	5220.87	-0.00629794	0.0257783	0.106778	1
ENSG00000235494	1.38641	-0.0062932	0.104863	0.232711	1
CHD5	2631.22	-0.00629232	0.0339385	0.075309	1
ENSG00000248569	1.20062	-0.0062906	0.0980606	0.219401	1
SUGT1P4-STRA6LP	2.95689	-0.00629031	0.0806174	0.163385	1
ENSG00000289968	1.55185	-0.00628672	0.0949493	0.211257	1
ENSG00000257065	0.959174	-0.0062855	0.106204	0.234802	1
ADAMTS9	5.95341	-0.00628249	0.0854051	0.180587	1
TOMM5	0.786965	-0.00628177	0.113289	0.23709	1
ENSG00000268797	228.153	-0.00628118	0.0312019	0.080258	1
MFSD12	1712.98	-0.00627967	0.0246735	0.116807	1
CTAGE3P	6.71833	-0.00627902	0.0749029	0.144367	1
MFSD4B	430.729	-0.00627851	0.0256781	0.107927	1
LINC03006	475.631	-0.00626898	0.0276136	0.094389	1
RBL2	577.174	-0.00626778	0.0309574	0.081108	1
ERI1	247.078	-0.00625825	0.0275934	0.0946832	1
MED23	857.164	-0.00625816	0.0241003	0.122562	1
LRCH4	324.223	-0.00625684	0.0254751	0.110008	1
DENND11	523.506	-0.0062568	0.0254653	0.110093	1
ENSG00000250685	5.82484	-0.00625644	0.0674885	0.122057	1
FERMT3	13.4951	-0.00625624	0.0630182	0.109695	1
ENSG00000254222	2.12186	-0.00625539	0.0880824	0.191404	1
TAS1R3	63.1912	-0.00625514	0.0405845	0.0740992	1
EFCAB5	59.7547	-0.00624712	0.0487444	0.0815083	1
ZNF70	305.514	-0.00624457	0.0344636	0.0756568	1
RFX1	588.532	-0.00624373	0.0250054	0.114391	1
RAI1	3992.21	-0.00624324	0.0234851	0.12862	1
ENSG00000288015	3.42088	-0.00623998	0.100278	0.227539	1
SYCP3	4.52289	-0.00623716	0.072698	0.139132	1
NUMA1	5635.86	-0.00623475	0.0232361	0.131087	1
RALGPS1	2454.4	-0.00623114	0.0248657	0.115889	1
ENSG00000255202	39.9644	-0.00623015	0.0572961	0.0970194	1
ENSG00000286924	35.4198	-0.00622947	0.0509488	0.0852006	1
KMT2B	2503.3	-0.00622465	0.0246186	0.1183	1
NRG1	5063.94	-0.00622409	0.0401746	0.074632	1
EVI5L	4109.55	-0.00622127	0.0228419	0.134911	1
CEP192	323.734	-0.00621983	0.0330868	0.0777839	1
HPN	4.3237	-0.00621953	0.0832367	0.176622	1
ENSG00000254236	25.7008	-0.00621031	0.0721102	0.13851	1
SAMMSON	2.60082	-0.00620356	0.0909664	0.204129	1
PPP6R2	2104.12	-0.00620337	0.0256883	0.109094	1
RASD1	247.197	-0.00620098	0.026364	0.103766	1
MICALL2	173.719	-0.00619696	0.0720468	0.13895	1
INTS6-AS1	40.1383	-0.0061923	0.0445447	0.0781066	1
PGAM1P8	33.2845	-0.00618473	0.0397518	0.0753673	1
FLNA	1430.3	-0.00618304	0.0661534	0.121289	1
STX17-DT	23.8705	-0.00618302	0.0442285	0.0780453	1
CCDC22	552.319	-0.006175	0.0231968	0.132772	1
RGS12	2321.94	-0.00617426	0.0223346	0.140391	1
MSH5-SAPCD1	1.60819	-0.00617332	0.110563	0.242887	1
FAM151B	32.4185	-0.00616733	0.0403035	0.075921	1
ENSG00000286470	3.35885	-0.00616693	0.0821953	0.175969	1
NRBP2	1342.28	-0.00616444	0.0342372	0.0774473	1
ENSG00000291156	31.8136	-0.00616443	0.0543319	0.0930775	1
ENSG00000290968	4.7697	-0.0061598	0.0702298	0.134837	1
ZFC3H1	865.525	-0.00615647	0.0313123	0.0822867	1
RCCD1-AS1	4.64803	-0.00615479	0.0742172	0.148355	1
SBF2	1876.16	-0.00615053	0.0254163	0.112336	1
ENSG00000261460	46.4877	-0.00614577	0.0495737	0.0854329	1
CARMIL1	288.709	-0.00614323	0.0317698	0.0815411	1
ENSG00000285833	8.45286	-0.00614304	0.0740977	0.148554	1
ENSG00000231295	5.45656	-0.00614117	0.0837051	0.182926	1
U2SURP	1865.27	-0.00613366	0.024582	0.120317	1
LTA	2.36815	-0.00613218	0.0966478	0.225336	1
ENSG00000258225	6.52788	-0.00613181	0.0746021	0.150884	1
GAS1	21.2193	-0.00613119	0.0488714	0.0848092	1
ZFHX3-AS1	146.326	-0.00612858	0.0381376	0.0763783	1
RAD54B	23.0318	-0.00612705	0.0489936	0.0851008	1
ENSG00000255680	1.33087	-0.0061263	0.102768	0.238871	1
ENSG00000291089	434.452	-0.00612623	0.0349612	0.0775746	1
SYT6	1049.51	-0.00612001	0.0715491	0.141091	1
SPTLC2	2240.14	-0.00611981	0.0271584	0.0996759	1
ENSG00000236540	11.3767	-0.00611981	0.0665921	0.125343	1
KIAA2012-AS1	4.30655	-0.00611766	0.0739788	0.149468	1
KSR1	966.403	-0.00611584	0.0334568	0.0793072	1
ENSG00000291094	154.05	-0.00611354	0.0441372	0.0796656	1
ENSG00000290067	3.03438	-0.00611192	0.0825575	0.180537	1
PPIP5K1	727.278	-0.00611184	0.0216902	0.147196	1
GPR176-DT	1.22926	-0.00611143	0.0974512	0.228673	1
PHF3	1384.23	-0.00611133	0.0209397	0.152389	1
VSIG10L-AS1	5.53139	-0.0061099	0.0734391	0.148011	1
MTUS2	824.446	-0.00610615	0.0335358	0.0794025	1
FCGBP	8.03305	-0.00610564	0.0617061	0.112099	1
TANK-AS1	1.05334	-0.00610532	0.108641	0.245964	1
LINC00487	4.99307	-0.00610197	0.0831912	0.183436	1
HERC4	943.353	-0.0060996	0.0246902	0.119919	1
HECTD4	6686.89	-0.00609792	0.0377943	0.0770576	1
ENSG00000282890	1.11516	-0.00609776	0.111175	0.24636	1
HEATR3	663.313	-0.00609431	0.0254819	0.112755	1
DDHD1	1208.14	-0.00609383	0.0243781	0.123042	1
RFC1	955.864	-0.00608648	0.022964	0.136985	1
ENSG00000267223	1.91792	-0.00608021	0.0926571	0.217186	1
PCNT	1678.6	-0.00607727	0.0358473	0.0780349	1
TMEM191C	55.655	-0.00607509	0.054994	0.097314	1
TBX20	8.9431	-0.00607433	0.0831656	0.185026	1
RARRES2	1.53324	-0.00607048	0.0933965	0.220051	1
SPTBN5	3.89234	-0.00606756	0.0785396	0.168497	1
GUSBP19	3.09681	-0.00606409	0.0844537	0.190337	1
ENSG00000223872	1.15331	-0.00606294	0.111867	0.247669	1
ENSG00000246130	8.40069	-0.00606146	0.0664923	0.127664	1
ENSG00000284772	10.2705	-0.00606123	0.077726	0.165895	1
ENSG00000174171	2.19116	-0.00606101	0.0902626	0.210767	1
LINC02458	35.9748	-0.00606024	0.0615897	0.1136	1
MINK1	3133.62	-0.00604519	0.0304081	0.0867626	1
ENSG00000236654	2.07597	-0.00604371	0.0848568	0.193067	1
APOLD1	34.3714	-0.00604367	0.0387372	0.0783101	1
ENSG00000272382	0.976972	-0.00604207	0.1058	0.247527	1
ENSG00000229962	19.5274	-0.00604155	0.0760299	0.160858	1
KIF25-AS1	25.9053	-0.00603904	0.0588698	0.10742	1
TPR	2778.23	-0.00603668	0.0247379	0.120648	1
SCAI	240.061	-0.006036	0.0281085	0.0958107	1
CD79A	4.25614	-0.00603231	0.0720625	0.14731	1
MEFV	1.63735	-0.00603084	0.0971306	0.232885	1
ENSG00000291003	348.765	-0.00602996	0.0691423	0.137579	1
LINC01396	1.76255	-0.00602981	0.102602	0.244222	1
FANCA	150.081	-0.00602957	0.0436875	0.0813745	1
ZNF417	2.73734	-0.00602822	0.0848499	0.194017	1
LINC02341	1.36318	-0.00602762	0.102529	0.244235	1
FOXP4-AS1	3.22801	-0.00602387	0.0786507	0.171458	1
IQSEC2	520.571	-0.00602171	0.0259278	0.110302	1
ENSG00000287370	1.54994	-0.00601883	0.0951271	0.22835	1
GPER1	1.54404	-0.00601824	0.0927769	0.221522	1
[truncated: 23,812 more rows]
