# Supplementary material for: Dissecting genotype-specific effects of disease-associated genetic variants
Source: iScience. 2026 Jun 1;29(6):116143. doi: 10.1016/j.isci.2026.116143 (PMC13253082; doi:10.1016/j.isci.2026.116143)
Supplement: Table S11. Gene set enrichment analysis of the 24 differentially expressed genes associated with rs11610045 in cortical neurons [file mmc12.xlsx]

## Sheet: Supplementary table 11
ID	Description	GeneRatio	BgRatio	RichFactor	FoldEnrichment	zScore	pvalue	p.adjust	qvalue	geneID	Count
GO:0051937	catecholamine transport	4/18	65/18805	0.0615385	64.2906	15.8214	3.83528e-07	0.000227578	0.000144615	CARTPT/HTR2A/SLC22A3/OPRK1	4
GO:0015844	monoamine transport	4/18	77/18805	0.0519481	54.2713	14.4986	7.6113e-07	0.000227578	0.000144615	CARTPT/HTR2A/SLC22A3/OPRK1	4
GO:0050433	regulation of catecholamine secretion	3/18	42/18805	0.0714286	74.623	14.7849	8.25838e-06	0.00131543	0.00083589	CARTPT/HTR2A/OPRK1	3
GO:0015872	dopamine transport	3/18	44/18805	0.0681818	71.2311	14.4364	9.51595e-06	0.00131543	0.00083589	HTR2A/SLC22A3/OPRK1	3
GO:0030534	adult behavior	4/18	152/18805	0.0263158	27.4927	10.1509	1.1495e-05	0.00131543	0.00083589	CARTPT/HTR2A/PAX5/OPRK1	4
GO:0050432	catecholamine secretion	3/18	49/18805	0.0612245	63.9626	13.6598	1.31983e-05	0.00131543	0.00083589	CARTPT/HTR2A/OPRK1	3
GO:0048241	epinephrine transport	2/18	10/18805	0.2	208.944	20.3591	3.87649e-05	0.00331163	0.00210438	CARTPT/SLC22A3	2
GO:0033605	positive regulation of catecholamine secretion	2/18	12/18805	0.166667	174.12	18.5684	5.67908e-05	0.00424511	0.00269756	CARTPT/OPRK1	2
GO:0051952	regulation of amine transport	3/18	84/18805	0.0357143	37.3115	10.3241	6.68427e-05	0.00444133	0.00282225	CARTPT/HTR2A/OPRK1	3
GO:0048704	embryonic skeletal system morphogenesis	3/18	96/18805	0.03125	32.6476	9.6224	9.95143e-05	0.00513393	0.00326236	HOXB3/HOXB2/PAX5	3
GO:0015837	amine transport	3/18	97/18805	0.0309278	32.311	9.56978	0.000102629	0.00513393	0.00326236	CARTPT/HTR2A/OPRK1	3
GO:0048148	behavioral response to cocaine	2/18	16/18805	0.125	130.59	16.0514	0.000103022	0.00513393	0.00326236	HTR2A/OPRK1	2
GO:0007631	feeding behavior	3/18	108/18805	0.0277778	29.0201	9.03915	0.000141175	0.00635164	0.00403616	TBR1/CARTPT/OPRK1	3
GO:0015850	organic hydroxy compound transport	4/18	293/18805	0.0136519	14.2624	7.08211	0.000148701	0.00635164	0.00403616	CARTPT/HTR2A/SLC22A3/OPRK1	4
GO:0014059	regulation of dopamine secretion	2/18	24/18805	0.0833333	87.0602	13.0581	0.000235878	0.00881593	0.0056021	HTR2A/OPRK1	2
GO:0032098	regulation of appetite	2/18	24/18805	0.0833333	87.0602	13.0581	0.000235878	0.00881593	0.0056021	CARTPT/SLC22A3	2
GO:0048706	embryonic skeletal system development	3/18	135/18805	0.0222222	23.216	8.01852	0.000272843	0.00959767	0.00609885	HOXB3/HOXB2/PAX5	3
GO:0014046	dopamine secretion	2/18	29/18805	0.0689655	72.0498	11.852	0.000345997	0.0114948	0.00730439	HTR2A/OPRK1	2
GO:0021602	cranial nerve morphogenesis	2/18	31/18805	0.0645161	67.4014	11.4528	0.000395829	0.0118353	0.00752074	HOXB3/HOXB2	2
GO:0050951	sensory perception of temperature stimulus	2/18	31/18805	0.0645161	67.4014	11.4528	0.000395829	0.0118353	0.00752074	HTR2A/OPRK1	2
GO:0007612	learning	3/18	160/18805	0.01875	19.5885	7.30898	0.000449053	0.0124304	0.00789891	TBR1/HTR2A/OPRK1	3
GO:0030902	hindbrain development	3/18	161/18805	0.0186335	19.4669	7.28399	0.000457305	0.0124304	0.00789891	TBR1/HOXB3/HOXB2	3
GO:0051954	positive regulation of amine transport	2/18	40/18805	0.05	52.2361	10.0407	0.000660592	0.0171754	0.0109141	CARTPT/OPRK1	2
GO:0032094	response to food	2/18	42/18805	0.047619	49.7487	9.78969	0.000728366	0.0181484	0.0115325	CARTPT/CPS1	2
GO:0007129	homologous chromosome pairing at meiosis	2/18	53/18805	0.0377358	39.4235	8.67049	0.00115848	0.0277108	0.0176089	IHO1/RNF212	2
GO:0048705	skeletal system morphogenesis	3/18	233/18805	0.0128755	13.4514	5.91968	0.00133536	0.0296501	0.0188412	HOXB3/HOXB2/PAX5	3
GO:0042220	response to cocaine	2/18	57/18805	0.0350877	36.6569	8.34519	0.00133871	0.0296501	0.0188412	HTR2A/OPRK1	2
GO:0021545	cranial nerve development	2/18	65/18805	0.0307692	32.1453	7.78569	0.0017368	0.0358141	0.0227581	HOXB3/HOXB2	2
GO:0070192	chromosome organization involved in meiotic cell cycle	2/18	65/18805	0.0307692	32.1453	7.78569	0.0017368	0.0358141	0.0227581	IHO1/RNF212	2
GO:0045143	homologous chromosome segregation	2/18	67/18805	0.0298507	31.1857	7.66144	0.0018441	0.036759	0.0233586	IHO1/RNF212	2
GO:0046888	negative regulation of hormone secretion	2/18	70/18805	0.0285714	29.8492	7.48495	0.00201083	0.0387895	0.0246489	CARTPT/OPRK1	2
GO:0003018	vascular process in circulatory system	3/18	278/18805	0.0107914	11.274	5.34184	0.00221246	0.0413453	0.0262729	HTR2A/SLC22A3/CPS1	3
GO:0007611	learning or memory	3/18	282/18805	0.0106383	11.1141	5.29697	0.00230417	0.0417543	0.0265329	TBR1/HTR2A/OPRK1	3
GO:0048562	embryonic organ morphogenesis	3/18	302/18805	0.00993377	10.378	5.08542	0.00279831	0.048057	0.0305379	HOXB3/HOXB2/PAX5	3
GO:0019233	sensory perception of pain	2/18	83/18805	0.0240964	25.174	6.83195	0.0028127	0.048057	0.0305379	HTR2A/OPRK1	2
